# Supplementary material for: Dual transcriptional analysis provides insights into the replicative niche of P. salmonis and the host response during infection
Source: mSystems. 2026 Apr 20;11(5):e00223-26. doi: 10.1128/msystems.00223-26 (PMC13185642; doi:10.1128/msystems.00223-26)
Supplement: Table S1 — Mapping summary. [file msystems.00223-26-s0002.xlsx]

## Sheet: Table S1
Table S1. Mapping summary
Extracellular P. salmonis CGR02
	Total reads	Input reads	Unique mapped reads	Unique mapped reads (%)
Replicate 1	12799453	12799453	12177609	95
Replicate 2	10396476	10396476	9871298	95
Replicate 3	10798939	10798939	10263447	95
Sum	33994868	33994868	32312354	285
Mean	1.13316e+07	1.13316e+07	1.07708e+07	95
SD	1.28701e+06	1.28701e+06	1.23402e+06	0
SHK-1 cells uninfected
	Total reads	Input reads	Unique mapped reads	Unique mapped reads (%)
Replicate 1	54448053	54448053	33542204	62
Replicate 2	39838958	39838958	23421767	59
Replicate 3	42585343	42585343	26230774	62
Sum	136872354	136872354	83194745	183
Mean	45624118	45624118	2.77316e+07	61
SD	7.76415e+06	7.76415e+06	5.22447e+06	1.73205
SHK-1 cells infected with P. salmonis CGR02
	Total reads	Input reads	Unique mapped reads	Unique mapped reads (%)
Replicate 1	117423288	116051278	80374991	69
Replicate 2	100188056	99145128	65985830	67
Replicate 3	124202807	121882517	72333816	59
Sum	341814151	337078923	218694637	195
Mean	1.13938e+08	112359641	7.28982e+07	65
SD	1.23809e+07	1.18097e+07	7.21116e+06	5.2915
Intracellular P. salmonis CGR02
	Total reads	Input reads (after SHK mapping)	Unique mapped reads	Unique mapped reads (%)
Replicate 1	117423288	35676287	1952406	5.47256
Replicate 2	100188056	33159298	1883533	5.68026
Replicate 3	124202807	49548701	3563081	7.19107
Sum	341814151	118384286	7399020	18.3439
Mean	1.13938e+08	3.94614e+07	2466340	6.11463
SD	1.23809e+07	8.82602e+06	950430	0.937991
