# Supplementary material for: Dual transcriptional analysis provides insights into the replicative niche of P. salmonis and the host response during infection
Source: mSystems. 2026 Apr 20;11(5):e00223-26. doi: 10.1128/msystems.00223-26 (PMC13185642; doi:10.1128/msystems.00223-26)
Supplement: Table S3 — Genes differentially expressed between intracellular and extracellular P. salmonis. [file msystems.00223-26-s0004.xlsx]

## Sheet: Up-regulated
Table S3. Genes differentially expressed between intracellular and extracellular P. salmonis
SeqID	GeneID	Log2FC	Pvalue	Adj.pvalue	Product	Gene name	GO_terms	GO_CC	GO_MF	GO_PB	KEGG_ko	VFname	VFID	E-value	%ident	VF category	VF description	Cognate pathogene	SeqID	T4SE	COG	PFAMs	Region_type
WP_017378262.1	AWJ11_06455	9.90104	7.04355e-15	1.07e-13	hypothetical protein																		chromosome
WP_155046614.1	AWJ11_03345	9.26135	1.70548e-17	5.49e-16	peptidase C1						K01372										O	Big_2,CHB_HEX_C_1,Peptidase_C1,Peptidase_C1_2	chromosome
WP_017378270.1	AWJ11_06410	9.04199	1.06957e-18	4.88e-17	type IV secretion system DotG/IcmE	icmE/dotG					K12209	Dot/Icm	VF0156	1.44e-40	39.4	Effector delivery system	(icmE/dotG) Dot/Icm type IV secretion system central channel protein IcmE/DotG	Legionella longbeachae NSW150	gb|WP_003635135		U	Pentapeptide_4,TrbI	chromosome
WP_027243150.1	AWJ11_03805	9.02495	3.85916e-16	8.7e-15	hypothetical protein															Predicted			chromosome
WP_017378161.1	AWJ11_09040	8.86107	1.77718e-23	8.48e-21	outer membrane beta-barrel protein	omp															S	OMP_b-brl	chromosome
WP_017376801.1	AWJ11_08220	8.71123	7.97293e-18	2.85e-16	DNA/RNA endonuclease	nucA	GO:0003676,GO:0016787,GO:0046872		nucleic acid binding, hydrolase activity, metal ion binding		K01173										F	Endonuclease_NS	chromosome
WP_017378160.1	AWJ11_09035	8.65983	5.42287e-20	3.79e-18	outer membrane beta-barrel protein	omp															S	OMP_b-brl	chromosome
WP_048875931.1	AWJ11_04120	8.38723	1.38631e-15	2.56e-14	hypothetical protein																		chromosome
WP_017378271.1	AWJ11_06405	8.29378	2.76038e-18	1.1e-16	type IV secretion protein DotH/IcmK	icmK/dotH					K12213	Dot/Icm T4SS	VF0503	1.59e-55	39.8	Effector delivery system	(icmK/dotH) Type IVB secretion system protein IcmK/DotH, outer membrane protein of core-transmembrane complex	Coxiella burnetii CbuK_Q154	gb|WP_012570896		S	T4BSS_DotH_IcmK	chromosome
WP_027243030.1	AWJ11_04125	8.11506	8.37435e-14	9.08e-13	hypothetical protein															Predicted			chromosome
WP_017377597.1	AWJ11_00990	8.03225	2.22852e-12	1.66e-11	hypothetical protein																		chromosome
WP_017377642.1	AWJ11_01850	7.93373	2.33667e-16	5.62e-15	hypothetical protein																		chromosome
WP_017378266.1	AWJ11_06425	7.8679	2.94611e-18	1.16e-16	hypothetical protein																		chromosome
WP_017378265.1	AWJ11_06430	7.69871	1.67913e-17	5.46e-16	type IV secretion system DotD	dotD						Dot/Icm T4SS	VF0503	5.7e-19	32.7	Effector delivery system	(dotD) Type IVB secretion system protein DotD, outer membrane lipoprotein of core-transmembrane complex	Coxiella burnetii RSA 493	gb|NP_820625		S		chromosome
WP_036771488.1	AWJ11_06420	7.45488	1.68552e-19	9.85e-18	type IV secretion system DotE/IcmC	icmC/dotE																	chromosome
WP_230382379.1	AWJ11_06500	7.35369	2.82622e-15	4.73e-14	type IV secretion system DotC	dotC																	chromosome
WP_017378162.1	AWJ11_09045	7.269	1.42119e-17	4.79e-16	outer membrane beta-barrel protein	omp						Adr1	VF0496	0.000711	28.7	Immune modulation	(adr1) outer-membrane protein Adr1	Rickettsia typhi str. Wilmington	gb|WP_011191244		S	OMP_b-brl	chromosome
WP_017376706.1	AWJ11_09295	7.19489	2.62655e-15	4.49e-14	pentapeptide repeat-containing protein																		chromosome
WP_017378261.1	AWJ11_06460	7.16858	1.36498e-20	1.4e-18	type IV secretion system DotM/IcmP	icmP/dotM					K12218	Dot/Icm T4SS	VF0503	5.43e-45	35.9	Effector delivery system	(icmP/dotM) Type IVB secretion system protein IcmP/DotM, inner membrane/cytoplasmic protein of the type IV coupling protein complex	Coxiella burnetii RSA 331	gb|WP_012220728				chromosome
WP_016209975.1	AWJ11_06470	7.1407	1.75583e-17	5.56e-16	type IV secretion system IcmW	icmW					K12224	Dot/Icm T4SS	VF0503	0.000323	27.7	Effector delivery system	(icmW) Type IVB secretion system protein IcmW, adaptor protein	Coxiella burnetii CbuG_Q212	gb|WP_012569732				chromosome
WP_017378253.1	AWJ11_06505	6.95938	1.03181e-11	6.71e-11	type IV secretion system IcmV	icmV					K12223	Dot/Icm	VF0156	8.41e-09	36.4	Effector delivery system	(icmV) Dot/Icm type IV secretion system protein IcmV	Legionella longbeachae NSW150	gb|WP_003633251				chromosome
WP_017377217.1	AWJ11_03810	6.93065	1.8021e-13	1.75e-12	transposase		GO:0004803		transposase activity												X	HTH_21,HTH_Tnp_1,rve	chromosome
WP_017378256.1	AWJ11_06490	6.89985	2.42851e-22	5.79e-20	hypothetical protein															Predicted			chromosome
WP_017377229.1	AWJ11_03870	6.77823	5.44353e-23	1.95e-20	DUF2272 domain-containing protein																S	DUF2272	chromosome
WP_016209964.1	AWJ11_06435	6.77237	8.13914e-20	5.3e-18	type IV secretion system DotC	dotC					K12204	Dot/Icm	VF0156	1.22e-66	47.9	Effector delivery system	(dotC) Dot/Icm type IV secretion system outer membrane subcomplex protein DotC	Legionella longbeachae NSW150	gb|WP_003633245		M	T4SS_TraI	chromosome
WP_017378258.1	AWJ11_06480	6.72793	6.78196e-22	1.29e-19	hypothetical protein																		chromosome
WP_017378263.1	AWJ11_06450	6.59048	8.46901e-24	5.54e-21	type IV secretion system DotL/IcmO	icmO/dotL					K12217	Dot/Icm	VF0156	3.51e-254	54.8	Effector delivery system	(icmO/dotL) Dot/Icm type IV secretion system coupling protein IcmO/DotL	Legionella pneumophila subsp. pneumophila str. Philadelphia 1	gb|WP_010946195		U	T4SS-D_transf,TraG-D_C,TrwB_AAD_bind	chromosome
WP_017378260.1	AWJ11_06465	6.51149	2.67725e-19	1.53e-17	type IV secretion system DotN/IcmJ	icmJ/dotN					K12212	Dot/Icm	VF0156	2.98e-24	34.6	Effector delivery system	(icmJ/dotN) Dot/Icm type IV secretion system protein IcmJ/DotN	Legionella pneumophila subsp. pneumophila str. Philadelphia 1	gb|WP_011214708		V		chromosome
WP_027243143.1	AWJ11_05370	6.50542	3.7567e-20	3.16e-18	hypothetical protein															Predicted			chromosome
WP_016209962.1	AWJ11_06445	6.49359	1.25038e-11	7.96e-11	type IV secretion IcmT	icmT					K12222	Dot/Icm T4SS	VF0503	1.57e-12	38.6	Effector delivery system	(icmT) Type IVB secretion system protein IcmT	Coxiella burnetii RSA 493	gb|NP_820623				chromosome
WP_017377293.1	AWJ11_04115	6.49249	1.13917e-12	9.16e-12	hypothetical protein															Predicted			chromosome
WP_017378269.1	AWJ11_06415	6.48731	4.09446e-20	3.26e-18	type IV secretion system DotF/IcmG	dotF					K12211	Dot/Icm	VF0156	8.09e-08	44	Effector delivery system	(icmG/dotF) Dot/Icm type IV secretion system core complex protein IcmG/DotF	Legionella pneumophila subsp. pneumophila str. Philadelphia 1	gb|WP_010946201				chromosome
WP_017378264.1	AWJ11_06440	6.46492	5.9937e-22	1.23e-19	type IV secretion system DotB	dotB					K12203	Dot/Icm	VF0156	8.13e-128	50.3	Effector delivery system	(dotB) Dot/Icm type IV secretion system ATPase DotB	Legionella longbeachae NSW150	gb|WP_003633246		NU	T2SSE	chromosome
WP_017376160.1	AWJ11_00655	6.41476	5.58638e-20	3.81e-18	hypothetical protein																		chromosome
WP_027242786.1	AWJ11_07155	6.39302	2.25517e-21	3.23e-19	hypothetical protein																		chromosome
WP_017378255.1	AWJ11_06495	6.37303	8.70595e-22	1.56e-19	type IV secretion system DotI/IcmL	icmL/dotI					K12214	Dot/Icm	VF0156	2.01e-44	38.4	Effector delivery system	(icmL/dotI) Dot/Icm type IV secretion system inner membrane complex IcmL/DotI	Legionella pneumophila subsp. pneumophila str. Philadelphia 1	gb|WP_010946198		S	T4BSS_DotI_IcmL	chromosome
WP_027242834.1	AWJ11_05335	6.29439	1.12727e-20	1.29e-18	hypothetical protein															Predicted			chromosome
WP_017377862.1	AWJ11_10425	6.27121	1.14815e-21	1.93e-19	hypothetical protein															Predicted			chromosome
WP_027243146.1	AWJ11_03780	6.24876	1.45982e-18	6.33e-17	hypothetical protein															Predicted			chromosome
WP_016211856.1	AWJ11_07380	6.24371	8.33806e-16	1.68e-14	bacterioferritin-associated ferredoxin	bfd					K02192										P	Fer2_BFD	chromosome
WP_017377209.1	AWJ11_08455	6.18357	9.29178e-14	9.82e-13	hypothetical protein															Predicted			chromosome
WP_017378259.1	AWJ11_06475	6.12716	8.03254e-25	1.54e-21	type IV secretion system DotO/IcmB	icmB/dotO					K12206	Dot/Icm	VF0156	0	47.7	Effector delivery system	(icmB/dotO) Dot/Icm type IV secretion system protein IcmB/DotO	Legionella pneumophila str. Corby	gb|WP_011945628		U		chromosome
WP_062365666.1	AWJ11_02905	6.02396	6.54563e-11	3.62e-10	hypothetical protein																		chromosome
WP_017375964.1	AWJ11_16065	6.01246	7.043e-10	3.14e-09	ABC transporter ATP-binding protein							VctPDGC system	VF0638	8.16e-05	26.4	Nutritiol/Metabolic factor	(vctC) iron chelate ABC transporter ATP-binding protein VctC	Vibrio cholerae O1 biovar El Tor str. N16961	gb|WP_000615308		L	AAA_23	plasmid
WP_017377214.1	AWJ11_03795	5.93406	2.4111e-23	9.86e-21	hypothetical protein															Predicted			chromosome
WP_017378249.1	AWJ11_06525	5.81726	1.61702e-24	1.54e-21	hypothetical protein																		chromosome
WP_053063431.1	AWJ11_00985	5.81091	1.21386e-20	1.34e-18	hypothetical protein															Predicted			chromosome
WP_017378257.1	AWJ11_06485	5.72745	1.34056e-24	1.54e-21	type IV secretion DotA	dotA					K12202	Dot/Icm	VF0156	4.89e-22	23.4	Effector delivery system	(dotA) Dot/Icm type IV secretion system protein DotA	Legionella longbeachae NSW150	gb|WP_003633250		EG	DotA	chromosome
WP_017377643.1	AWJ11_01845	5.72678	3.91678e-09	1.49e-08	hypothetical protein																		chromosome
WP_036771636.1	AWJ11_16380	5.72305	4.25192e-18	1.6e-16	hypothetical protein															Predicted			plasmid
WP_016212146.1	AWJ11_16240	5.65609	9.67284e-24	5.54e-21	Phospholipase D							Ymt	VF0137	2.55e-11	21.7	Exotoxin	(ymt) murine toxin	Yersinia pestis CO92	gb|WP_002211758		I	PLDc_2	plasmid
WP_017376286.1	AWJ11_10550	5.63343	6.14338e-23	1.95e-20	DUF4325 domain-containing protein																		chromosome
WP_052106211.1	AWJ11_03865	5.52162	1.58451e-18	6.67e-17	protein kinase							TTSS	VF0344	1.47e-05	29.6	Effector delivery system	(pkn5) serine/threonine protein kinase	Chlamydophila pneumoniae AR39	gb|WP_010883341		T	Pkise,Stress-antifung	chromosome
WP_017376802.1	AWJ11_08225	5.45083	1.21639e-17	4.15e-16	protein kinase						K04373	TTSS secreted effectors	VF0711	4.29e-06	31.9	Effector delivery system	(pkn5) serine/threonine protein kinase	Chlamydia trachomatis D/UW-3/CX	gb|NP_220192	Predicted	T	Pkise,Pkise_C	chromosome
WP_017375840.1	AWJ11_16290	5.40297	5.50551e-16	1.17e-14	hypothetical protein																		plasmid
WP_048875918.1	AWJ11_03340	5.39665	4.73104e-17	1.38e-15	peptidase C1																O	Peptidase_C1_2	chromosome
WP_144420670.1	AWJ11_07375	5.39136	4.0191e-20	3.26e-18	hypothetical protein																		chromosome
WP_017377863.1	AWJ11_10430	5.38377	4.42726e-11	2.54e-10	hypothetical protein																		chromosome
WP_027243006.1	AWJ11_02755	5.27677	1.3014e-21	2.07e-19	protein kinase															Predicted		Pkise	chromosome
WP_017378009.1	AWJ11_05365	5.11391	2.54077e-20	2.35e-18	hypothetical protein															Predicted			chromosome
WP_230382407.1	AWJ11_03860	5.09789	1.57582e-20	1.56e-18	hypothetical protein																		chromosome
WP_016211518.1	AWJ11_10560	5.07246	1.35817e-20	1.4e-18	glutathione synthetase	gshB	GO:0006750,GO:0004363,GO:0005524,GO:0046872		glutathione synthase activity, ATP binding, metal ion binding	glutathione biosynthetic process	K01920										H	GSH-S_ATP,GSH-S_N	chromosome
WP_017378252.1	AWJ11_06510	5.05751	9.08464e-19	4.41e-17	phosphatase PAP2 family protein																S	PAP2_3	chromosome
WP_017378024.1	AWJ11_14105	4.9822	2.61849e-14	3.33e-13	50S ribosomal protein L30	rpmD	GO:0006412,GO:0003735,GO:0000315,GO:0022625	organellar large ribosomal subunit, cytosolic large ribosomal subunit	structural constituent of ribosome	translation	K02907										J	Ribosomal_L30	chromosome
WP_017377975.1	AWJ11_11560	4.8773	6.81549e-10	3.04e-09	multidrug efflux SMR transporter																P	Multi_Drug_Res	chromosome
WP_174872549.1	AWJ11_08400	4.86776	4.08302e-15	6.49e-14	hypothetical protein																L	Ank_2,Ank_4	chromosome
WP_017378078.1	AWJ11_14450	4.85174	3.98328e-09	1.52e-08	hypothetical protein																		chromosome
WP_017376293.1	AWJ11_10515	4.7274	4.63386e-20	3.57e-18	hypothetical protein															Predicted			chromosome
WP_017377074.1	AWJ11_12865	4.6554	3.25911e-22	7.18e-20	hypothetical protein																		chromosome
WP_144420802.1	AWJ11_10555	4.64127	3.40153e-21	4.54e-19	flavohemoglobin expression-modulating QEGLA motif protein																S	DUF1704	chromosome
WP_017377600.1	AWJ11_01000	4.63548	2.90395e-14	3.65e-13	hypothetical protein																		chromosome
WP_027243136.1	AWJ11_03170	4.6082	3.4868e-21	4.54e-19	hypothetical protein															Predicted			chromosome
WP_027242937.1	AWJ11_16030	4.57388	3.21667e-16	7.61e-15	hypothetical protein																		plasmid
WP_047927663.1	AWJ11_03800	4.55671	2.15626e-17	6.64e-16	Acetyl-coenzyme A transporter 1	ampG	GO:0055085,GO:0022857		transmembrane transporter activity	transmembrane transport	K08218	Yersiniabactin siderophore	VF1115	1.16e-15	26.8	Nutritiol/Metabolic factor	(ybtX) yersiniabactin-associated zinc MFS transporter YbtX	Escherichia coli VR50	gb|WP_001286290		EGP	MFS_1	chromosome
WP_017377320.1	AWJ11_04260	4.54978	6.21434e-21	7.74e-19	hypothetical protein																		chromosome
WP_017376288.1	AWJ11_10545	4.53997	1.7418e-20	1.66e-18	hypothetical protein																		chromosome
WP_036771289.1	AWJ11_15980	4.4844	1.38472e-22	3.6e-20	hypothetical protein																		plasmid
WP_082304501.1	AWJ11_16245	4.43351	9.65538e-16	1.91e-14	hypothetical protein																		plasmid
WP_017377226.1	AWJ11_03855	4.38699	6.55368e-11	3.62e-10	hypothetical protein																		chromosome
WP_016210813.1	AWJ11_02820	4.36906	8.31297e-16	1.68e-14	hypothetical protein																		chromosome
WP_036771505.1	AWJ11_06570	4.3559	1.47512e-11	9.26e-11	hypothetical protein																		chromosome
WP_017377795.1	AWJ11_02685	4.32512	4.01536e-16	8.98e-15	hypothetical protein															Predicted			chromosome
WP_062365707.1	AWJ11_06530	4.31151	8.88575e-23	2.54e-20	hypothetical protein																		chromosome
WP_027243152.1	AWJ11_04520	4.25767	1.44075e-19	8.59e-18	hypothetical protein																		chromosome
WP_017376772.1	AWJ11_08615	4.22866	9.15535e-17	2.36e-15	glycine/betaine ABC transporter substrate-binding protein	proX					K02002										E	OpuAC	chromosome
WP_017376115.1	AWJ11_00890	4.18013	3.34068e-20	2.9e-18	hypothetical protein																		chromosome
WP_027242938.1	AWJ11_16010	4.11154	1.43898e-18	6.33e-17	type II toxin-antitoxin system RelE/ParE family toxin	relE															S	RelE	plasmid
WP_017375972.1	AWJ11_16015	4.11074	1.5545e-14	2.11e-13	type II toxin-antitoxin system HigA antitoxin	higA					K07726										K		plasmid
WP_230382406.1	AWJ11_03875	4.1004	5.02259e-20	3.65e-18	hypothetical protein																		chromosome
WP_017376517.1	AWJ11_10930	4.05206	2.79926e-20	2.5e-18	hypothetical protein							T3SS1 secreted effectors	VF0632	2.77e-16	27.9	Effector delivery system	(VPA0450) type III secretion system effector	Vibrio parahaemolyticus RIMD 2210633	gb|WP_005479246	Predicted	T		chromosome
AWJ11_RS07830	AWJ11_07830	4.03871	4.94594e-08	1.51e-07	pseudogene																		chromosome
WP_017376624.1	AWJ11_12485	4.03133	4.73686e-20	3.57e-18	hypothetical protein																		chromosome
WP_027242696.1	AWJ11_00650	4.00141	5.47055e-14	6.26e-13	hypothetical protein																		chromosome
WP_036771503.1	AWJ11_06575	3.9906	1.5792e-18	6.67e-17	hypothetical protein																		chromosome
WP_017378239.1	AWJ11_06565	3.97716	7.7339e-19	3.88e-17	hypothetical protein																		chromosome
WP_017376457.1	AWJ11_06820	3.94662	5.76344e-17	1.63e-15	damage-inducible protein CinA	ygaD					K03743										S	Ci	chromosome
WP_017375801.1	AWJ11_13160	3.87779	3.11891e-19	1.72e-17	protein kinase						K13414	TTSS	VF0344	4.34e-05	32.4	Effector delivery system	(pkn5) serine/threonine protein kise	Chlamydophila pneumoniae AR39	gb|WP_010883341	Predicted	T	Pkise	chromosome
WP_017376114.1	AWJ11_00895	3.84581	1.57916e-21	2.38e-19	cadmium carbonic anhydrase		GO:0004089		carbonate dehydratase activity													CdCA1	chromosome
WP_017377794.1	AWJ11_02680	3.78312	3.1168e-15	5.07e-14	hypothetical protein																		chromosome
WP_017377106.1	AWJ11_13055	3.73985	2.72199e-15	4.61e-14	Hsp20 family protein	ibpA					K04080	GspA	VF0167	1.12e-33	44	Stress survival	(LPG_RS11000) Hsp20 family protein	Legionella pneumophila subsp. pneumophila str. Philadelphia 1	gb|WP_015444188		O	HSP20	chromosome
WP_036774650.1	AWJ11_11900	3.71376	1.07358e-18	4.88e-17	hypothetical protein																		chromosome
WP_144420648.1	AWJ11_05360	3.67089	3.61567e-19	1.95e-17	hypothetical protein KU39_1068															Predicted			chromosome
WP_017377603.1	AWJ11_01015	3.62036	7.38836e-17	2.01e-15	23S rRNA methyltransferase	rlmE	GO:0001510,GO:0006364,GO:0016436		rRNA (uridine) methyltransferase activity	RNA methylation, rRNA processing	K02427										J	FtsJ	chromosome
WP_075275480.1	AWJ11_15990	3.60872	1.23038e-19	7.83e-18	DUF1353 domain-containing protein																		plasmid
WP_017377539.1	AWJ11_15085	3.59885	9.15005e-09	3.24e-08	hypothetical protein																		chromosome
WP_017378285.1	AWJ11_06345	3.5985	1.0067e-18	4.72e-17	leucine rich repeat protein																G	DUF1566,Kelch_1,Kelch_3,Kelch_4,Kelch_6,REJ	chromosome
WP_230382577.1	AWJ11_08495	3.55879	1.81838e-18	7.54e-17	cell envelope biogenesis protein OmpA																S		chromosome
WP_017378059.1	AWJ11_14355	3.54828	2.95222e-17	8.99e-16	molecular chaperone DnaJ	dnaJ	GO:0006457,GO:0009408,GO:0005515		protein binding	protein folding, response to heat	K03686	P. syringae TTSS effectors	VF0911	3.12e-07	37.9	Effector delivery system	(hopI1) DJ domain-containing protein	Pseudomonas syringae pv. syringae B728a	gb|WP_011268967		O	DJ,DJ_C,DJ_CXXCXGXG	chromosome
WP_036772399.1	AWJ11_02315	3.54065	2.18015e-09	8.85e-09	transposase		GO:0004803		transposase activity		K07497										X	HTH_21,HTH_Tnp_1,rve	chromosome
WP_017377540.1	AWJ11_15090	3.5368	1.79527e-13	1.75e-12	hypothetical protein																		chromosome
WP_017378052.1	AWJ11_14325	3.47694	1.95315e-08	6.52e-08	DNA gyrase inhibitor YacG	yacG					K09862										S	YacG	chromosome
WP_017377805.1	AWJ11_02740	3.46365	9.08851e-12	6.04e-11	chemotaxis protein CheW						K03415	Flagella	VF0519	2.2e-40	51.9	Motility	(cheV) chemotaxis protein CheV	Vibrio parahaemolyticus RIMD 2210633	gb|WP_005462297		T	CheW,Response_reg	chromosome
WP_017375836.1	AWJ11_16590	3.45647	6.55066e-08	1.95e-07	hypothetical protein																		plasmid
WP_062365778.1	AWJ11_16605	3.43162	9.45858e-21	1.13e-18	DUF1561 family protein																		plasmid
WP_016210694.1	AWJ11_02095	3.42248	1.23175e-11	7.87e-11	ferrous iron transport protein A	feoA	GO:0046914		transition metal ion binding		K04758	FeoAB	VF0160	3.57e-09	43.6	Nutritiol/Metabolic factor	(feoA) ferrous iron transporter A	Legionella longbeachae NSW150	gb|WP_003633215		P	FeoA	chromosome
WP_017377804.1	AWJ11_02735	3.3997	3.36992e-16	7.91e-15	tetratricopeptide repeat family protein																		chromosome
WP_017377546.1	AWJ11_15120	3.35884	2.69813e-18	1.09e-16	hypothetical protein																		chromosome
WP_174872535.1	AWJ11_03500	3.34442	3.85242e-06	8.54e-06	transposase		GO:0006313,GO:0003677,GO:0004803		DNA binding, transposase activity	transposition, DNA-mediated											X	Y2_Tnp,Zn_Tnp_IS91	chromosome
WP_017376564.1	AWJ11_02900	3.32782	3.0529e-08	9.76e-08	protein kinase						K04733	TTSS secreted effectors	VF0711	3.76e-08	34.8	Effector delivery system	(pkn5) serine/threonine protein kise	Chlamydia trachomatis D/UW-3/CX	gb|NP_220192	Predicted	T	Pkise	chromosome
WP_036772450.1	AWJ11_15910	3.30878	8.64172e-08	2.5e-07	hypothetical protein																		plasmid
WP_032126795.1	AWJ11_15945	3.29267	2.11457e-11	1.29e-10	type II toxin-antitoxin system Phd/YefM family antitoxin	yefM					K19159										D	PhdYeFM_antitox	plasmid
WP_016210730.1	AWJ11_14905	3.27503	1.04357e-14	1.49e-13	50S ribosomal protein L33	rpmG	GO:0006412,GO:0003735,GO:0000315,GO:0022625	organellar large ribosomal subunit, cytosolic large ribosomal subunit	structural constituent of ribosome	translation	K02913										J	Ribosomal_L33	chromosome
WP_017377105.1	AWJ11_13050	3.25266	1.51239e-11	9.47e-11	hypothetical protein																		chromosome
WP_075275307.1	AWJ11_07020	3.24888	1.90011e-09	7.78e-09	biopolymer transporter ExbD	exbD					K03559										U	ExbD	chromosome
WP_027243057.1	AWJ11_11865	3.23549	6.7034e-18	2.43e-16	alpha/beta hydrolase																I	Abhydrolase_1,Abhydrolase_6	chromosome
WP_017378054.1	AWJ11_14335	3.22263	3.7213e-18	1.44e-16	ribosome modulation factor	rmf					K03812										J	RMF	chromosome
AWJ11_RS15975	AWJ11_15975	3.20566	5.8136e-19	3.03e-17	pseudogene																		plasmid
WP_017378517.1	AWJ11_08050	3.19622	7.13708e-09	2.61e-08	biopolymer transporter ExbD	exbD					K03559										U	ExbD	chromosome
WP_027243181.1	AWJ11_08620	3.19351	2.70433e-12	1.97e-11	glycine/betaine ABC transporter substrate-binding protein	proX					K02002										E	OpuAC	chromosome
WP_017376916.1	AWJ11_04445	3.19218	1.27745e-19	7.95e-18	hypothetical protein															Predicted			chromosome
WP_027243135.1	AWJ11_03180	3.18191	3.55431e-11	2.1e-10	hypothetical protein																		chromosome
WP_027242955.1	AWJ11_16760	3.16848	3.13791e-13	2.91e-12	type II toxin-antitoxin system HicA family toxin	hicA															S	HicA_toxin	plasmid
WP_017377075.1	AWJ11_12870	3.15603	4.585e-11	2.62e-10	hypothetical protein																		chromosome
WP_075275420.1	AWJ11_07985	3.15164	8.2093e-19	4.05e-17	sodium:proton exchanger		GO:0006812,GO:0055085,GO:0016020	membrane		monoatomic cation transport, transmembrane transport	K03455	Potassium/proton antiporter	VF0838	5.67e-09	25	Immune modulation	(kefB) cation:proton antiporter	Mycobacterium smegmatis str. MC2 155	gb|WP_011729244		P	_H_Exchanger,TrkA_N	chromosome
WP_016209671.1	AWJ11_12895	3.14738	1.96447e-07	5.36e-07	hypothetical protein																		chromosome
WP_017375850.1	AWJ11_15995	3.13898	2.77278e-19	1.56e-17	N-acetylmuramoyl-L-alanine amidase	amiD					K01447,ko										V	Amidase_2,Beta-lactamase,PG_binding_1,SH3_3	plasmid
WP_048875858.1	AWJ11_14365	3.12894	1.29789e-15	2.41e-14	nucleotide exchange factor GrpE	grpE	GO:0006457,GO:0000774,GO:0042803,GO:0051087		adenyl-nucleotide exchange factor activity, protein homodimerization activity, chaperone binding	protein folding	K03687										O	GrpE	chromosome
WP_051929877.1	AWJ11_10040	3.12442	2.327e-15	4.09e-14	hypothetical protein																		chromosome
WP_016209750.1	AWJ11_14155	3.06966	8.27241e-15	1.22e-13	50S ribosomal protein L29	rpmC	GO:0006412,GO:0003735,GO:0000315,GO:0022625	organellar large ribosomal subunit, cytosolic large ribosomal subunit	structural constituent of ribosome	translation	K02904										J	Ribosomal_L29	chromosome
WP_017377480.1	AWJ11_06095	3.06364	7.79685e-11	4.23e-10	transposase		GO:0004803		transposase activity		K07497										X	HTH_21,rve,rve_2	chromosome
WP_017377461.1	AWJ11_07005	3.03486	6.46961e-07	1.62e-06	siderophore biosynthesis protein	pvsA						Vibrioferrin	VF0631	3.66e-88	37.8	Nutritiol/Metabolic factor	(VP_RS23095) hypothetical protein	Vibrio parahaemolyticus RIMD 2210633	gb|WP_005477486		F	ATP-grasp_3	chromosome
WP_016210244.1	AWJ11_00880	3.02295	4.89441e-12	3.46e-11	hypothetical protein																		chromosome
WP_047927807.1	AWJ11_10490	3.01252	5.68582e-06	1.23e-05	transposase		GO:0004803		transposase activity												X	HTH_Tnp_1	chromosome
WP_017377547.1	AWJ11_15125	3.00894	9.64897e-17	2.47e-15	hypothetical protein																		chromosome
WP_155048090.1	AWJ11_16060	2.97359	1.35983e-08	4.7e-08	hypothetical protein																		plasmid
WP_017376470.1	AWJ11_06885	2.96267	8.93718e-18	3.12e-16	glycerol-3-phosphate transporter	glpT	GO:0015794,GO:0015169		glycerol-3-phosphate transmembrane transporter activity	glycerol-3-phosphate transmembrane transport	K02445	Hpt	VF0264	1.2e-62	31	Nutritiol/Metabolic factor	(hpt) hexose phosphate transport protein	Listeria ivanovii subsp. ivanovii PAM 55	gb|WP_014092267		G	MFS_1	chromosome
WP_017377223.1	AWJ11_10475	2.95168	1.11836e-07	3.18e-07	transposase		GO:0004803		transposase activity		K07483										X	HTH_Tnp_1	chromosome
WP_230382595.1	AWJ11_16370	2.95106	6.43551e-18	2.39e-16	RNA-binding protein																S	RRM_1	plasmid
WP_026063738.1	AWJ11_15815	2.92239	8.09701e-17	2.13e-15	cell division protein FtsW	ftsW	GO:0009252,GO:0051301,GO:0003674,GO:0016020	membrane	molecular_function	peptidoglycan biosynthetic process	K03588										D	FTSW_RODA_SPOVE	chromosome
WP_017376296.1	AWJ11_10495	2.91639	9.21241e-13	7.54e-12	hypothetical protein																L	Ank_2,Ank_4	chromosome
WP_047927161.1	AWJ11_00900	2.90068	3.96417e-14	4.69e-13	voltage-gated sodium channel						K08714										P	Ion_trans	chromosome
WP_017377687.1	AWJ11_11905	2.9005	1.11082e-11	7.16e-11	hypothetical protein																		chromosome
WP_017375952.1	AWJ11_16115	2.89686	6.50025e-07	1.63e-06	hypothetical protein																		plasmid
AWJ11_RS15985	AWJ11_15985	2.89342	1.47929e-17	4.92e-16	pseudogene																		plasmid
WP_075278733.1	AWJ11_16125	2.89331	3.42223e-10	1.64e-09	phage terminase small subunit P27 family																L	Termise_4	plasmid
WP_017376446.1	AWJ11_06770	2.89007	1.67689e-13	1.65e-12	tRNA pseudouridine(38-40) synthase TruA	truA	GO:0006400,GO:0009982		pseudouridine synthase activity	tRNA modification	K06173										J	PseudoU_synth_1	chromosome
AWJ11_RS16250	AWJ11_16250	2.88807	2.6518e-16	6.33e-15	pseudogene																		plasmid
WP_017378060.1	AWJ11_14360	2.88203	5.02715e-16	1.08e-14	molecular chaperone DnaK	dnaK	GO:0006457,GO:0005524,GO:0016887		ATP binding, ATP hydrolysis activity	protein folding	K04043	Adherence; porin	VF0713	9.32e-247	64.6	Adherence	(dK) chaperone protein DK	Chlamydia trachomatis D/UW-3/CX	gb|NP_219906		O	HSP70	chromosome
WP_047927838.1	AWJ11_07935	2.87789	7.65861e-09	2.77e-08	ParD-like antitoxin of type II bacterial toxin-antitoxin system	parD															S	ParD_like	chromosome
WP_017375558.1	AWJ11_16490	2.81863	1.87642e-16	4.59e-15	pentapeptide repeat-containing protein																		plasmid
WP_017376707.1	AWJ11_09290	2.81773	1.32068e-08	4.57e-08	transposase		GO:0004803		transposase activity												X	DDE_5,DDE_Tnp_1	chromosome
WP_162038653.1	AWJ11_03835	2.81069	3.28863e-09	1.29e-08	transposase		GO:0004803		transposase activity		K07497										X	HTH_21,HTH_Tnp_1,rve,rve_3	chromosome
WP_026063718.1	AWJ11_06360	2.79789	3.18727e-15	5.14e-14	peptide methionine sulfoxide reductase	msrB	GO:0006979,GO:0030091,GO:0033743		peptide-methionine (R)-S-oxide reductase activity	response to oxidative stress, protein repair	K07305	MsrAB	VF0456	1.27e-43	56.7	Stress survival	(msrA/B(pilB)) trifunctiol thioredoxin/methionine sulfoxide reductase A/B protein	Neisseria gonorrhoeae NCCP11945	gb|WP_003687002		O	SelR	chromosome
WP_036774927.1	AWJ11_07925	2.7781	1.95651e-18	8e-17	hypothetical protein																		chromosome
WP_080963645.1	AWJ11_03790	2.73192	3.43478e-12	2.47e-11	MFS transporter		GO:0055085,GO:0022857		transmembrane transporter activity	transmembrane transport											G	MFS_1	chromosome
WP_230382437.1	AWJ11_00995	2.72633	4.5083e-13	4e-12	protein kinase																KLT	Kdo	chromosome
WP_017378391.1	AWJ11_02340	2.72604	1.0578e-11	6.85e-11	hypothetical protein																		chromosome
WP_048875935.1	AWJ11_04345	2.72525	1.79773e-12	1.37e-11	hypothetical protein																		chromosome
WP_017376009.1	AWJ11_02655	2.70986	8.09849e-13	6.75e-12	hypothetical protein															Predicted			chromosome
WP_062312043.1	AWJ11_00925	2.68136	7.09396e-12	4.81e-11	transposase		GO:0006313,GO:0003677,GO:0004803		DNA binding, transposase activity	transposition, DNA-mediated											X	DDE_Tnp_1	chromosome
WP_062365655.1	AWJ11_01310	2.66968	3.99521e-05	7.6e-05	cell envelope integrity protein TolA	tolA																	chromosome
WP_017377299.1	AWJ11_04145	2.66826	8.11318e-13	6.75e-12	class II aldolase/adducin family protein																G	Aldolase_II	chromosome
WP_017376465.1	AWJ11_06865	2.66562	1.21556e-18	5.44e-17	SH3 domain-containing protein																M	NLPC_P60,N_NLPC_P60,SH3_6,SH3_7	chromosome
WP_017378226.1	AWJ11_06620	2.64536	5.59923e-15	8.71e-14	pentapeptide repeat-containing protein																		chromosome
WP_027243147.1	AWJ11_03785	2.64178	8.06172e-17	2.13e-15	DUF4135 domain-containing protein							Cytolysin	VF0356	6.12e-22	23	Exotoxin	(cylM) CylM; cytolysin subunit modifier	Enterococcus faecalis str. MMH594	gb|AAM75251		V	DUF4135,LANC_like	chromosome
WP_017377992.1	AWJ11_11480	2.63822	8.28203e-16	1.68e-14	N-acetylglucosamine kinase	gspK					K18676										G	BcrAD_BadFG	chromosome
WP_027242992.1	AWJ11_09615	2.62751	1.05492e-07	3.02e-07	flagellar biosynthesis protein FlgD	flgD					K02389	Flagella	VF0273	3.17e-63	46.7	Motility	(flgD) flagellar basal-body rod modification protein FlgD	Pseudomonas aeruginosa PA7	gb|WP_003149706		N	FLgD_tudor,FlgD,FlgD_ig	chromosome
WP_230382688.1	AWJ11_16005	2.62236	6.05793e-10	2.74e-09	transposase		GO:0004803		transposase activity												X	Y2_Tnp,Zn_Tnp_IS91	plasmid
WP_016210814.1	AWJ11_02825	2.61482	1.76422e-16	4.39e-15	hypothetical protein																		chromosome
WP_027242731.1	AWJ11_02090	2.61146	1.95528e-14	2.56e-13	Fe(2+) transporter permease subunit FeoB	feoB	GO:0006826,GO:0005525,GO:0015093,GO:0016020	membrane|0016020||IEA	GTP binding, ferrous iron transmembrane transporter activity	iron ion transport	K04759	FupA	VF0550	1.42e-243	50.7	Nutritiol/Metabolic factor	(feoB) Fe(2+) transporter permease subunit FeoB	Francisella cf. novicida Fx1	gb|WP_014549169		P	FeoB_C,FeoB_N,Gate	chromosome
WP_027243185.1	AWJ11_03330	2.59444	2.49807e-13	2.37e-12	chemotaxis signal transduction protein						K03415	Polar flagella	VF0473	5.58e-85	45.1	Motility	(cheV) CheV	Aeromonas salmonicida subsp. salmonicida A449	gb|WP_005320217		T	CheW,Response_reg	chromosome
WP_036771330.1	AWJ11_11010	2.5911	5.53372e-10	2.55e-09	transposase		GO:0004803		transposase activity												X	HTH_32,HTH_38,rve	chromosome
WP_017377870.1	AWJ11_05310	2.58156	7.99961e-17	2.13e-15	hypothetical protein															Predicted			chromosome
WP_027242994.1	AWJ11_09625	2.57526	3.83262e-05	7.3e-05	flagellar basal body rod protein FlgB	flgB	GO:0001539,GO:0005198,GO:0009429	bacterial-type flagellum basal body, proximal rod	structural molecule activity	cilium or flagellum-dependent cell motility	K02387	Flagella	VF0273	4.22e-36	45.9	Motility	(flgB) flagellar basal body rod protein FlgB	Pseudomonas mendoci ymp	gb|WP_003247062		N	Flg_bb_rod	chromosome
WP_027242929.1	AWJ11_16120	2.56095	2.90303e-08	9.32e-08	HNH endonuclease (plasmid)		GO:0003676,GO:0004519		nucleic acid binding, endonuclease activity		K07451										V	HNH	plasmid
WP_017376994.1	AWJ11_10845	2.53827	3.4911e-13	3.18e-12	TIGR00266 family protein																S	AIM24	chromosome
WP_144420597.1	AWJ11_01530	2.52366	1.57287e-13	1.56e-12	hypothetical protein															Predicted			chromosome
WP_048875988.1	AWJ11_07000	2.52216	0.000123311	0.000217523	siderophore biosynthesis protein	pvsD	GO:0019290			siderophore biosynthetic process		Achromobactin biosynthesis and transport	VF0922	2.97e-104	34.4	Nutritiol/Metabolic factor	(acsA) siderophore biosynthesis protein, IucA/IucC family	Pseudomonas aeruginosa PA7	gb|WP_041025357		Q	FhuF,IucA_IucC	chromosome
WP_017378454.1	AWJ11_15800	2.52105	6.50799e-16	1.36e-14	D-alanine--D-alanine ligase	ddl					K01921										F	Dala_Dala_lig_C,Dala_Dala_lig_N	chromosome
WP_017375751.1	AWJ11_05150	2.50225	9.69072e-08	2.79e-07	chemotaxis protein CheW		GO:0006935,GO:0007165			chemotaxis, signal transduction	K03408	Polar flagella	VF0473	1.06e-26	33.2	Motility	(cheW) chemotaxis protein CheW	Aeromonas hydrophila ML09-119	gb|WP_011705295		NT	CheW	chromosome
WP_017376593.1	AWJ11_03050	2.489	1.18961e-15	2.29e-14	hypothetical protein																		chromosome
WP_036772167.1	AWJ11_06870	2.47289	2.91924e-14	3.65e-13	Sphingomyelinase C/phospholipase C						K01114	-hemolysin	VF0002	1.78e-22	29.3	Exotoxin	(hlb) beta-hemolysin	Staphylococcus epidermidis RP62A	gb|WP_002468583		S	Exo_endo_phos	chromosome
WP_017377811.1	AWJ11_02760	2.47136	4.82227e-11	2.74e-10	hypothetical protein																		chromosome
WP_051929547.1	AWJ11_10575	2.43839	1.04387e-13	1.08e-12	transposase		GO:0004803		transposase activity		K07497										X	HTH_21,HTH_Tnp_1,rve,rve_3	chromosome
WP_017377345.1	AWJ11_13600	2.42638	2.0914e-13	2e-12	hypothetical protein																		chromosome
WP_036771330.1	AWJ11_14480	2.42217	1.63506e-07	4.53e-07	transposase		GO:0004803		transposase activity												X	HTH_32,HTH_38,rve	chromosome
WP_157894751.1	AWJ11_16135	2.40665	4.28264e-09	1.62e-08	terminase large subunit																S	Termise_1	plasmid
WP_017376587.1	AWJ11_03020	2.39961	6.15949e-11	3.44e-10	peptidoglycan DD-metalloendopeptidase family protein							T6SS-III	VF0784	1.52e-07	25.6	Effector delivery system	(KPK_RS28635) peptidoglycan DD-metalloendopeptidase family protein	Klebsiella pneumoniae 342	gb|WP_123809090		M	OapA,OapA_N,Peptidase_M23	chromosome
WP_017376284.1	AWJ11_10565	2.39498	2.93468e-15	4.83e-14	multidrug ABC transporter ATP-binding protein	nodI					K01990	Cereulide	VF0583	1.53e-23	27.1	Exotoxin	(cesC) ABC transporter ATP-binding protein, CesC	Bacillus cereus AH187	gb|WP_000590108		V	ABC_tran	chromosome
WP_196491015.1	AWJ11_05980	2.39421	4.53545e-13	4.01e-12	hypothetical protein																M	DUF5122,Gram_pos_anchor,HemolysinCabind,SBBP	chromosome
WP_016209775.1	AWJ11_07545	2.38563	8.29064e-06	1.74e-05	flagellar motor switch protein FliN	fliN	GO:0001539,GO:0003774,GO:0009288	bacterial-type flagellum	cytoskeletal motor activity	cilium or flagellum-dependent cell motility	K02417	Flagella	VF0273	7.5e-44	58.2	Motility	(fliN) flagellar motor switch protein FliN	Pseudomonas aeruginosa PAO1	gb|NP_250135		N	FliMN_C,FliN_N	chromosome
WP_036774770.1	AWJ11_07965	2.38204	2.6295e-15	4.49e-14	Fic/DOC family protein																S	DUF4172,Fic	chromosome
WP_075275308.1	AWJ11_07030	2.37108	6.76105e-08	2.01e-07	energy transducer TonB	tonB	GO:0006810,GO:0015291		secondary active transmembrane transporter activity	transport		HasA	VF1254	0.000187	32.5	Nutritiol/Metabolic factor	(hasB) unknown protein	Serratia marcescens str. SM365	gb|CAE46937		M	TonB_C	chromosome
WP_017378280.1	AWJ11_06365	2.36612	9.02125e-15	1.32e-13	tetratricopeptide repeat protein															Predicted			chromosome
WP_017376754.1	AWJ11_11385	2.35811	7.82071e-09	2.82e-08	sulfurtransferase complex subunit TusB	tusB	GO:0002098,GO:0016782		transferase activity, transferring sulphur-containing groups	tRNA wobble uridine modification	K07237										P	DsrH	chromosome
WP_017377453.1	AWJ11_07040	2.34836	7.45803e-09	2.71e-08	fecCD transport family protein	fepD					K02015	Petrobactin	VF0584	3.74e-96	34.8	Nutritiol/Metabolic factor	(fhuB) Fe(3+)-hydroxamate ABC transporter permease FhuB	Bacillus anthracis str. Ames Ancestor	gb|WP_001061683		P	FecCD	chromosome
WP_144420625.1	AWJ11_03915	2.34153	8.79443e-06	1.83e-05	hypothetical protein																		chromosome
WP_017378458.1	AWJ11_15820	2.3386	4.63068e-16	1.01e-14	UDP-N-acetylmuramoylalanine--D-glutamate ligase	murD	GO:0009252,GO:0008764		UDP-N-acetylmuramoylalanine-D-glutamate ligase activity	peptidoglycan biosynthetic process	K01925										M	Mur_ligase_C,Mur_ligase_M	chromosome
WP_017377076.1	AWJ11_12875	2.332	2.02385e-12	1.52e-11	hypothetical protein																		chromosome
WP_036773913.1	AWJ11_03410	2.31491	2.99102e-07	7.97e-07	ABC transporter substrate-binding protein						K02030										ET	SBP_bac_3	chromosome
WP_017378058.1	AWJ11_14350	2.31018	1.42028e-14	1.96e-13	4-hydroxy-tetrahydrodipicolinate reductase	dapB	GO:0009089,GO:0008839		4-hydroxy-tetrahydrodipicolinate reductase	lysine biosynthetic process via diaminopimelate	K00215										E	DapB_C,DapB_N	chromosome
WP_048876203.1	AWJ11_16140	2.29887	7.32611e-09	2.67e-08	phage portal protein																S	Phage_portal	plasmid
WP_016212398.1	AWJ11_16540	2.29881	3.41845e-17	1.03e-15	hypothetical protein																		plasmid
WP_027242664.1	AWJ11_13815	2.2951	5.29588e-13	4.58e-12	hypothetical protein															Predicted			chromosome
WP_027243109.1	AWJ11_10900	2.29393	2.88736e-15	4.78e-14	hypothetical protein																		chromosome
WP_017376611.1	AWJ11_12545	2.28464	9.38689e-11	5.03e-10	hypothetical protein																		chromosome
WP_048875979.1	AWJ11_06115	2.27097	9.13606e-09	3.24e-08	transposase		GO:0004803		transposase activity		K07497										X	HTH_21,HTH_Tnp_1,rve,rve_3	chromosome
WP_036771543.1	AWJ11_15795	2.26817	4.58781e-14	5.36e-13	cell division protein FtsQ	ftsQ					K03589										D	FtsQ,POTRA_1	chromosome
WP_230382414.1	AWJ11_02815	2.26162	6.19317e-12	4.24e-11	protein kinase																	Pkise	chromosome
WP_017376369.1	AWJ11_12105	2.25612	3.92066e-14	4.66e-13	lipid asymmetry maintenance ABC transporter permease subunit MlaE	mlaE	GO:0043190	ATP-binding cassette (ABC) transporter complex			K02066										Q	MlaE	chromosome
WP_017376155.1	AWJ11_00685	2.25181	6.70579e-14	7.43e-13	transcriptional regulator						K03566	Pyoverdine	VF0094	2.2e-16	28.1	Nutritiol/Metabolic factor	(PA2383) transcriptiol regulator	Pseudomonas aeruginosa PAO1	gb|NP_251073		K	HTH_1,LysR_substrate	chromosome
WP_016209539.1	AWJ11_12110	2.24689	1.93654e-15	3.49e-14	ABC transporter ATP-binding protein						K02065	FbpABC	VF0272	1.9e-33	36.4	Nutritiol/Metabolic factor	(fbpC) iron(III) ABC transporter, ATP-binding protein	Neisseria gonorrhoeae FA 1090	gb|WP_003687540		Q	ABC_tran	chromosome
WP_017377231.1	AWJ11_03880	2.22905	1.4538e-15	2.67e-14	IMP dehydrogenase	guaB	GO:0009152,GO:0003938		IMP dehydrogenase activity	purine ribonucleotide biosynthetic process	K00088										F	CBS,IMPDH	chromosome
WP_036774994.1	AWJ11_17055	2.22347	1.04702e-10	5.53e-10	hypothetical protein																		plasmid
AWJ11_RS16595	AWJ11_16595	2.21939	6.00762e-08	1.8e-07	pseudogene																		plasmid
WP_230382375.1	AWJ11_07010	2.20775	5.98428e-08	1.8e-07	TonB-dependent receptor	pirA	GO:0015891,GO:0015343,GO:0019867	outer membrane	siderophore-iron transmembrane transporter activity	siderophore transport	K16091	Vibrioferrin	VF0631	5.95e-156	40.1	Nutritiol/Metabolic factor	(pvuA) TonB-dependent siderophore vibrioferrin receptor PvuA	Vibrio parahaemolyticus RIMD 2210633	gb|WP_005460644		P	Plug,TonB_dep_Rec	chromosome
WP_048876205.1	AWJ11_16130	2.20767	6.06398e-14	6.78e-13	terminase large subunit																S	Termise_1	plasmid
WP_048876056.1	AWJ11_10595	2.18361	4.68188e-06	1.02e-05	transposase		GO:0004803		transposase activity		K07497										X	HTH_21,HTH_Tnp_1,rve,rve_3	chromosome
WP_027242993.1	AWJ11_09620	2.18265	0.000369988	0.000610533	flagellar basal body rod protein FlgC	flgC	GO:0001539,GO:0005198,GO:0009425	bacterial-type flagellum basal body|	structural molecule activity	cilium or flagellum-dependent cell motility	K02388	Polar flagella	VF0473	3.96e-45	52.9	Motility	(flgC) flagellar basal body rod protein FlgC	Aeromonas hydrophila ML09-119	gb|WP_011706643		N	Flg_bb_rod,Flg_bbr_C	chromosome
WP_051929871.1	AWJ11_07130	2.17748	5.63655e-05	0.00010418	transposase		GO:0006313,GO:0003677,GO:0004803		DNA binding, transposase activity	transposition, DNA-mediated											X	DDE_Tnp_1	chromosome
WP_051929536.1	AWJ11_17085	2.17662	6.37376e-07	1.6e-06	conjugal transfer protein TraK	traK					K12066										S	TraK	plasmid
WP_027242894.1	AWJ11_05585	2.17657	2.63643e-15	4.49e-14	PLD-like domain protein							Ymt	VF0137	3.4e-11	22	Exotoxin	(ymt) murine toxin	Yersinia pestis CO92	gb|WP_002211758		I	PLDc_2	chromosome
AWJ11_RS06625	AWJ11_06625	2.17323	0.000376755	0.000620628	pseudogene																		chromosome
WP_230382434.1	AWJ11_01265	2.16565	1.23312e-16	3.12e-15	peptide ABC transporter permease		GO:0015833,GO:0015333,GO:0016020	membrane	peptide:proton symporter activity	peptide transport	K03305	IraAB	VF0293	7.08e-54	28.1	Nutritiol/Metabolic factor	(iraB) Di/tripeptide permease	Legionella pneumophila str. Lens	gb|WP_011214951		E	PTR2	chromosome
WP_027243092.1	AWJ11_08255	2.15893	1.01071e-13	1.05e-12	MFS transporter		GO:0055085,GO:0022857		transmembrane transporter activity	transmembrane transport		Rhizoferrin	VF0551	2.33e-24	27.1	Nutritiol/Metabolic factor	(fslD) MFS transporter, inner membrane protein responsible for uptake of the ferric-siderophore complex	Francisella novicida U112	gb|WP_003041328		EGP	MFS_1	chromosome
WP_017376753.1	AWJ11_11380	2.15042	4.47566e-07	1.15e-06	sulfurtransferase complex subunit TusC	tusC					K07236										J	DrsE	chromosome
WP_016211840.1	AWJ11_06670	2.14901	8.70232e-17	2.26e-15	DNA starvation/stationary phase protection protein	dps					K04047	HP-P	VF0052	2.7e-20	34.5	Immune modulation	(pA) neutrophil activating protein pA	Helicobacter pylori 26695	gb|WP_000846461		P	Ferritin	chromosome
WP_017377807.1	AWJ11_02745	2.14757	5.23145e-06	1.14e-05	pseudogene		GO:0000160			phosphorelay signal transduction system	K03415	Polar flagella	VF0473	1.04e-32	49.2	Motility	(cheV) CheV	Aeromonas salmonicida subsp. salmonicida A449	gb|WP_005320217		T	CheW,Response_reg	chromosome
WP_026063598.1	AWJ11_13110	2.14671	9.4865e-11	5.07e-10	amidohydrolase		GO:0016787		hydrolase activity		K07046										S	Amidohydro_2	chromosome
WP_017377347.1	AWJ11_13590	2.14454	4.42312e-16	9.82e-15	hypothetical protein																		chromosome
WP_017377396.1	AWJ11_15270	2.14095	1.42999e-11	9.02e-11	VirB3 family type IV secretion system protein						K20529										NU	VirB3	chromosome
WP_036774087.1	AWJ11_09550	2.13734	0.00014938	0.000260777	L,D-transpeptidase catalytic domain protein	ykuD															S	YkuD_2	chromosome
WP_017378347.1	AWJ11_02085	2.13528	2.35073e-08	7.7e-08	FeoC like transcriptional regulator family protein	feoC															S	FeoC	chromosome
WP_036772441.1	AWJ11_15950	2.12891	2.66308e-12	1.95e-11	Txe/YoeB family addiction module toxin	yoeB	GO:0008219			cell death	K19158										S	YoeB_toxin	plasmid
WP_162038649.1	AWJ11_03360	2.11858	8.28087e-07	2.03e-06	transposase		GO:0004803		transposase activity		K07497										X	HTH_21,HTH_Tnp_1,rve,rve_3	chromosome
WP_017378382.1	AWJ11_02280	2.1175	9.87869e-15	1.42e-13	50S ribosomal protein L35	rpmI	GO:0006412,GO:0003735,GO:0000315,GO:0022625	organellar large ribosomal subunit|0000315||IEA,cytosolic large ribosomal subunit|0022625||IEA	structural constituent of ribosome	translation	K02916										J	Ribosomal_L35p	chromosome
AWJ11_RS12605	AWJ11_12605	2.11626	3.29546e-14	4.05e-13	pseudogene																		chromosome
WP_230382399.1	AWJ11_04455	2.11222	5.61531e-14	6.38e-13	hypothetical protein																		chromosome
WP_036817201.1	AWJ11_16075	2.10729	5.68541e-07	1.44e-06	AAA family ATPase																L	AAA_23	plasmid
WP_027243174.1	AWJ11_11065	2.10562	1.42439e-12	1.11e-11	hypothetical protein																		chromosome
WP_017375925.1	AWJ11_01460	2.1055	4.24152e-13	3.8e-12	pentapeptide repeats family protein																		chromosome
WP_017378459.1	AWJ11_15825	2.10033	1.5054e-14	2.06e-13	phospho-N-acetylmuramoyl-pentapeptide-transferase	mraY	GO:0009252,GO:0008963		phospho-N-acetylmuramoyl-pentapeptide-transferase activity	peptidoglycan biosynthetic process	K01000	LPS	VF0085	4.11e-12	28.1	Immune modulation	(PA14_RS09495) glycosyltransferase family 4 protein	Pseudomonas aeruginosa UCBPP-PA14	gb|WP_003138482		M	Glycos_transf_4,MraY_sig1	chromosome
WP_162038649.1	AWJ11_05510	2.09721	4.31906e-09	1.63e-08	IS3 family transposase		GO:0004803		transposase activity		K07497										L	HTH_21,HTH_Tnp_1,rve,rve_3	chromosome
WP_027242816.1	AWJ11_07025	2.08769	0.00208227	0.00313931	biopolymer transporter ExbD	exbD	GO:0055085,GO:0022857		transmembrane transporter activity	transmembrane transport	K03559										U	ExbD	chromosome
WP_027242973.1	AWJ11_11310	2.08405	7.14554e-10	3.18e-09	hypothetical protein																		chromosome
WP_027243203.1	AWJ11_16585	2.08289	2.87404e-15	4.78e-14	DNA/RNA non-specific endonuclease						K01173										F	Endonuclease_NS	plasmid
WP_144420671.1	AWJ11_07395	2.0815	3.84787e-16	8.7e-15	MFS transporter							Pht	VF0337	1.25e-35	26	Nutritiol/Metabolic factor	(phtA) major facilitator family transporter, phagosomal transporter	Legionella pneumophila subsp. pneumophila str. Philadelphia 1	gb|WP_010946287		G	MFS_1	chromosome
WP_230957276.1	AWJ11_08395	2.08068	7.70931e-15	1.16e-13	sodium:dicarboxylate symporter		GO:0015293,GO:0016020	membrane	symporter activity		K06956										U	SDF	chromosome
WP_017378456.1	AWJ11_15810	2.07734	1.21675e-15	2.31e-14	UDP-N-acetylglucosamine--N-acetylmuramyl-(pentapeptide) pyrophosphoryl-undecaprenol N-acetylglucosamine transferase	murG	GO:0009252,GO:0050511		undecaprenyldiphospho-muramoylpentapeptide beta-N-acetylglucosaminyltransferase activity	peptidoglycan biosynthetic process	K02563										M	Glyco_tran_28_C,Glyco_transf_28	chromosome
WP_048876221.1	AWJ11_16545	2.06267	4.72458e-15	7.47e-14	phage portal protein																S	Phage_Mu_F,Phage_portal	plasmid
WP_017377537.1	AWJ11_15075	2.05687	1.0085e-14	1.44e-13	mechanosensitive ion channel	mscS	GO:0055085,GO:0016020	membrane		transmembrane transport	K03442										M	MS_channel,TM_helix	chromosome
WP_144420845.1	AWJ11_16040	2.05609	1.67938e-13	1.65e-12	hypothetical protein																		plasmid
WP_017376289.1	AWJ11_10540	2.04351	1.08429e-15	2.13e-14	Crp/Fnr family transcriptional regulator		GO:0006355,GO:0003677		DNA binding, transposase activity	transposition, DNA-mediated	K01420										K	HTH_Crp_2,cNMP_binding	chromosome
WP_017376200.1	AWJ11_03725	2.04178	3.73019e-16	8.61e-15	DNA polymerase III subunit alpha	dnaE	GO:0006260,GO:0003676,GO:0008408		nucleic acid binding, 3'-5' exonuclease activity	DNA replication	K02337										L	D_pol3_alpha,HHH_6,PHP,tR_anti-codon	chromosome
WP_027243098.1	AWJ11_08180	2.04109	8.1266e-15	1.21e-13	peptidase M14																E	Peptidase_M14	chromosome
WP_017377655.1	AWJ11_16280	2.04027	1.0986e-12	8.86e-12	type II toxin-antitoxin system Phd/YefM family antitoxin	yefM	GO:0008219			cell death											D		plasmid
WP_155069586.1	AWJ11_08600	2.03963	2.38958e-05	4.7e-05	hypothetical protein																L	DDE_Tnp_1	chromosome
WP_017375966.1	AWJ11_16055	2.03896	2.23094e-14	2.88e-13	HAMP domain-containing sensor histidine kinase							Flagella	VF0051	2.27e-07	29.3	Motility	(flgS) sigl-transducing protein, histidine kise	Helicobacter pylori 26695	gb|WP_000748581		T	GAF_2,HATPase_c,HisKA,SBP_bac_3	plasmid
WP_017376169.1	AWJ11_00610	2.03419	8.99531e-16	1.79e-14	DNA-binding response regulator						K02483,ko	BfmRS	VF0463	2.11e-33	33.3	Regulation	(bfmR) biofilm-controlling response regulator	Acinetobacter baumannii 1656-2	gb|WP_000076440		T	Response_reg,Trans_reg_C	chromosome
WP_230382384.1	AWJ11_05960	2.01408	5.65841e-13	4.82e-12	MFS transporter		GO:0055085,GO:0022857		transmembrane transporter activity	transmembrane transport		Nitrate/nitrite transporter	VF0821	0.000336	26.4	Nutritiol/Metabolic factor	(rK2) rK/sA family nitrate transporter	Mycobacterium vanbaalenii PYR-1	gb|WP_041306962		EGP	MFS_1	chromosome

## Sheet: Down-regulated
SeqID	GeneID	Log2FC	Pvalue	Adj.pvalue	Product	Gene name	GO_terms	GO_CC	GO_MF	GO_PB	KEGG_ko	VFme	VFID	E-value	%ident	VF category	VF description	Cognate pathogene	SeqID	COG	PFAMs	Region_type
WP_062365690.1	AWJ11_04870	-6.85484	1.73e-11	1.07e-10	glycosyl hydrolases family 32						K01193									G	Glyco_hydro_32C,Glyco_hydro_32N	chromosome
WP_016210080.1	AWJ11_01170	-6.34324	2.73e-10	1.32e-09	phage tail assembly protein															X		chromosome
AWJ11_RS02565	AWJ11_02565	-6.06181	5.22e-11	2.93e-10	pseudogene																	chromosome
WP_017376905.1	AWJ11_04385	-5.90336	6.99e-14	7.7e-13	hypothetical protein																	chromosome
WP_027242708.1	AWJ11_15440	-5.71797	1.47e-08	5.02e-08	hypothetical protein																	chromosome
WP_017376843.1	AWJ11_01375	-5.71436	8.73e-18	3.08e-16	hypothetical protein																	chromosome
WP_027242860.1	AWJ11_12245	-5.44198	4.69e-14	5.46e-13	type VI secretion system membrane subunit TssM	tssM					K11891	HSI-2	VF0943	9.19e-42	25.1	Effector delivery system	(tssM) type VI secretion system membrane subunit TssM	Pseudomonas fluorescens Pf0-1	gb|WP_011336584.1	S	IcmF-related,IcmF_C,ImcF-related_N	chromosome
WP_017376902.1	AWJ11_04370	-5.19786	5.69e-10	2.61e-09	hypothetical protein																	chromosome
WP_017377040.1	AWJ11_12665	-5.09297	1.28e-08	4.46e-08	L-phenylalanine/L-methionine N-acetyltransferase	aaaT	GO:0008080		N-acetyltransferase activity		K03825	Dot/Icm T4SS secreted effectors	VF0798	0.000244	32.9	Effector delivery system	(vipF) Dot/Icm type IV secretion system effector VipF	Legionella pneumophila subsp. pneumophila str. Philadelphia 1	gb|WP_010945864	K	Acetyltransf_1	chromosome
WP_017378143.1	AWJ11_14800	-4.97333	4.9e-11	2.77e-10	phenylalanine 4-monooxygenase	phhA					K00500									E	Biopterin_H	chromosome
WP_017376844.1	AWJ11_01380	-4.95781	3.38e-12	2.44e-11	HAD family hydrolase						K01091									S	HAD_2	chromosome
WP_027242710.1	AWJ11_15430	-4.94403	3.47e-16	8.08e-15	hypothetical protein																	chromosome
WP_048876022.1	AWJ11_09150	-4.91584	7.33e-11	4e-10	transposase		GO:0004803		transposase activity											X	DDE_Tnp_1_3	chromosome
WP_036772663.1	AWJ11_00310	-4.91156	9.89e-10	4.25e-09	transposase		GO:0004803		transposase activity											X	DDE_Tnp_1_3	chromosome
WP_027242854.1	AWJ11_12210	-4.85227	1.4e-12	1.1e-11	DUF3540 domain-containing protein															S	DUF3540	chromosome
WP_017377633.1	AWJ11_01175	-4.78664	7.29e-20	4.85e-18	trfA family protein															L	TrfA	chromosome
WP_036774569.1	AWJ11_12850	-4.76157	6.01e-19	3.07e-17	PAS fold family protein																	chromosome
WP_048875878.1	AWJ11_13045	-4.66791	1.01e-08	3.53e-08	transposase		GO:0004803		transposase activity											X	DDE_Tnp_1	chromosome
WP_026063577.1	AWJ11_04395	-4.66452	1.42e-19	8.59e-18	DNA-binding protein HU						K03530	ML1683	VF0867	8.34e-19	41.1	Adherence	(ML_RS08565) HU family D-binding protein	Mycobacterium leprae TN	gb|WP_010908478	L	Bac_DNA_binding	chromosome
WP_036774583.1	AWJ11_11760	-4.64706	1.34e-06	3.18e-06	transposase		GO:0004803		transposase activity											X	HTH_3,Peptidase_S24	chromosome
WP_027243079.1	AWJ11_01385	-4.6159	9.03e-12	6.01e-11	hypothetical protein															EG		chromosome
WP_230382599.1	AWJ11_13135	-4.602	2.19e-08	7.22e-08	transposase		GO:0004803		transposase activity											X	DDE_Tnp_1	chromosome
WP_017378201.1	AWJ11_10085	-4.57415	5.1e-20	3.65e-18	hypothetical protein																	chromosome
WP_036816928.1	AWJ11_07315	-4.56663	1.57e-14	2.12e-13	universal stress family protein	uspA					K06149									T	Usp	chromosome
WP_027242858.1	AWJ11_12235	-4.49368	2.98e-14	3.69e-13	type VI secretion system baseplate subunit TssK	tssK	GO:0033103,GO:0003674		molecular_function	protein secretion by the type VI secretion system	K11893	Imp	VF1258	9.22e-52	30.4	Effector delivery system	(tssK) type VI secretion system baseplate subunit TssK	Agrobacterium tumefaciens str. C58	gb|WP_010973757	S	T6SS_VasE	chromosome
WP_017377006.1	AWJ11_10785	-4.43296	6.47e-16	1.36e-14	SpoVR family protein															S	SpoVR	chromosome
WP_017377037.1	AWJ11_12650	-4.41476	2.79e-09	1.11e-08	transposase		GO:0004803		transposase activity		K07497									X	HTH_21,HTH_Tnp_1,rve,rve_3	chromosome
WP_027242709.1	AWJ11_15435	-4.39491	4.03e-15	6.45e-14	hypothetical protein																	chromosome
WP_062365687.1	AWJ11_04865	-4.38202	1.04e-08	3.63e-08	Glycosyl hydrolases family 32						K01193									G	Glyco_hydro_32C,Glyco_hydro_32N	chromosome
WP_017376343.1	AWJ11_12230	-4.37037	1.22e-12	9.71e-12	type VI secretion system lipoprotein TssJ	tssJ	GO:0033103,GO:0003674		molecular_function	protein secretion by the type VI secretion system	K11906	HSI-2	VF0943	2.82e-19	38.8	Effector delivery system	(tssJ) type VI secretion system lipoprotein TssJ	Pseudomonas aeruginosa PA7	gb|WP_012076238.1	S	T6SS-SciN	chromosome
WP_027242859.1	AWJ11_12240	-4.33313	4.95e-11	2.79e-10	DotU family type IV/VI secretion system protein	impK					K11892	HSI-1	VF0334	1.29e-21	33.8	Effector delivery system	(dotU1) type VI secretion system protein DotU	Pseudomonas mendoci ymp	gb|WP_012018660	S	DotU,OmpA	chromosome
WP_016209515.1	AWJ11_12175	-4.3145	5.48e-19	2.9e-17	hypothetical protein																	chromosome
WP_017376903.1	AWJ11_04375	-4.22282	1.2e-09	5.07e-09	hypothetical protein																	chromosome
AWJ11_RS11570	AWJ11_11570	-4.13727	5.06e-09	1.89e-08	pseudogene		GO:0004803		transposase activity													chromosome
WP_062365683.1	AWJ11_04855	-4.13444	6.35e-10	2.86e-09	MFS transporter		GO:0055085,GO:0022857		transmembrane transporter activity	transmembrane transport										G	MFS_1	chromosome
WP_017376864.1	AWJ11_13325	-4.12569	9.59e-11	5.11e-10	hypothetical protein																	chromosome
WP_048875996.1	AWJ11_07310	-4.12373	2.01e-07	5.47e-07	transposase		GO:0004803		transposase activity											X	DDE_Tnp_1_3	chromosome
WP_196426504.1	AWJ11_00350	-4.12009	2.35e-09	9.48e-09	transposase		GO:0004803		transposase activity											X	DDE_3,HTH_Tnp_IS630	chromosome
WP_036772169.1	AWJ11_14740	-4.09206	7.34e-10	3.24e-09	transposase		GO:0004803		transposase activity											X	DDE_Tnp_1_3	chromosome
WP_017378307.1	AWJ11_01890	-4.02795	6.14e-17	1.72e-15	succinyl-CoA--3-ketoacid-CoA transferase	scoB					K01029									I	CoA_trans	chromosome
WP_027242551.1	AWJ11_17150	-4.02104	9.66e-15	1.4e-13	hypothetical protein																	plasmid
WP_017378142.1	AWJ11_14795	-4.00342	6.29e-08	1.88e-07	hypothetical protein																	chromosome
WP_017376355.1	AWJ11_12195	-3.98726	6.52e-18	2.39e-16	type VI secretion protein	tssC	GO:0033103,GO:0003674,GO:0033104	type VI protein secretion system complex	molecular_function	protein secretion by the type VI secretion system	K11900	HSI-2	VF0943	5.65e-225	61.6	Effector delivery system	(tssC) type VI secretion system contractile sheath large subunit	Pseudomonas syringae pv. tomato str. DC3000	gb|WP_011105492.1	S	VipB	chromosome
WP_036772686.1	AWJ11_01770	-3.96849	9.73e-08	2.8e-07	hypothetical protein																	chromosome
WP_196491014.1	AWJ11_04860	-3.96046	1.63e-07	4.52e-07	Glycosyl hydrolases family 32						K01193									G	Glyco_hydro_32C,Glyco_hydro_32N	chromosome
WP_017375698.1	AWJ11_08545	-3.92221	2.96e-14	3.68e-13	fatty acid desaturase		GO:0006629			lipid metabolic process	K00507									I	DDE_Tnp_ISL3,FA_desaturase	chromosome
WP_017376878.1	AWJ11_13395	-3.92139	4.6e-07	1.18e-06	hypothetical protein							Dot/Icm	VF0156	1.59e-19	29.4	Effector delivery system	(icmJ/dotN) Dot/Icm type IV secretion system protein IcmJ/DotN	Legionella pneumophila str. Corby	gb|WP_011945627	V	HNH	chromosome
WP_144420717.1	AWJ11_10260	-3.91713	6.17e-09	2.29e-08	transposase		GO:0004803		transposase activity											X	DDE_Tnp_1	chromosome
WP_027242855.1	AWJ11_12215	-3.88782	2.65e-05	5.19e-05	pentapeptide repeat-containing protein																	chromosome
WP_027242852.1	AWJ11_12200	-3.88748	5.48e-12	3.81e-11	type VI secretion system contractile sheath small subunit	tssB	GO:0033103,GO:0003674		molecular_function	protein secretion by the type VI secretion system	K11901	T6SS-1	VF0429	8.5e-45	45.7	Effector delivery system	(tssB-5) Type VI secretion system protein TssB	Burkholderia thailandensis E264	gb|WP_009896198	S	T6SS_VipA	chromosome
AWJ11_RS13150	AWJ11_13150	-3.88486	4.37e-08	1.36e-07	pseudogene																	chromosome
WP_047927392.1	AWJ11_11765	-3.87537	9.62e-09	3.39e-08	queuosine precursor transporter		GO:1990397			queuosine salvage	K09125									S	Vut_1	chromosome
WP_017378145.1	AWJ11_14810	-3.85733	1.29e-15	2.41e-14	2-keto-4-pentenoate hydratase	uptA					K16171									Q	FAA_hydrolase	chromosome
WP_081078121.1	AWJ11_14940	-3.85573	3.92e-08	1.23e-07	transposase		GO:0004803		transposase activity											X	DDE_Tnp_1_3	chromosome
WP_048875961.1	AWJ11_15450	-3.84827	1.13e-07	3.2e-07	transposase		GO:0004803		transposase activity											X	DDE_Tnp_1	chromosome
AWJ11_RS05950	AWJ11_05950	-3.8428	8.15e-08	2.38e-07	pseudogene		GO:0004803		transposase activity													chromosome
WP_144420595.1	AWJ11_01365	-3.77185	3.85e-07	1e-06	hypothetical protein															Q	Methyltransf_31	chromosome
WP_144420710.1	AWJ11_10615	-3.76887	3.46e-13	3.17e-12	hypothetical protein																	chromosome
WP_027242880.1	AWJ11_10780	-3.74604	6.72e-14	7.43e-13	YeaH/YhbH family protein						K09786									S	DUF444	chromosome
AWJ11_RS02555	AWJ11_02555	-3.71547	2.35e-08	7.7e-08	pseudogene																	chromosome
WP_027243033.1	AWJ11_01510	-3.68993	6.64e-10	2.97e-09	hypothetical protein																	chromosome
WP_036774270.1	AWJ11_09485	-3.68486	5.77e-07	1.46e-06	hypothetical protein															L	DDE_Tnp_1	chromosome
WP_017378171.1	AWJ11_01780	-3.67784	1.24e-15	2.34e-14	type VI secretion protein							AAI/SCI-II T6SS	VF1121	8.75e-08	36.7	Effector delivery system	(aaiI) PAAR domain-containing protein	Escherichia coli O104:H4 str. 2009EL-2050	gb|WP_001390299	M	PAAR_motif	chromosome
WP_017376842.1	AWJ11_01370	-3.66466	3.83e-07	1e-06	Glyoxalase/Bleomycin resistance protein/Dioxygenase superfamily															E	Glyoxalase	chromosome
WP_026063589.1	AWJ11_10815	-3.6355	1.77e-17	5.56e-16	outer membrane beta-barrel protein							P5 protein	VF0041	0.000693	28.2	Adherence	(ompP5) outer membrane protein P5 (ompA), human factor H binding protein	Haemophilus influenzae PittEE	gb|WP_041174700	S	OMP_b-brl	chromosome
WP_230382599.1	AWJ11_09275	-3.62957	9.87e-08	2.84e-07	IS4 family transposase		GO:0004803		transposase activity											L	DDE_Tnp_1	chromosome
WP_027242720.1	AWJ11_15180	-3.62612	1.6e-08	5.43e-08	hypothetical protein																	chromosome
WP_027242851.1	AWJ11_12185	-3.61986	5.64e-14	6.38e-13	type VI secretion system baseplate subunit TssF	tssF					K11896	T6SS	VF0480	1.87e-34	22.6	Effector delivery system	(atsH) Type VI secretion system protein	Aeromonas hydrophila subsp. hydrophila ATCC 7966	gb|WP_011705715	S	T6SS_TssF	chromosome
WP_017376857.1	AWJ11_04720	-3.59577	4.24e-07	1.09e-06	hypothetical protein																	chromosome
WP_036771312.1	AWJ11_09900	-3.58623	6.67e-11	3.67e-10	glycosyl hydrolase family 17															G	Glyco_hydro_17	chromosome
WP_036815640.1	AWJ11_01725	-3.58333	3.13e-08	9.98e-08	DUF4286 family protein															S	DUF4286	chromosome
WP_155046574.1	AWJ11_11755	-3.55208	1.88e-06	4.36e-06	transposase		GO:0006313,GO:0003677,GO:0004803		DNA binding	transposition, DNA-mediated										X	DDE_Tnp_1	chromosome
WP_144420849.1	AWJ11_16190	-3.54987	1.16e-06	2.77e-06	hypothetical protein																	plasmid
WP_017378308.1	AWJ11_01895	-3.54515	5.18e-17	1.5e-15	succinyl-CoA--3-ketoacid-CoA transferase	scoB					K01028									I	CoA_trans	chromosome
WP_027242853.1	AWJ11_12205	-3.54403	3.11e-10	1.49e-09	type VI secretion system VasL-like protein	vasJ					K11910									M	ImpA_N,T6SS_VasJ	chromosome
WP_146619425.1	AWJ11_04830	-3.54285	8.39e-10	3.67e-09	transposase		GO:0006313,GO:0003677,GO:0004803		DNA binding	transposition, DNA-mediated										X	DDE_Tnp_1	chromosome
WP_144420638.1	AWJ11_04615	-3.50474	2.46e-08	7.97e-08	transposase		GO:0004803		transposase activity											X	DDE_Tnp_1	chromosome
WP_144420643.1	AWJ11_09000	-3.498	5.96e-08	1.79e-07	transposase		GO:0004803		transposase activity											X	DDE_Tnp_1	chromosome
WP_017378144.1	AWJ11_14805	-3.49453	1.34e-14	1.87e-13	4-hydroxyphenylpyruvate dioxygenase	hppD	GO:0006559,GO:0006572,GO:0003868		4-hydroxyphenylpyruvate dioxygenase activity	L-phenylalanine catabolic process	K00457									E	Glyoxalase,Glyoxalase_5	chromosome
WP_017377116.1	AWJ11_13105	-3.4877	1.78e-12	1.36e-11	copper chaperone PCu(A)C						K09796									S	PCuAC	chromosome
WP_017376921.1	AWJ11_13680	-3.47479	7.41e-07	1.83e-06	hypothetical protein																	chromosome
WP_027242684.1	AWJ11_14820	-3.45708	1.89e-16	4.59e-15	histidinol-phosphate transaminase	hisC	GO:0000105,GO:0004400		histidinol-phosphate transaminase activity	histidine biosynthetic process	K00817	Thioquinolobactin	VF0937	1.87e-32	28.2	Nutritiol/Metabolic factor	(qbsB) QbsB	Pseudomonas fluorescens ATCC 17400	gb|AAL65284	E	Aminotran_1_2	chromosome
WP_062365727.1	AWJ11_09860	-3.45554	4.89e-07	1.25e-06	transposase		GO:0004803		transposase activity											X	DDE_Tnp_1_3	chromosome
WP_048875871.1	AWJ11_13310	-3.43435	2.15e-08	7.11e-08	hypothetical protein																	chromosome
WP_017377355.1	AWJ11_13545	-3.43258	1.05e-14	1.49e-13	hypothetical protein																	chromosome
WP_144420717.1	AWJ11_11635	-3.42781	4.14e-07	1.07e-06	transposase		GO:0004803		transposase activity											X	DDE_Tnp_1	chromosome
WP_017376837.1	AWJ11_01330	-3.42045	1.75e-10	8.86e-10	class I SAM-dependent methyltransferase																	chromosome
WP_026063576.1	AWJ11_04390	-3.37665	1.4e-09	5.87e-09	DNA/RNA non-specific endonuclease		GO:0003676,GO:0016787,GO:0046872		nucleic acid binding		K01173									F	Endonuclease_NS	chromosome
WP_027242857.1	AWJ11_12225	-3.37089	1.53e-17	5.05e-16	DUF2169 domain-containing protein							ACE T6SS	VF1122	4.05e-19	29.9	Effector delivery system	(aec14) DUF2169 domain-containing protein	Escherichia coli 536	gb|WP_000571853	S	DUF2169,Pentapeptide	chromosome
WP_017376863.1	AWJ11_13320	-3.35653	9.6e-10	4.14e-09	MFS transporter							Rhizoferrin	VF0551	0.000289	30.7	Nutritiol/Metabolic factor	(fslB) MFS transporter, inner membrane protein responsible for uptake of the ferric-siderophore complex	Francisella cf. tularensis subsp. novicida 3523	gb|WP_014549025	EGP	MFS_1	chromosome
WP_027242879.1	AWJ11_10775	-3.34959	1.83e-16	4.52e-15	PrkA family serine protein kinase	prkA	GO:0004672		protein kinase activity		K07180									T	AAA_PrkA,PrkA	chromosome
WP_196491013.1	AWJ11_15685	-3.33132	2.37e-09	9.56e-09	transposase		GO:0006313,GO:0003677,GO:0004803		DNA binding	transposition, DNA-mediated										X	DDE_Tnp_1	chromosome
WP_048875980.1	AWJ11_06255	-3.32667	3.65e-07	9.55e-07	transposase		GO:0004803		transposase activity											X	DDE_Tnp_1	chromosome
WP_048875904.1	AWJ11_11340	-3.31504	7.18e-07	1.78e-06	transposase		GO:0004803		transposase activity											X	DDE_Tnp_1_3	chromosome
WP_027242651.1	AWJ11_13435	-3.30289	1.73e-06	4.04e-06	hypothetical protein																	chromosome
WP_048875844.1	AWJ11_15455	-3.30173	1.15e-09	4.9e-09	transposase		GO:0004803		transposase activity											X	DDE_Tnp_1	chromosome
WP_036771330.1	AWJ11_15140	-3.26561	1.48e-06	3.5e-06	transposase		GO:0004803		transposase activity											X	HTH_32,HTH_38,rve	chromosome
WP_017377908.1	AWJ11_11675	-3.25708	7.28e-07	1.8e-06	hypothetical protein															S	TPR_14,TPR_16,TPR_19,TPR_2,TPR_6,TPR_8	chromosome
WP_036772199.1	AWJ11_03940	-3.25495	1.52e-14	2.07e-13	hypothetical protein															L	BRCT	chromosome
WP_171824205.1	AWJ11_01750	-3.23362	1.16e-17	3.99e-16	cysteine desulfurase	csd	GO:0003824		catalytic activity											E	Aminotran_5	chromosome
WP_144420643.1	AWJ11_04940	-3.21458	1.9e-08	6.38e-08	transposase		GO:0004803		transposase activity											X	DDE_Tnp_1	chromosome
WP_048875874.1	AWJ11_07290	-3.20987	3.19e-05	6.16e-05	transposase		GO:0004803		transposase activity											X	DDE_Tnp_1	chromosome
WP_155048063.1	AWJ11_03305	-3.1996	3.15e-08	1e-07	transposase		GO:0004803		transposase activity											X	DDE_Tnp_1	chromosome
WP_087910634.1	AWJ11_02400	-3.18964	3.43e-09	1.33e-08	transposase		GO:0004803		transposase activity		K07497									X	HTH_21,rve	chromosome
WP_087910634.1	AWJ11_02400	-3.18964	3.43e-09	1.33e-08	transposase		GO:0004803		transposase activity		K07497									X	HTH_21,rve	chromosome
WP_017376908.1	AWJ11_04400	-3.15069	6.09e-06	1.31e-05	NUDIX domain-containing protein	nudF	GO:0016787		hydrolase activity		K01515									L	NUDIX	chromosome
WP_048875854.1	AWJ11_14855	-3.14872	6.12e-13	5.18e-12	transposase		GO:0004803		transposase activity											X	DDE_Tnp_1_3	chromosome
WP_087910645.1	AWJ11_09160	-3.14559	1.59e-07	4.42e-07	transposase		GO:0004803		transposase activity		K07497									X	HTH_21,rve	chromosome
WP_087910645.1	AWJ11_09160	-3.14559	1.59e-07	4.42e-07	transposase		GO:0004803		transposase activity		K07497									X	HTH_21,rve	chromosome
WP_027243219.1	AWJ11_04730	-3.13792	2.32e-07	6.27e-07	hypothetical protein																	chromosome
AWJ11_RS14745	AWJ11_14745	-3.13187	1.39e-05	2.82e-05	pseudogene																	chromosome
WP_230382451.1	AWJ11_15765	-3.12041	8.07e-06	1.7e-05	acylphosphatase activity						K01512									C	Acylphosphatase	chromosome
WP_144420738.1	AWJ11_15635	-3.11366	1.96e-06	4.54e-06	hypothetical protein																	chromosome
WP_016209991.1	AWJ11_13755	-3.06446	1.69e-06	3.95e-06	cell division protein ZapA	zapA					K09888									D	ZapA	chromosome
WP_027242963.1	AWJ11_09115	-3.06004	9.61e-14	1.01e-12	type VI secretion system tip protein TssI/VgrG	tssI	GO:0033103,GO:0003674		molecular_function	protein secretion by the type VI secretion system	K11904	T6SS-1	VF0429	3.01e-26	24.3	Effector delivery system	(vgrG-5) Type VI secretion system protein VgrG5	Burkholderia pseudomallei 1710b	gb|WP_004528795	S	DUF2345,Phage_GPD,T6SS_Vgr	chromosome
WP_017377326.1	AWJ11_07875	-3.05716	3.35e-14	4.09e-13	sel1 repeat family protein							Enh loci	VF0163	1.09e-08	30	Others	(enhC) enhanced entry protein EnhC	Legionella longbeachae NSW150	gb|WP_003635457	MOT	Sel1	chromosome
WP_017376900.1	AWJ11_04365	-3.04351	3.9e-07	1.02e-06	hypothetical protein																	chromosome
WP_017377951.1	AWJ11_09145	-3.03904	1.44e-08	4.9e-08	hypothetical protein															ET	SBP_bac_3	chromosome
WP_036772851.1	AWJ11_07905	-3.01059	2.17e-12	1.62e-11	hypothetical protein																	chromosome
WP_017377624.1	AWJ11_01125	-2.97223	2.89e-14	3.64e-13	DNA-binding response regulator						K07667	PrrA/B	VF0823	3.44e-33	33.3	Regulation	(prrA) two-component system response regulator PrrA	Mycobacterium sp. JDM601	gb|WP_013827765	T	Response_reg,Trans_reg_C	chromosome
WP_027242850.1	AWJ11_12180	-2.945	1.07e-10	5.66e-10	type VI secretion system baseplate subunit TssG	tssG					K11895	HSI-2	VF0943	1.55e-09	23.8	Effector delivery system	(tssG) type VI secretion system baseplate subunit TssG	Pseudomonas fluorescens Pf0-1	gb|WP_039765146.1	S	T6SS_TssG	chromosome
WP_017378146.1	AWJ11_14815	-2.93564	7.32e-14	8e-13	maleylacetoacetate isomerase	maiA	GO:0006559,GO:0006572,GO:0016034		maleylacetoacetate isomerase activity	L-phenylalanine catabolic process	K01800,ko									G	GST_C,GST_C_2,GST_C_3,GST_N,GST_N_3	chromosome
WP_075275292.1	AWJ11_05140	-2.93317	9.1e-06	1.89e-05	IS982 family transposase		GO:0004803		transposase activity											L	DDE_Tnp_1_3	chromosome
AWJ11_RS10995	AWJ11_10995	-2.92687	1.94e-05	3.86e-05	pseudogene																	chromosome
WP_144420631.1	AWJ11_04275	-2.92651	4.76e-06	1.04e-05	transposase		GO:0004803		transposase activity		K07497									X	HTH_21,HTH_Tnp_1,rve	chromosome
AWJ11_RS07300	AWJ11_07300	-2.91343	6.47e-06	1.38e-05	pseudogene		GO:0004803		transposase activity													chromosome
WP_048875961.1	AWJ11_05320	-2.88061	1.27e-05	2.59e-05	transposase		GO:0004803		transposase activity											X	DDE_Tnp_1	chromosome
WP_016210044.1	AWJ11_15095	-2.8752	5.71e-17	1.63e-15	isochorismatase															S	SnoaL_2	chromosome
WP_062312049.1	AWJ11_01515	-2.87467	3.52e-05	6.73e-05	transposase		GO:0004803		transposase activity											X	DDE_Tnp_1	chromosome
WP_027242700.1	AWJ11_00555	-2.84307	5.68e-10	2.61e-09	glycosyltransferase family 1 protein							Capsule	VF0560	2.36e-72	39.5	Immune modulation	(KPR_RS28085) glycosyltransferase family 4 protein	Klebsiella pneumoniae subsp. rhinoscleromatis SB3432	gb|WP_004144164	M	Glyco_transf_4,Glycos_transf_1	chromosome
WP_017376236.1	AWJ11_01315	-2.83637	7.36e-17	2.01e-15	hypothetical protein																	chromosome
WP_017376862.1	AWJ11_13315	-2.81409	1.56e-10	8.03e-10	hypothetical protein																	chromosome
WP_027242977.1	AWJ11_11270	-2.81242	5.37e-14	6.18e-13	orotate phosphoribosyltransferase	pyrE	GO:0009220,GO:0004588		orotate phosphoribosyltransferase activity	pyrimidine ribonucleotide biosynthetic process	K00762									F	Pribosyltran	chromosome
WP_036772169.1	AWJ11_09560	-2.80977	8.45e-06	1.77e-05	transposase		GO:0004803		transposase activity											X	DDE_Tnp_1_3	chromosome
WP_017376830.1	AWJ11_08350	-2.80908	1.2e-15	2.29e-14	hypothetical protein																	chromosome
WP_017377823.1	AWJ11_11020	-2.80487	2.48e-05	4.88e-05	hypothetical protein																	chromosome
WP_087910633.1	AWJ11_02365	-2.80408	2.79e-09	1.11e-08	transposase															X	DDE_Tnp_1	chromosome
WP_048875863.1	AWJ11_13675	-2.80232	4.4e-08	1.36e-07	transposase		GO:0004803		transposase activity											X	DDE_Tnp_1_3	chromosome
WP_075275409.1	AWJ11_06000	-2.79546	2.51e-07	6.76e-07	transposase		GO:0004803		transposase activity											X	DDE_Tnp_1_3	chromosome
WP_027242856.1	AWJ11_12220	-2.79149	6.47e-12	4.4e-11	pentapeptide repeat-containing protein																	chromosome
WP_036772169.1	AWJ11_14865	-2.78559	2.1e-05	4.15e-05	transposase		GO:0004803		transposase activity											X	DDE_Tnp_1_3	chromosome
WP_230382646.1	AWJ11_03140	-2.78417	4.85e-08	1.49e-07	transposase		GO:0004803		transposase activity											X	DDE_Tnp_1	chromosome
WP_017377153.1	AWJ11_07495	-2.76936	6.78e-07	1.69e-06	peptidase M23															M	Peptidase_M23	chromosome
WP_048875904.1	AWJ11_11050	-2.76689	1.62e-07	4.49e-07	transposase		GO:0004803		transposase activity											X	DDE_Tnp_1_3	chromosome
WP_017378440.1	AWJ11_15720	-2.76422	3.55e-14	4.27e-13	peptidase C1															O	Peptidase_C1_2	chromosome
AWJ11_RS11030	AWJ11_11030	-2.74899	3.06e-06	6.88e-06	pseudogene																	chromosome
WP_047927626.1	AWJ11_00120	-2.74107	5.44e-12	3.8e-11	2OG-Fe dioxygenase family protein															S	2OG-Fe_Oxy_2	chromosome
WP_082300708.1	AWJ11_10315	-2.73895	0.000211345	0.000360811	transposase															X	DDE_Tnp_1	chromosome
WP_087910638.1	AWJ11_04910	-2.72626	3.65e-10	1.74e-09	urocanate hydratase	hutU	GO:0016153		urocanate hydratase activity		K01712									E	Urocanase,Urocanase_C,Urocanase_N	chromosome
WP_017376687.1	AWJ11_11620	-2.72134	5.18e-05	9.66e-05	transposase						K07483,ko									X	HTH_28,HTH_Tnp_1	chromosome
AWJ11_RS10295	AWJ11_10295	-2.72052	1.56e-06	3.68e-06	pseudo		GO:0015074			DNA integration												chromosome
WP_016209646.1	AWJ11_04135	-2.71645	9.31e-10	4.03e-09	bleomycin resistance protein															E	Glyoxalase,Glyoxalase_4	chromosome
WP_017378100.1	AWJ11_14545	-2.7156	9.86e-19	4.71e-17	phasin family protein															S	Phasin_2	chromosome
WP_230382631.1	AWJ11_06215	-2.71435	6.43e-05	0.000117523	hypothetical protein															K	HTH_1,LysR_substrate	chromosome
WP_017377960.1	AWJ11_09110	-2.71194	2.73e-11	1.63e-10	hypothetical protein																	chromosome
WP_017377369.1	AWJ11_15405	-2.7082	2.06e-09	8.36e-09	hypothetical protein																	chromosome
WP_048875903.1	AWJ11_02575	-2.69676	1.16e-05	2.38e-05	transposase		GO:0004803		transposase activity											X	HTH_32,HTH_38,rve	chromosome
WP_027242634.1	AWJ11_13225	-2.68592	8.66e-14	9.32e-13	TIGR00153 family protein						K07220									P	PhoU_div	chromosome
WP_016212534.1	AWJ11_11645	-2.67079	1.54e-05	3.12e-05	hypothetical protein																	chromosome
WP_017376174.1	AWJ11_00580	-2.63272	4.82e-11	2.74e-10	YjbH domain-containing protein																	chromosome
WP_230382704.1	AWJ11_17030	-2.63224	4.56e-17	1.34e-15	glutamate-1-semialdehyde aminotransferase	hemL	GO:0006779,GO:0042286,GO:0005737	cytoplasm	glutamate-1-semialdehyde 2,1-aminomutase activity	porphyrin-containing compound biosynthetic process	K01845	Heme biosynthesis	VF0758	2.04e-189	62	Nutritiol/Metabolic factor	(hemL) glutamate-1-semialdehyde 2,1-aminomutase	Haemophilus somnus 2336	gb|WP_012341659	H	Aminotran_3	plasmid
WP_036772169.1	AWJ11_12750	-2.62539	9.16e-09	3.24e-08	transposase		GO:0004803		transposase activity											X	DDE_Tnp_1_3	chromosome
WP_017377802.1	AWJ11_02730	-2.62151	8.41e-14	9.08e-13	hypothetical protein																	chromosome
WP_017377801.1	AWJ11_02725	-2.61803	8.36e-16	1.68e-14	SAM-dependent methyltransferase						K00588									S	Methyltransf_3	chromosome
WP_036775038.1	AWJ11_17035	-2.61203	3.66e-14	4.36e-13	histidine kinase		GO:0030638			polyketide metabolic process										KT	GerE,SnoaL	plasmid
WP_017375669.1	AWJ11_00325	-2.61115	8.46e-05	0.000151914	transposase		GO:0004803		transposase activity		K07480									X	DDE_Tnp_IS1,HTH_Tnp_IS1,Zn_Tnp_IS1	chromosome
WP_017375795.1	AWJ11_14970	-2.59833	1.83e-10	9.18e-10	taurine ABC transporter ATP-binding protein							HitABC	VF0268	2.02e-38	42.2	Nutritiol/Metabolic factor	(hitC) iron(III) ABC transporter, ATP-binding protein	Haemophilus somnus 2336	gb|WP_012340414	P	ABC_tran	chromosome
WP_017375712.1	AWJ11_11275	-2.58949	1.55e-12	1.2e-11	orotidine 5'-phosphate decarboxylase	pyrF	GO:0009220,GO:0004590		orotidine-5'-phosphate decarboxylase activity	pyrimidine ribonucleotide biosynthetic process	K13421									F	OMPdecase,Pribosyltran	chromosome
WP_048875994.1	AWJ11_07220	-2.58761	3.29e-05	6.33e-05	transposase		GO:0004803		transposase activity											X	DDE_Tnp_1	chromosome
WP_017377356.1	AWJ11_13540	-2.58558	3.65e-09	1.41e-08	hypothetical protein																	chromosome
WP_048875943.1	AWJ11_04585	-2.58158	2.07e-11	1.27e-10	IS4 family transposase		GO:0004803		transposase activity											L	DDE_Tnp_1	chromosome
WP_017376655.1	AWJ11_08905	-2.57799	3.19e-15	5.14e-14	DUF4280 domain-containing protein															S	DUF4280	chromosome
WP_027243066.1	AWJ11_00345	-2.57642	1.89e-14	2.49e-13	transposase															X	HTH_Tnp_IS630	chromosome
WP_048875952.1	AWJ11_04880	-2.57506	9.91e-07	2.4e-06	hypothetical protein																	chromosome
WP_017376356.1	AWJ11_12190	-2.57311	1.8e-07	4.95e-07	type VI secretion system baseplate subunit TssE	tssE	GO:0033103,GO:0003674		molecular_function	protein secretion by the type VI secretion system	K11897	SCI-I T6SS	VF1120	2.55e-05	29	Effector delivery system	(tssE) type VI secretion system baseplate subunit TssE	Escherichia coli 55989	gb|WP_001137932	S	GPW_gp25	chromosome
WP_048876005.1	AWJ11_07720	-2.56354	3.14e-06	7.03e-06	transposase		GO:0004803		transposase activity											X	HTH_38,rve	chromosome
WP_017376604.1	AWJ11_12610	-2.55817	1.14e-06	2.74e-06	DUF6356 family protein																	chromosome
WP_174872548.1	AWJ11_08310	-2.55723	7.51e-05	0.000135657	transposase		GO:0004803		transposase activity											X	Y2_Tnp,Zn_Tnp_IS91	chromosome
WP_026063691.1	AWJ11_11690	-2.5419	6.88e-17	1.91e-15	ribose-phosphate pyrophosphokinase	prs					K00948									F	Pribosyl_synth,Pribosyltran_N	chromosome
WP_230382421.1	AWJ11_02370	-2.53965	1.39e-07	3.9e-07	transposase		GO:0004803		transposase activity		K07482									X	HTH_38,rve	chromosome
AWJ11_RS04280	AWJ11_04280	-2.53402	6.91e-08	2.04e-07	pseudogene																	chromosome
WP_017376920.1	AWJ11_13670	-2.52736	1.49e-08	5.07e-08	hypothetical protein																	chromosome
WP_196480230.1	AWJ11_00500	-2.52727	5.81e-08	1.75e-07	protein tyrosine phosphatase						K01104	Capsule	VF0465	2.52e-41	48.2	Immune modulation	(M3Q_RS01425) low molecular weight phosphotyrosine protein phosphatase	Acinetobacter baumannii TYTH-1	gb|WP_001176902	T	LMWPc	chromosome
WP_036771347.1	AWJ11_16210	-2.51538	0.000202404	0.000347411	transposase		GO:0004803		transposase activity											X	DDE_Tnp_1_5	plasmid
WP_053093677.1	AWJ11_09940	-2.51011	3.05e-06	6.86e-06	transposase															X	DDE_Tnp_1_3	chromosome
WP_017375939.1	AWJ11_01660	-2.50929	4.05e-18	1.55e-16	amino acid permease						K11733									E	AA_permease	chromosome
WP_036771922.1	AWJ11_02550	-2.50224	2.09e-14	2.72e-13	hypothetical protein																	chromosome
WP_017375794.1	AWJ11_14965	-2.49949	8.71e-14	9.34e-13	ABC transporter permease subunit		GO:0055085,GO:0016020	membrane		transmembrane transport	K02050									P	BPD_transp_1	chromosome
WP_230382416.1	AWJ11_02710	-2.48028	1.21e-06	2.89e-06	transposase		GO:0006313,GO:0003677,GO:0004803		DNA binding	transposition, DNA-mediated										X	DDE_Tnp_1	chromosome
WP_017376377.1	AWJ11_12060	-2.46865	1.42e-07	3.97e-07	DUF4286 family protein															S	DUF4286	chromosome
WP_017377925.1	AWJ11_11770	-2.46686	1.99e-08	6.62e-08	hypothetical protein																	chromosome
WP_017375804.1	AWJ11_13175	-2.46313	1.06e-14	1.49e-13	Peptidase M15						K08641									M	Peptidase_M15	chromosome
AWJ11_RS04045	AWJ11_04045	-2.46124	7.86e-09	2.83e-08	pseudogene		GO:0006313,GO:0003677,GO:0004803		DNA binding	transposition, DNA-mediated												chromosome
WP_048876067.1	AWJ11_11745	-2.45406	1.21e-05	2.47e-05	transposase															X	DDE_Tnp_1	chromosome
WP_027242699.1	AWJ11_00560	-2.44086	1.96e-08	6.54e-08	glycosyltransferase family 4 protein							Capsule	VF0560	3.47e-161	58.2	Immune modulation	(KPR_RS09000) glycosyltransferase family 4 protein	Klebsiella pneumoniae subsp. rhinoscleromatis SB3432	gb|WP_004144157	M	Glyco_transf_4,Glycos_transf_1	chromosome
WP_036772280.1	AWJ11_12930	-2.43268	3.29e-05	6.33e-05	putative lipoprotein																	chromosome
WP_047927811.1	AWJ11_10270	-2.42349	1.82e-08	6.11e-08	hypothetical protein							Dot/Icm T4SS secreted effectors	VF0798	1.18e-08	26.8	Effector delivery system	(lem27) Dot/Icm type IV secretion system effector Lem27	Legionella pneumophila subsp. pneumophila str. Philadelphia 1	gb|WP_010948231			chromosome
WP_087910645.1	AWJ11_11970	-2.42005	2.97e-09	1.18e-08	transposase		GO:0004803		transposase activity		K07497									X	HTH_21,rve	chromosome
WP_087910645.1	AWJ11_11970	-2.42005	2.97e-09	1.18e-08	transposase		GO:0004803		transposase activity		K07497									X	HTH_21,rve	chromosome
WP_075275341.1	AWJ11_10250	-2.41752	5.99e-06	1.29e-05	transposase						K07497									X	HTH_21,HTH_Tnp_1,rve,rve_3	chromosome
WP_017377357.1	AWJ11_13535	-2.41548	2.89e-06	6.54e-06	hypothetical protein																	chromosome
WP_027242913.1	AWJ11_08870	-2.4111	2.78e-10	1.34e-09	Type IV / VI secretion system, DotU	dotU					K11892	T6SS	VF0544	1.27e-11	33.6	Effector delivery system	(dotU/tssL) Type VI secretion system membrane complex protein, TssL homolog	Francisella noatunensis subsp. orientalis str. Toba 04	gb|WP_014714936	S	DotU	chromosome
WP_017376186.1	AWJ11_00530	-2.40126	3.51e-07	9.22e-07	glycerol-3-phosphate cytidylyltransferase		GO:0003824		catalytic activity		K00980	LOS	VF0326	3.98e-15	36.9	Immune modulation	(rfaE1) D-glycero-beta-D-manno-heptose-7-phosphate kise	Campylobacter jejuni subsp. doylei 269.97	gb|WP_011989861	IM	CTP_transf_like	chromosome
WP_027243159.1	AWJ11_04380	-2.39868	6.5e-05	0.00011874	hypothetical protein																	chromosome
WP_036771330.1	AWJ11_04030	-2.39821	8.65e-13	7.12e-12	transposase		GO:0004803		transposase activity											X	HTH_32,HTH_38,rve	chromosome
AWJ11_RS16815	AWJ11_16815	-2.39733	1.17e-09	4.97e-09	pseudogene		GO:0004803		transposase activity													plasmid
WP_048875904.1	AWJ11_10715	-2.38656	4.09e-09	1.55e-08	transposase		GO:0004803		transposase activity											X	DDE_Tnp_1_3	chromosome
WP_036775037.1	AWJ11_17040	-2.38554	1.13e-11	7.29e-11	HAD family hydrolase	gph					K01091									S	HAD_2	plasmid
WP_048875867.1	AWJ11_13475	-2.37454	1.4e-09	5.87e-09	DedA family protein															S	SNARE_assoc	chromosome
WP_036772663.1	AWJ11_15030	-2.37304	1.11e-05	2.28e-05	transposase		GO:0004803		transposase activity											X	DDE_Tnp_1_3	chromosome
WP_144420599.1	AWJ11_01665	-2.36657	9.46e-12	6.23e-11	hypothetical protein																	chromosome
WP_053856763.1	AWJ11_12575	-2.3561	3.5e-05	6.7e-05	transposase		GO:0004803		transposase activity											X	DDE_Tnp_1	chromosome
WP_017375571.1	AWJ11_04700	-2.35443	2.36e-05	4.65e-05	transposase															X	DDE_Tnp_1	chromosome
WP_048875947.1	AWJ11_04735	-2.35182	2.29e-05	4.52e-05	transposase		GO:0006313,GO:0003677,GO:0004803		DNA binding	transposition, DNA-mediated										X	DDE_Tnp_1	chromosome
WP_230957292.1	AWJ11_00340	-2.34674	3e-12	2.17e-11	SDR family NAD(P)-dependent oxidoreductase							Capsule I	VF0436	3.38e-34	41.8	Immune modulation	(wcbP) capsular polysaccharide biosynthesis dehydrogese/reductase	Burkholderia pseudomallei K96243	gb|WP_009938563	S	adh_short	chromosome
WP_017377065.1	AWJ11_12820	-2.33331	1.9e-15	3.44e-14	hypothetical protein																	chromosome
WP_027242647.1	AWJ11_13385	-2.331	6.71e-10	2.99e-09	Type IV secretory pathway VirB4 components	icmB					K12206	Dot/Icm	VF0156	0	48.5	Effector delivery system	(icmB/dotO) Dot/Icm type IV secretion system protein IcmB/DotO	Legionella pneumophila str. Paris	gb|WP_011213096	U		chromosome
WP_017376177.1	AWJ11_00565	-2.32325	6.61e-09	2.44e-08	NAD-dependent epimerase/dehydratase family protein		GO:0003824		catalytic activity		K01784,ko	LPS	VF0542	2.17e-70	45.1	Immune modulation	(wbtF) D dependent epimerase	Francisella novicida U112	gb|WP_011733708	M	Epimerase,GDP_Man_Dehyd	chromosome
WP_017376131.1	AWJ11_00805	-2.32249	4.48e-17	1.34e-15	glycerol-3-phosphate dehydrogenase	gpsA					K00057									I	NAD_Gly3P_dh_C,NAD_Gly3P_dh_N	chromosome
WP_048876053.1	AWJ11_10480	-2.31961	7.02e-06	1.49e-05	transposase		GO:0004803		transposase activity											X	DDE_Tnp_1	chromosome
WP_048875872.1	AWJ11_13305	-2.31528	0.000814942	0.00129765	transposase		GO:0004803		transposase activity											X	DDE_Tnp_1	chromosome
WP_048875853.1	AWJ11_14870	-2.31417	0.000797402	0.00127114	hypothetical protein																	chromosome
WP_017376768.1	AWJ11_08635	-2.31019	4.52e-05	8.51e-05	transposase		GO:0006313,GO:0003677,GO:0004803		DNA binding	transposition, DNA-mediated	K07497									X	rve	chromosome
WP_017376188.1	AWJ11_00520	-2.29957	4.04e-11	2.33e-10	glucose-1-phosphate thymidylyltransferase	rfbA	GO:0009243,GO:0019305,GO:0008879		glucose-1-phosphate thymidylyltransferase activity	O antigen biosynthetic process	K00973	LPS	VF0542	2.12e-127	62.1	Immune modulation	(wbtL) glucose-1-phosphate thymidylyltransferase	Francisella cf. tularensis subsp. novicida 3523	gb|WP_014548762	H	NTP_transferase	chromosome
WP_230382617.1	AWJ11_07945	-2.29547	0.00129538	0.00199498	transposase		GO:0004803		transposase activity		K07497									X	HTH_21,HTH_Tnp_1,rve,rve_3	chromosome
WP_080999966.1	AWJ11_02895	-2.28002	6.27e-05	0.000114786	transposase		GO:0004803		transposase activity											X	DDE_Tnp_1	chromosome
WP_048876021.1	AWJ11_09105	-2.27011	1.34e-10	6.91e-10	enoyl-CoA hydratase	paaF_1	GO:0003824		catalytic activity											I	ECH_1	chromosome
WP_230382443.1	AWJ11_00510	-2.25985	2.63e-14	3.33e-13	polysaccharide biosynthesis tyrosine autokinase	wzc	GO:0045226			extracellular polysaccharide biosynthetic process	K16692	Capsular polysaccharide	VF0624	2.66e-117	32.2	Immune modulation	(wzc) polysaccharide biosynthesis tyrosine autokise	Vibrio fischeri ES114	gb|WP_011261021	DM	AAA_31,GNVR,Wzz	chromosome
WP_017378335.1	AWJ11_02015	-2.24801	4.59e-16	1.01e-14	citrate (Si)-synthase	gltA	GO:0046912		acyltransferase activity, acyl groups converted into alkyl on transfer		K01647									C	Citrate_synt	chromosome
WP_017375625.1	AWJ11_00980	-2.23888	2.11e-06	4.87e-06	transposase															X	DDE_Tnp_1	chromosome
WP_048875923.1	AWJ11_13260	-2.234	6.21e-12	4.24e-11	transposase		GO:0004803		transposase activity											X	DDE_Tnp_1	chromosome
WP_052106212.1	AWJ11_03950	-2.22081	2.79e-07	7.44e-07	HU family DNA-binding protein															L	Bac_DNA_binding	chromosome
WP_017378092.1	AWJ11_14505	-2.2184	7.43e-05	0.000134512	DUF3757 domain-containing protein																	chromosome
WP_017376929.1	AWJ11_13710	-2.21668	9.5e-15	1.39e-13	4a-hydroxytetrahydrobiopterin dehydratase	phhB	GO:0006729,GO:0008124		4-alpha-hydroxytetrahydrobiopterin dehydratase activity	tetrahydrobiopterin biosynthetic process	K01724									H	Pterin_4a	chromosome
WP_036771639.1	AWJ11_08995	-2.21377	0.000472398	0.000771961	IS30 family transposase		GO:0004803		transposase activity											L	HTH_32,HTH_38,rve	chromosome
WP_048875965.1	AWJ11_05435	-2.2132	0.000115012	0.000203385	hypothetical protein							T4SS secreted effectors	VF0696	4.98e-32	34.8	Effector delivery system	(coxH1) Coxiella Dot/Icm type IVB secretion system translocated effector	Coxiella burnetii CbuG_Q212	gb|WP_012570338	D		chromosome
WP_048876012.1	AWJ11_13665	-2.21247	8.85e-06	1.84e-05	transposase		GO:0004803		transposase activity											X	DDE_Tnp_1	chromosome
WP_017376930.1	AWJ11_13715	-2.21114	2.67e-12	1.95e-11	integration host factor subunit beta	himD	GO:0006310,GO:0006355,GO:0003677,GO:0005694	chromosome	DNA binding	DNA recombination	K05788	ML1683	VF0867	1.36e-07	31	Adherence	(ML_RS08565) HU family D-binding protein	Mycobacterium leprae TN	gb|WP_010908478	K	Bac_DNA_binding	chromosome
WP_062365742.1	AWJ11_12710	-2.20789	0.000210187	0.000359049	alpha/beta fold hydrolase						K03928									I	Abhydrolase_6,Hydrolase_4,UPF0227	chromosome
WP_144420638.1	AWJ11_04540	-2.20741	1.82e-05	3.64e-05	transposase		GO:0004803		transposase activity											X	DDE_Tnp_1	chromosome
AWJ11_RS03295	AWJ11_03295	-2.20402	1.6e-05	3.23e-05	pseudogene																	chromosome
WP_017377851.1	AWJ11_10365	-2.20294	5.28e-05	9.83e-05	VWA domain-containing protein	Y173					K07114									S	TPR_1,TPR_2,VWA_2	chromosome
WP_017376708.1	AWJ11_05345	-2.19779	0.00392181	0.00569667	transposase		GO:0006313,GO:0003677,GO:0004803		DNA binding	transposition, DNA-mediated										X	DDE_Tnp_1	chromosome
WP_017376529.1	AWJ11_11125	-2.19475	1.28e-13	1.3e-12	methyltransferase															Q	Methyltransf_12	chromosome
WP_017376192.1	AWJ11_00505	-2.19457	5.21e-12	3.66e-11	polysaccharide biosynthesis/export family protein	wza	GO:0015774,GO:0015159,GO:0016020	membrane	polysaccharide transmembrane transporter activity	polysaccharide transport	K01991	Capsular polysaccharide	VF0624	2.09e-60	34.9	Immune modulation	(wza) polysaccharide export protein	Vibrio vulnificus CMCP6	gb|WP_011078856	M	Poly_export,SLBB	chromosome
WP_027243025.1	AWJ11_07870	-2.19445	7.94e-13	6.64e-12	chorismate mutase	pheA	GO:0046417			chorismate metabolic process	K04093,ko									E	CM_2	chromosome
WP_047927184.1	AWJ11_09565	-2.18485	0.00122428	0.001897	transposase															X	DDE_Tnp_1	chromosome
WP_017376633.1	AWJ11_12440	-2.17762	1.79e-17	5.56e-16	RNA-binding protein															S	RRM_1	chromosome
WP_027242942.1	AWJ11_16645	-2.17456	5.28e-05	9.83e-05	hypothetical protein																	plasmid
WP_047927520.1	AWJ11_07885	-2.17348	9.67e-05	0.000172181	hypothetical protein																	chromosome
WP_027242914.1	AWJ11_08890	-2.16519	3.25e-14	4.01e-13	Type VI secretion system protein IcmF	icmF					K11891,ko	T6SS	VF0544	7.23e-06	19.8	Effector delivery system	(pdpB) Type VI secretion system TssM homolog	Francisella cf. novicida Fx1	gb|WP_014550041		IcmF-related,IcmF_C,ImcF-related_N,TPR_15	chromosome
WP_017375695.1	AWJ11_11595	-2.16423	1.1e-10	5.75e-10	transposase		GO:0006313,GO:0003677,GO:0004803		DNA binding	transposition, DNA-mediated	K07483									X	HTH_Tnp_1	chromosome
WP_230382386.1	AWJ11_05575	-2.15625	8.77e-10	3.81e-09	homoserine kinase	thrB	GO:0006566,GO:0004413,GO:0005524		homoserine kinase activity	threonine metabolic process										F	GHMP_kinases_C,GHMP_kinases_N	chromosome
WP_027242702.1	AWJ11_00540	-2.15352	2.01e-08	6.67e-08	CDP-glycerol glycerophosphotransferase family protein		GO:0047355,GO:0016020	membrane	CDP-glycerol glycerophosphotransferase activity			Capsule	VF0361	1.23e-33	31.8	Immune modulation	(cpsC) teichoic acid biosynthesis protein, putative	Enterococcus faecalis V583	gb|WP_002362618	M	Glyphos_transf	chromosome
WP_230382476.1	AWJ11_13530	-2.14759	1.94e-11	1.19e-10	hypothetical protein																	chromosome
WP_036772028.1	AWJ11_08895	-2.14368	1.45e-13	1.45e-12	hypothetical protein																	chromosome
AWJ11_RS02375	AWJ11_02375	-2.14315	9.59e-09	3.38e-08	transposase																	chromosome
WP_017377878.1	AWJ11_05280	-2.14292	9.86e-11	5.24e-10	exodeoxyribonuclease VII small subunit		GO:0006308,GO:0008855,GO:0009318	exodeoxyribonuclease VII complex	exodeoxyribonuclease VII activity	DNA catabolic process	K03602									S	Exonuc_VII_S	chromosome
WP_027242686.1	AWJ11_14830	-2.13919	2.26e-14	2.9e-13	phosphomethylpyrimidine synthase ThiC	thiC	GO:0009228,GO:0051536		iron-sulfur cluster binding	thiamine biosynthetic process	K03147									H	ThiC-associated,ThiC_Rad_SAM	chromosome
WP_196426516.1	AWJ11_14535	-2.1379	2.25e-15	4e-14	acetoacetyl-CoA reductase	phbB	GO:0042619,GO:0018454		acetoacetyl-CoA reductase activity	poly-hydroxybutyrate biosynthetic process	K00023	Polar flagella	VF0473	8.75e-63	43.6	Motility	(flmH) short chain dehydrogese/reductase family oxidoreductase	Aeromonas hydrophila ML09-119	gb|WP_005300916	IQ	adh_short,adh_short_C2	chromosome
WP_017376941.1	AWJ11_13780	-2.12951	7.03e-15	1.07e-13	3'(2'),5'-bisphosphate nucleotidase CysQ	cysQ	GO:0006790,GO:0008441		3'(2'),5'-bisphosphate nucleotidase activity	sulfur compound metabolic process	K01082									P	Inositol_P	chromosome
WP_027243063.1	AWJ11_00465	-2.12926	6.63e-15	1.02e-13	hydroxyacylglutathione hydrolase	gloB					K01069									S	HAGH_C,Lactamase_B	chromosome
WP_062365735.1	AWJ11_11025	-2.1209	2.22e-05	4.39e-05	transposase		GO:0004803		transposase activity											X	DDE_Tnp_1	chromosome
WP_027242701.1	AWJ11_00550	-2.11438	3.68e-08	1.16e-07	hypothetical protein																	chromosome
WP_017378141.1	AWJ11_14790	-2.11424	8.6e-08	2.5e-07	hypothetical protein																	chromosome
AWJ11_RS09340	AWJ11_09340	-2.11385	2.41e-08	7.84e-08	pseudogene																	chromosome
WP_036771957.1	AWJ11_10580	-2.10817	0.000350796	0.000580872	transposase															X	DDE_Tnp_1	chromosome
WP_017376440.1	AWJ11_06735	-2.10727	1.1e-07	3.15e-07	Phosphate acyltransferases	aas					K05939									I	AMP-binding,Acyltransferase,MFS_1	chromosome
WP_017377632.1	AWJ11_01165	-2.09989	8.85e-14	9.45e-13	D-methionine-binding lipoprotein metQ	metQ					K02073	IlpA	VF0513	1.03e-49	37	Adherence	(IlpA) immunogenic lipoprotein A	Vibrio vulnificus YJ016	gb|WP_011149697	P	Lipoprotein_9	chromosome
WP_027242740.1	AWJ11_15650	-2.09946	2.28e-11	1.39e-10	hypothetical protein																	chromosome
WP_027243078.1	AWJ11_01395	-2.09928	6.47e-11	3.58e-10	hypothetical protein																	chromosome
WP_017378434.1	AWJ11_15690	-2.09433	8.55e-09	3.06e-08	DUF3750 domain-containing protein															S	DUF3750	chromosome
WP_027242619.1	AWJ11_12925	-2.0943	2.97e-09	1.18e-08	type IV secretion protein DotA	dotA					K12202	Dot/Icm	VF0156	4.96e-24	22.6	Effector delivery system	(dotA) Dot/Icm type IV secretion system protein DotA	Legionella longbeachae NSW150	gb|WP_003633250	EG	DotA	chromosome
WP_053856770.1	AWJ11_14040	-2.09272	8.45e-09	3.03e-08	transposase		GO:0004803		transposase activity											X	DDE_Tnp_1	chromosome
WP_027243163.1	AWJ11_07810	-2.09262	3.02e-09	1.19e-08	ankyrin repeat domain-containing protein															I	Ank,Ank_2	chromosome
WP_017375648.1	AWJ11_09155	-2.08795	2.02e-05	4.02e-05	hypothetical protein																	chromosome
WP_017377986.1	AWJ11_11505	-2.0811	0.00010125	0.000179615	response regulator						K02479,ko									KT	GerE,Response_reg	chromosome
WP_026063481.1	AWJ11_04460	-2.06633	6.11e-15	9.45e-14	sodium:proton antiporter	nhaD	GO:0006814,GO:0015297		antiporter activity	sodium ion transport										P	CitMHS	chromosome
WP_069971661.1	AWJ11_13040	-2.05276	7.34e-10	3.24e-09	hypothetical protein																	chromosome
WP_017376100.1	AWJ11_08705	-2.04312	1.31e-11	8.3e-11	cobyric acid synthase						K03496	Polar flagella	VF0473	1.59e-13	31.1	Motility	(B565_RS05765) CobQ/CobB/MinD/ParA family protein	Aeromonas veronii B565	gb|WP_005353663	D	AAA_31	chromosome
WP_016210764.1	AWJ11_02440	-2.04018	4.28e-14	5.02e-13	30S ribosomal protein S20	rpsT	GO:0006412,GO:0003735,GO:0000312,GO:0022627	plastid small ribosomal subunit	structural constituent of ribosome	translation	K02968									J	Ribosomal_S20p	chromosome
WP_017377920.1	AWJ11_11735	-2.03946	1.51e-05	3.05e-05	hypothetical protein																	chromosome
WP_230382634.1	AWJ11_05765	-2.03108	0.000119029	0.000210228	transposase															X	DDE_Tnp_1	chromosome
WP_075275282.1	AWJ11_04285	-2.02588	0.00116142	0.00181109	IS982 family transposase		GO:0004803		transposase activity											L	DDE_Tnp_1_3	chromosome
WP_036774189.1	AWJ11_16935	-2.02569	1.19e-12	9.5e-12	IS3 family transposase		GO:0004803		transposase activity		K07497									L	rve	plasmid
WP_017376515.1	AWJ11_10940	-2.02521	2.47e-15	4.29e-14	succinylglutamate-semialdehyde dehydrogenase	astD	GO:0006527,GO:0016620		oxidoreductase activity, acting on the aldehyde or oxo group of donors, NAD or NADP as acceptor	arginine catabolic process	K06447									C	Aldedh	chromosome
WP_069971670.1	AWJ11_01680	-2.02094	3.99e-09	1.52e-08	transposase		GO:0006313,GO:0003677,GO:0004803		DNA binding	transposition, DNA-mediated										X	DDE_Tnp_1_5	chromosome
WP_036772030.1	AWJ11_08910	-2.01818	2.72e-11	1.63e-10	type VI secretion system protein IglI family protein	iglI						T6SS	VF0544	1.7e-17	33.5	Effector delivery system	(iglI) Type VI secretion system protein IglI	Francisella cf. tularensis subsp. novicida 3523	gb|WP_014548670	S		chromosome
WP_027243083.1	AWJ11_01350	-2.01597	0.00183491	0.00277808	hypothetical protein																	chromosome
WP_230382480.1	AWJ11_13265	-2.01136	0.00252253	0.0037595	transposase		GO:0004803		transposase activity											X	HTH_38,rve	chromosome
WP_036772169.1	AWJ11_04970	-2.00246	4.92e-05	9.2e-05	transposase		GO:0004803		transposase activity											X	DDE_Tnp_1_3	chromosome
