# Supplementary material for: Dual transcriptional analysis provides insights into the replicative niche of P. salmonis and the host response during infection
Source: mSystems. 2026 Apr 20;11(5):e00223-26. doi: 10.1128/msystems.00223-26 (PMC13185642; doi:10.1128/msystems.00223-26)
Supplement: Table S4 — Genes differentially expressed between P. salmonis-infected and uninfected SHK-1 cells and GO annotation. [file msystems.00223-26-s0005.xlsx]

## Sheet: Up-regulated
Table S4: Genes differentially expressed between P. salmonis-infected and uninfected SHK-1 cells and GO annotation.
NCBI_GeneID	Symbol	Log2FC	AveExpr	Pvalue	Adj.pvalue	Description	Name	KEGG_ko	EC	PFAMs	COG
100136378	LOC100136378	2.06662	3.12173	1.2697e-08	1.69034e-07	nuclear receptor subfamily 1 group D member 2	nr1d2	K08531		Hormone_recep,zfC4	K
100136392	LOC100136392	2.33778	5.95127	1.62897e-11	1.7789e-09	V-type proton ATPase subunit B, brain isoform	atp6v1ba	K02147		ATPsynt_ab,ATPsynt_ab_N	C
100136439	LOC100136439	3.47262	6.38908	5.50522e-13	2.28656e-10	cathelicidin antimicrobial peptide
100136447	LOC100136447	6.13001	-0.444703	5.99245e-07	3.66415e-06	C type lectin receptor B		K10059		Lectin_C	TV
100136449	LOC100136449	3.5302	-1.78518	0.000270091	0.000685142	interleukin-1 beta	il1beta	K04519		IL1,IL1_propep	T
100136453	LOC100136453	2.2815	5.92184	7.78321e-10	2.20101e-08	cathelicidin
100136456	LOC100136456	2.33535	5.54939	1.46541e-10	7.0416e-09	prostaglandin G/H synthase 2		K11987	1.14.99.1	An_peroxidase	T
100136458	tnf-alpha-2	2.34397	-0.75159	0.00207361	0.00415407	tumor necrosis factor alpha-2 precursor		K03156,K05468		TNF	T
100136546	tyr	4.14253	1.1512	3.4761e-08	3.69804e-07	tyrosinase	tyr	K00505	1.14.18.1	Tyrosinase	S
100136548	irf-1	3.8505	4.60042	3.16165e-13	1.62157e-10	interferon regulatory factor 1	irf1	K09444		IRF	K
100136801	pitx2	3.7719	-2.96163	4.05523e-05	0.000130804	paired-like homeodomain 2	pitx2	K04686		Homeobox,OAR	K
100136911	ahr2a	2.41876	5.31747	2.23551e-10	9.35606e-09	aryl hydrocarbon receptor 2 alpha		K09093		PAS,PAS_3	K
100136916	LOC100136916	7.66181	7.48329	8.8264e-18	2.51932e-13	cytochrome P450 1A	cyp1a	K07408,K17813	1.14.14.1	p450	Q
100136924	tap2b	3.17037	3.37316	5.86401e-11	3.90014e-09	transport-associated protein 2b					U
100136926	LOC100136926	5.08413	-2.30952	1.66767e-06	8.58281e-06	cytochrome P450 1A	cyp1a	K07408,K17813	1.14.14.1	p450	Q
100137726	tyrp-1b	2.49584	-0.851324	0.000525001	0.00122714	tyrosinase-related protein 1b	tyrp1	K00506		Tyrosinase	S
100194524	hspb6l	3.31814	-2.94696	0.000201054	0.00052891	small heat shock protein-like	hspb6	K09542		HSP20	O
100194526	maffl	2.05754	5.70197	1.61838e-10	7.62267e-09	v-maf musculoaponeurotic fibrosarcoma oncogene-like	maff	K09037		bZIP_Maf	K
100194692	LOC100194692	2.67604	0.440902	5.34925e-05	0.000166529	Krueppel-like factor 11	klf11	K09209		zfC2H2	K
100194694	sqstm1	3.68083	7.48021	3.30846e-14	5.2463e-11	sequestosome 1	sqstm1	K14381		PB1,UBA_5,ZZ	S
100194771	slc6a6b	2.21036	8.86064	1.32291e-11	1.58655e-09	solute carrier family 6 member 6b		K05039		SNF	T
100194781	lamp2	2.92718	6.75171	3.02903e-13	1.62157e-10	lysosomal-associated membrane protein 2	lamp2	K06528		Lamp	S
100194797	itm2a	2.50218	5.7169	1.37726e-10	6.74292e-09	Integral membrane protein 2A	itm2a	K18241		BRICHOS	S
100194898	paca	2.17248	7.03189	2.90707e-11	2.54199e-09	Glucagon family neuropeptides	adcyap1	K05262		Hormone_2	T
100194950	klhl6	2.50482	-1.91896	0.00148645	0.00308089	kelch-like family member 6	klhl6	K10444		BACK,BTB,Kelch_1	T
100194961	stoml3b	2.10189	-1.594	0.0162447	0.0262007	stomatin (EPB72)-like 3b					C
100195018	grnb	2.76653	7.29081	7.08256e-12	1.05508e-09	granulin b	grn			Granulin	T
100195062	renr	2.81165	7.25398	3.13296e-13	1.62157e-10	Renin receptor	atp6ap2	K19514		Renin_r	C
100195092	ier2	3.08234	4.85935	4.36898e-11	3.25364e-09	immediate early response 2	ier2			IER	S
100195143	rnf128a	2.31652	5.55801	3.13871e-11	2.64878e-09	ring finger protein 128a	rnf128	K10629	2.37	PA,zfRING_2	O
100195159	LOC100195159	2.00689	1.61679	4.02242e-06	1.80607e-05	yippee-like 5	ypel5			YippeeMis18	S
100195173	fbrl	2.20583	6.0265	3.28354e-10	1.20746e-08	rRNA 2-O-methyltransferase fibrillarin	fbl	K14563		Fibrillarin	A
100195195	slc20a1a	4.72901	-2.24714	4.73706e-06	2.07282e-05	solute carrier family 20 member 1a		K14640		PHO4	P
100195200	LOC100195200	2.16627	0.413609	6.2884e-05	0.000191599	dual specificity testis-specific protein kinase 2				Pkinase,Pkinase_Tyr	T
100195201	aco1	2.94187	6.6945	1.53356e-13	1.13136e-10	aconitase 1, soluble	aco1	K01681	4.1.3	Aconitase,Aconitase_C	AJ
100195231	galcb	2.5015	5.86274	2.39971e-12	5.26883e-10	galactosylceramidase b	galcb				S
100195244	nagab	4.54133	3.9832	5.23219e-13	2.26276e-10	Alpha-N-acetylgalactosaminidase	nabab				G
100195263	tbb3	2.88855	2.08231	1.25576e-08	1.68005e-07	Tubulin beta-3 chain	tubb3	K07375		7tm_1,Tubulin,Tubulin_C	Z
100195269	phop1	4.44395	-1.33027	2.15583e-05	7.58836e-05	Probable phosphatase phospho1	phospho1	K06124	3.1.3.75	Put_Phosphatase	S
100195314	snx2	2.45988	6.2186	9.55147e-12	1.27994e-09	sorting nexin 2	snx2	K17917		PX,Sorting_nexin,Vps5	U
100195321	arsk	3.52956	3.84192	3.91609e-12	7.04549e-10	arylsulfatase family, member K	arsk	K12376		DUF4976,Sulfatase	G
100195337	tpd52l1	2.26154	4.46523	1.56527e-09	3.64418e-08	tpd52 like 1	tpd52l1			TPD52	S
100195370	ctsk	3.24248	8.23306	6.77908e-14	9.21406e-11	cathepsin K	ctsk	K01371	3.42.38	Inhibitor_I29,Peptidase_C1	O
100195401	syt4	4.7921	0.0964062	1.72092e-05	6.27172e-05	synaptotagmin IV	syt4	K19904		C2	TU
100195422	tisb	2.0351	6.93795	6.17065e-11	4.01457e-09	Butyrate response factor 1	zfp36	K15308		zfCCCH	S
100195464	cxcr3	3.48071	0.220463	4.27859e-06	1.90342e-05	C-X-C chemokine receptor type 3					T
100195469	trpv1	3.94773	3.79401	2.09406e-11	2.0737e-09	transient receptor potential cation channel, subfamily V, member 1	trpv1	K05222		Ank_2,Ion_trans	PT
100195506	lipe	2.78677	2.37897	8.95397e-09	1.29996e-07	lipase, hormone-sensitive	lipg	K22284	3.1.1.3	Lipase,PLAT	S
100195516	gpr137	2.70594	4.09436	2.72937e-10	1.06572e-08	G protein-coupled receptor 137					S
100195520	vato	2.20202	6.48936	3.57443e-11	2.83403e-09	Vacuolar ATP synthase 21 kDa proteolipid subunit	atp6v0b	K03661		ATPsynt_C	C
100195521	gp182	2.04537	-1.8854	0.01788	0.0285834	G-protein coupled receptor 182	gpr182	K04242		7tm_1	T
100195586	ccd12	3.1904	-0.839042	3.58721e-05	0.000117716	Coiled-coil domain-containing protein 12	ccdc12	K12871		cwf18	S
100195711	aaad	3.16223	-2.64801	0.00071248	0.00160356	Arylacetamide deacetylase	aadac	K13616	3.1.1.3	Abhydrolase_3	V
100195784	lincr	2.84243	5.78115	9.19614e-12	1.24993e-09	E3 ubiquitin-protein ligase LINCR	neurl3	K15689	2.37	Neuralized,zfC3HC4_3	T
100195829	itpk1	2.15034	-2.31598	0.00562179	0.0101135	inositol 1,3,4-triphosphate 5/6 kinase	itpk1	K00913	2.7.1.134,2.7.1.159	Ins134_P3_kin	F
100195833	c25ha	3.71196	-1.84014	0.000790133	0.00175631	Cholesterol 25-hydroxylase-like protein A					I
100195947	rn138	2.41712	1.99862	4.82284e-06	2.10519e-05	E3 ubiquitin-protein ligase RNF138				zfDi19	S
100195955	rn182	4.2237	4.32478	6.62281e-12	1.02179e-09	RING finger protein 182				zfRING_2	O
100195995	hsp11	4.36772	-1.73526	2.53575e-05	8.73211e-05	Heat shock protein Hsp-16.1/Hsp-16.11				HSP20	S
100195999	cxl10	3.47811	-1.92766	0.00015133	0.000412905	C-X-C motif chemokine 10	cxcl10	K12671		IL8	T
100196123	hnmt	5.14028	-0.342481	2.30181e-07	1.67689e-06	histamine N-methyltransferase		K00546	2.1.1.8	Methyltransf_23	S
100196207	tnr5	3.50535	5.70951	1.31856e-12	3.65672e-10	Tumor necrosis factor receptor superfamily member 5	cd40	K03160		TNFR_c6	T
100196212	rb27b	2.66303	5.1962	9.51666e-10	2.54101e-08	Ras-related protein Rab-27B	rab27b	K07886		Ras	U
100196216	mfap4	4.88879	1.72979	3.38864e-09	6.35074e-08	microfibrillar-associated protein 4				Fibrinogen_C	S
100196228	yars1	2.12371	6.21678	4.82348e-11	3.40783e-09	tyrosyl-tRNA synthetase 1	yars	K01866	6.1.1.1	tRNAsynt_1b,tRNA_bind	J
100196279	rhog	3.27653	-2.96932	0.000430132	0.00102989	Rho-related GTP-binding protein RhoG	rhog	K07863		Ras	U
100196324	st1s3	3.67494	8.00026	3.67194e-13	1.83874e-10	Cytosolic sulfotransferase 3					S
100196348	k0226	2.58266	0.0841475	0.000737689	0.00165274	K0226 protein	kiaa0226	K19330		RUN,zfRING_9	T
100196562	LOC100196562	3.34755	-0.699597	0.00147133	0.00305448	chromosome unknown open reading frame, human C4orf27	c4orf27			DUF2228	S
100196613	grp78	2.10044	8.54641	2.13599e-11	2.0808e-09	78 kDa glucose-regulated protein	hspa5	K09490		HSP70	O
100196648	ampd1	2.2397	-2.55394	0.00651085	0.0115121	adenosine monophosphate deaminase 1	ampd1	K01490,K20161	3.5.4.6	A_deaminase	F
100196686	plekhb2	2.01786	3.54476	6.43169e-09	1.00592e-07	pleckstrin homology domain containing, family B (evectins) member 2	plekhb2			PH	T
100196701	tgm2	2.56356	-1.39709	0.00176053	0.00358423	transglutaminase 2, C polypeptide	tgm2	K05625	2.3.13	Transglut_C,Transglut_N,Transglut_core	S
100196724	atp6v1ba	3.49476	5.86674	2.14453e-13	1.33068e-10	ATPase, H+ transporting, lysosomal, V1 subunit B, member a	atp6v1ba	K02147		ATPsynt_ab,ATPsynt_ab_N	C
100196775	s27a2	2.90032	-1.70262	0.00262325	0.00511618	Very long-chain acyl-CoA synthetase		K08746	6.1.3	AMPbinding,AMPbinding_C	I
100196807	LOC100196807	2.71331	-1.29826	0.00396271	0.00740573	RAS p21 protein activator 2	rasa2	K08053		BTK,C2,PH,RasGAP	T
100196812	cnrg	4.20598	-2.04375	0.000262041	0.000666972	Retinal rod rhodopsin-sensitive cGMP 3,5-cyclic phosphodiesterase subunit gamma	pde6g	K13759		PDE6_gamma	T
100196821	timp3	2.44703	11.1346	4.81003e-12	8.02882e-10	Metalloproteinase inhibitor 3	timp3	K16866		TIMP	O
100286412	LOC100286412	2.37863	3.99411	3.3672e-09	6.32758e-08	laminin subunit beta-1		K05636		Laminin_EGF,Laminin_N	W
100286445	bag3	2.85306	3.74398	4.50223e-10	1.47423e-08	BCL2 associated athanogene 3	bag3	K09557		BAG,WW	OT
100286485	ccd50	3.83702	-0.525927	0.000398425	0.000963994	Coiled-coil domain-containing protein 50	ccdc50			CCDC50_N	S
100286550	LOC100286550	3.99116	-1.62515	8.84804e-05	0.00025802	THAP domain containing 4				THAP	S
100286563	zgc:64002	3.56462	0.826908	2.33276e-07	1.6932e-06	Nicotinamide N-methyltransferase		K00541	2.1.1.1	NNMT_PNMT_TEMT	M
100286607	ctsl	3.02273	9.06002	1.7044e-13	1.13136e-10	cathepsin L1	ctsl	K01365	3.42.15	Inhibitor_I29,Peptidase_C1	O
100286626	saa5	4.19405	3.89254	1.14394e-10	6.05776e-09	Serum amyloid A-5 protein	saa1	K17310,K20191		SAA	S
100286650	man2b2	2.04104	7.47798	2.78696e-11	2.51735e-09	mannosidase, alpha, class 2B, member 2	man2b2	K12312	3.14	Alphamann_mid,Glyco_hydro_38,Glyco_hydro_38C	G
100286728	asap2a	2.0884	3.03068	1.72739e-06	8.84869e-06	ArfGAP with SH3 domain, ankyrin repeat and PH domain 2a	asap2	K12488		Ank_2,ArfGap,BAR_3,PH,SH3_9	T
100301980	per2	2.28285	1.40455	1.05889e-05	4.13345e-05	period circadian clock 2	per2	K02633		PAS_3,Period_C	T
100306751	ddt4l	3.34786	8.17891	5.83227e-13	2.3165e-10	DNA-damage-inducible transcript 4-like protein				RTP801_C	S
100306766	s38a2	2.24173	6.19797	7.2081e-12	1.05508e-09	Sodium-coupled neutral amino acid transporter 2	slc38a2	K14207		Aa_trans	E
100306806	LOC100306806	2.9915	3.20493	6.74296e-10	1.98622e-08	TNFAIP3-interacting protein 2	tnip2			CC2LZ,EABR	S
100306835	lamp1	2.10449	5.17863	8.93766e-10	2.43588e-08	lysosomal-associated membrane protein 1	lamp1	K06528		Lamp	S
100306856	lgmn	2.78899	7.85294	1.52792e-12	3.92896e-10	legumain	lgmn	K01369	3.42.34	Peptidase_C13	O
100306872	nfm	4.22652	-0.3703	2.25018e-06	1.10374e-05	Neurofilament medium polypeptide	nefm	K04573		Filament,Filament_head	W
100380298	nfkb2	2.64545	4.92653	7.13469e-12	1.05508e-09	nuclear factor of kappa light polypeptide gene enhancer in B-cells 2, p49/p100	nfkb2	K04469		Ank,Ank_2,Ank_3,Death,RHD_DNA_bind,RHD_dimer	K
100380310	mfsd11	3.10309	5.08373	2.34626e-12	5.23197e-10	major facilitator superfamily domain containing 11	mfsd11			UNC93	S
100380337	csde1	2.13761	7.18971	8.56701e-12	1.1813e-09	cold shock domain containing E1, RNA-binding	csde1			CSD,SUZC	S
100380347	pak3	2.07427	4.71908	7.65629e-10	2.17446e-08	Serine/threonine-protein kinase PAK 3	pak1	K04409	2.7.11.1	PBD,Pkinase	T
100380385	stat4	3.04167	-2.70744	0.00115097	0.00245899	signal transducer and activator of transcription 4	stat4	K11222		SH2,STAT_alpha,STAT_bind,STAT_int	KT
100380401	rasf2	4.74663	-1.70866	4.15679e-05	0.000133717	Ras association domain-containing protein 2	rassf2	K09851		Nore1SARAH,RA	T
100380411	epn4	2.01953	2.37707	1.46779e-07	1.1615e-06	Clathrin interactor 1		K12471		ENTH	F
100380417	gnsb	2.29219	7.18918	4.38865e-11	3.25364e-09	glucosamine (N-acetyl)-6-sulfatase (Sanfilippo disease IIID), b		K01137	3.1.6.14	Sulfatase	G
100380476	ift88	2.33047	1.34095	2.52385e-06	1.21662e-05	intraflagellar transport 88 homolog	ift88	K16474		TPR_1,TPR_12,TPR_2,TPR_6,TPR_7,TPR_8	S
100380488	mtm1	2.45307	4.80895	2.85079e-10	1.10257e-08	myotubularin 1	mtm1	K01108	3.1.3.64,3.1.3.95	GRAM,Myotubrelated	IU
100380490	fa55c	7.01095	-0.820315	7.96989e-09	1.18671e-07	FAM55C					S
100380501	fa10	2.02473	4.35474	8.11121e-10	2.27648e-08	Coagulation factor X		K01314	3.41.6	EGF,EGF_CA,FXa_inhibition,Gla,Trypsin	T
100380524	ap5z1	2.38891	-2.9593	0.0154237	0.0250179	adaptor related protein complex 5 subunit zeta 1	ap5z1	K19025		SPG48	S
100380537	hps4	2.24533	2.96535	8.83996e-09	1.28542e-07	HPS4 biogenesis of lysosomal organelles complex 3 subunit 2	hps4	K20194			S
100380541	psl2	2.33562	6.20932	2.92469e-11	2.54199e-09	Signal peptide peptidase-like 2A	sppl2a	K09596		PA,Peptidase_A22B	S
100380618	efhd2	3.52362	6.26803	1.40588e-13	1.13136e-10	EF-hand domain family, member D2	efhd2			EFhand_6,EFhand_7	S
100380630	LOC100380630	3.0915	5.81406	3.23667e-12	6.30658e-10	1-phosphatidylinositol 3-phosphate 5-kinase	pikfyve	K00921	2.7.1.150	Cpn60_TCP1,DEP,FYVE,PIP5K	T
100380659	LOC100380659	2.44434	6.97287	3.15851e-11	2.65157e-09	E3 ubiquitin-protein ligase rnf213-alpha				zfC3HC4,zfC3HC4_3	O
100380715	LOC100380715	2.39919	4.66093	1.17688e-10	6.16237e-09	v-rel avian reticuloendotheliosis viral oncogene homolog B	relb	K09253		RHD_DNA_bind,RHD_dimer,RelB_leu_zip,RelB_transactiv	S
100380740	LOC100380740	2.57952	3.61952	4.30602e-09	7.56814e-08	perilipin-2	plin2	K17284		Perilipin	S
100380749	LOC100380749	2.14296	7.51115	2.99943e-11	2.57246e-09	hypoxia up-regulated protein 1	hyou1	K09486		HSP70	O
100380752	LOC100380752	2.03701	5.57809	2.27963e-09	4.75492e-08	unconventional myosin-IXb	myo9b	K10360		C1_1,IQ,Myosin_head,RA,RhoGAP	Z
100380756	ces3	2.11321	1.65487	1.02828e-06	5.76174e-06	carboxylesterase 3	ces1	K01044,K03927	3.1.1.1,3.1.1.56,3.1.1.84	COesterase	I
100380838	p4ha2	2.29702	4.95661	2.82642e-11	2.53693e-09	procollagen-proline, 2-oxoglutarate 4-dioxygenase (proline 4-hydroxylase), alpha polypeptide 2	p4ha2	K00472	1.14.11	2OGFeII_Oxy_3,P4Ha_N	E
100380841	slc3a1	2.53926	-2.5673	0.00211116	0.00422159	solute carrier family 3 member 1	slc3a1	K14210		Alphaamylase	G
100502557	srebf2	2.64349	6.81657	2.94165e-11	2.54435e-09	sterol regulatory element binding transcription factor 2	srebf2	K09107		HLH	K
101448057	igfbp1a	2.23744	0.64651	3.31432e-05	0.000109937	insulin-like growth factor binding protein 1a				IGFBP,Thyroglobulin_1	T
101448059	igfbp-6a2	2.19484	4.98068	1.71765e-10	7.90754e-09	insulin-like growth factor binding protein 6 paralog A2				Thyroglobulin_1	S
106560302	LOC106560302	2.96953	0.756566	6.16375e-06	2.59832e-05	regulator of G-protein signaling 21	rgs2	K18154		RGS	T
106560450	ccn1	2.03249	5.54956	2.92449e-10	1.12003e-08	cellular communication network factor 1	cyr61	K06829		Cys_knot,IGFBP,TSP_1,VWC	W
106560463	pde4ba	2.2801	4.38343	1.47473e-10	7.06262e-09	phosphodiesterase 4B, cAMP-specific a	pde4b	K13293	3.1.4.53	PDEase_I	T
106560570	ano8b	3.74488	-1.03354	0.000324858	0.000805738	anoctamin 8b	ano8	K19502		Anoctamin	D
106560589	fetub	4.53775	-2.34345	5.78364e-06	2.45868e-05	fetuin B	fetub			Cystatin	S
106560744	LOC106560744	2.07357	2.42236	1.09402e-05	4.25197e-05	microtubule-associated protein 1A	map1a	K10429			Z
106560790	cspg4	3.04954	4.26403	3.00532e-10	1.1468e-08	chondroitin sulfate proteoglycan 4	cspg4	K08115		Cadherin_3,Laminin_G_2	S
106560813	LOC106560813	2.41531	3.92629	3.29141e-10	1.20754e-08	choline kinase alpha	chka	K14156	2.7.1.32,2.7.1.82	Choline_kinase	M
106560961	LOC106560961	3.48564	5.65793	2.65612e-13	1.48654e-10	A-kinase anchor protein 13-like		K16529		RhoGEF	T
106561046	LOC106561046	3.27931	5.22222	5.43677e-13	2.28656e-10	dual specificity protein phosphatase 8-like	dusp8	K04459	3.1.3.16,3.1.3.48	DSPc,Rhodanese	V
106561100	LOC106561100	3.61227	-1.12665	8.45661e-05	0.000248152	hyaluronan and proteoglycan link protein 3-like	hapln3	K06852		Vset,Xlink	T
106561150	roraa	2.60513	-1.3487	0.00412165	0.00767311	RAR-related orphan receptor A, paralog a	rora	K08532		Hormone_recep,zfC4	K
106561173	ctsh	2.00287	4.82126	1.05557e-09	2.75153e-08	cathepsin H	ctsh	K01366	3.42.16	Inhibitor_I29,Peptidase_C1	O
106561177	LOC106561177	2.22589	3.74981	1.27224e-09	3.14948e-08	semaphorin-4B	sema4b	K06521		PSI,Sema	T
106561220	LOC106561220	2.15685	0.463696	0.000418138	0.00100547	general transcription factor IIIC, polypeptide 6, alpha	gtf3c6	K15203		TFIIIC_sub6	K
106561282	LOC106561282	2.57558	-1.04631	0.00506398	0.00921936	cilia- and flagella-associated protein 44	cfap44			WD40	S
106561372	wee2	4.60231	-2.55541	3.98638e-06	1.79256e-05	WEE2 oocyte meiosis inhibiting kinase	wee2	K06632	2.7.11.1	Pkinase	D
106561377	LOC106561377	2.28206	-0.110262	0.000219738	0.000572104	FYVE, RhoGEF and PH domain-containing protein 4	fgd4	K05723		FYVE,PH,RhoGEF	T
106561386	LOC106561386	3.1597	3.55688	1.00697e-10	5.54865e-09	protein-methionine sulfoxide oxidase mical3a-like	mical3	K19947	1.14.1325	CH,DUF3585,FAD_binding_3,LIM	Z
106561393	LOC106561393	2.57944	-1.6217	0.0013033	0.00274196	thromboxane-A synthase	tbxas1	K01832	5.3.99.5	p450	Q
106561430	mlana	3.9742	-0.954726	0.000181825	0.000484894	melan-A	mlana	K17303		MLANA	S
106561480	LOC106561480	2.1762	5.05209	3.36768e-10	1.2292e-08	fatty acyl-CoA reductase 1	far1	K13356	1.1.84	NAD_binding_4,Sterile	I
106561594	lrrk2	2.03843	4.11197	3.29869e-09	6.23127e-08	leucine-rich repeat kinase 2	lrrk2	K08844	2.7.11.1	COR,LRR_4,LRR_8,Pkinase,Roc	T
106561677	LOC106561677	2.43589	0.565367	2.61661e-05	8.97021e-05	calcium/calmodulin-dependent protein kinase type 1D-like		K08794	2.7.11.17	Pkinase	T
106561705	LOC106561705	3.12931	2.84884	1.87124e-09	4.14358e-08	nicotinamide phosphoribosyltransferase					H
106561741	LOC106561741	2.14041	2.45139	6.43487e-06	2.69509e-05	pleckstrin homology domain-containing family A member 5	plekha5			PH,WW	T
106561808	LOC106561808	2.0045	5.47992	3.99546e-10	1.35495e-08	anoctamin-5	ano5	K19480		Anoct_dimer,Anoctamin	S
106561884	daam2	2.09006	3.28397	2.04636e-07	1.52028e-06	dishevelled associated activator of morphogenesis 2	daam2	K04512		Drf_FH3,Drf_GBD,FH2	TZ
106561925	LOC106561925	3.31895	-1.78984	0.000559273	0.00129478	uncharacterized LOC106561925
106561955	LOC106561955	3.15197	2.00325	4.86603e-09	8.23791e-08	procathepsin L	ctsl1				O
106562039	LOC106562039	3.69375	-3.014	8.45117e-05	0.000248043	probable C-mannosyltransferase DPY19L3	dpy19l3			Dpy19	S
106562125	LOC106562125	2.82093	-1.69772	0.00297598	0.00573207	protein mono-ADP-ribosyltransferase PARP6-like	parp6	K15258	2.4.30	PARP	G
106562147	LOC106562147	7.99639	-0.447819	1.04203e-08	1.45689e-07	cartilage intermediate layer protein 1-like	cilp			CarboxypepD_reg,Ig_3,Mucin2_WxxW,TSP_1	T
106562245	LOC106562245	2.79152	5.34628	7.5136e-12	1.07769e-09	lysosomal protective protein	ctsa	K13289	3.4.16.5	Peptidase_S10	O
106562281	LOC106562281	3.92744	-0.165911	6.19622e-07	3.76535e-06	forkhead box protein F1	foxf1	K09399		Forkhead	K
106562355	LOC106562355	2.48172	0.773255	2.83704e-06	1.34581e-05	switch-associated protein 70	swap70	K20072		PH	T
106562383	LOC106562383	2.538	2.90564	6.08275e-09	9.66166e-08	zinc finger SWIM domain-containing protein 6-like	zswim6				S
106562414	LOC106562414	2.06345	6.25485	2.09771e-11	2.0737e-09	solute carrier family 12 member 4-like					P
106562417	LOC106562417	2.90674	5.38979	4.05777e-12	7.14944e-10	sodium-dependent noradrenaline transporter-like	slc6a2	K05035		SNF	T
106562421	LOC106562421	4.65415	3.9953	3.03244e-13	1.62157e-10	sodium-dependent noradrenaline transporter-like	slc6a2	K05035		SNF	T
106562488	LOC106562488	2.12769	-1.20832	0.00356719	0.00673847	protein FAM214A-like	fam214a			Chromosome_seg,DUF4210	S
106562490	LOC106562490	2.47026	-0.387635	0.00285181	0.00551897	uncharacterized LOC106562490		K21599		Ciart	S
106562498	LOC106562498	3.16679	-0.142818	7.83872e-06	3.18886e-05	fibroblast growth factor 7	fgf7	K04358		FGF	T
106562535	LOC106562535	4.24182	-0.700263	9.75359e-05	0.00028118	semaphorin-6D-like	sema6d	K06842		PSI,Sema	T
106562576	LOC106562576	2.49609	-1.4925	0.000665157	0.00150943	ceramide synthase 2	cers3	K04710	2.3.14	Homeobox,Homez,TRAM_LAG1_CLN8	U
106562623	LOC106562623	3.38987	-2.17816	0.000905531	0.00198225	cytochrome P450 2D15					Q
106562659	LOC106562659	2.14585	-1.30544	0.0147732	0.0240707	major histocompatibility complex class I-related gene protein-like
106562738	LOC106562738	2.05059	4.5903	2.22272e-09	4.6718e-08	homeodomain-interacting protein kinase 3-like	hipk3	K08826	2.7.11.1	Pkinase	T
106562788	LOC106562788	2.3527	2.97008	2.89774e-07	2.02473e-06	cytoplasmic polyadenylation element-binding protein 1-like	cpeb1	K02602		CEBP1_N,CEBP_ZZ,RRM_7	J
106562807	LOC106562807	2.81912	2.01992	2.04816e-07	1.52122e-06	uncharacterized LOC106562807
106562829	LOC106562829	2.26589	-0.0543866	6.27917e-05	0.000191399	ral guanine nucleotide dissociation stimulator					T
106562895	LOC106562895	2.66253	-0.30399	0.000112201	0.000317965	uncharacterized LOC106562895
106562916	LOC106562916	3.1898	1.97245	1.76571e-07	1.3436e-06	metal transporter CNNM3	cnnm3	K16302		CBS,DUF21	S
106562917	LOC106562917	2.79821	-0.707033	0.000285054	0.00071812	metal transporter CNNM4-like	cnnm4	K16302		CBS,DUF21	S
106562962	LOC106562962	2.18336	8.77524	2.38836e-10	9.78062e-09	collagen alpha-1(V) chain	col5a1	K19721		COLFI,Collagen,Laminin_G_2	W
106563031	LOC106563031	3.03995	6.30337	9.65534e-13	3.16773e-10	ceramide transfer protein-like	col4a3bp	K08283		PH,START	T
106563032	LOC106563032	3.7254	2.70246	9.05507e-10	2.45217e-08	synaptic vesicle glycoprotein 2C-like		K06258		MFS_1,Pentapeptide_4,Sugar_tr	S
106563041	LOC106563041	2.22914	5.09654	1.33908e-10	6.60126e-09	AP-3 complex subunit beta-1-like	ap3b1	K12397		AP3B1_C,Adaptin_N,SEEEED	U
106563046	LOC106563046	2.0729	2.17013	3.96296e-07	2.59735e-06	junction-mediating and -regulatory protein	jmy			JMY,WHAMMJMY_N	S
106563126	LOC106563126	2.14187	3.63187	3.04838e-09	5.85926e-08	protein Niban 2				PH	T
106563138	LOC106563138	2.77706	-0.404237	4.30952e-05	0.000138039	netrin receptor UNC5D	unc5d	K07521		Death,Iset,TSP_1,UPA,ZU5	T
106563179	LOC106563179	2.15955	5.32579	5.70902e-11	3.81855e-09	protein mono-ADP-ribosyltransferase PARP14-like		K15261	2.4.30	Macro,PARP	BK
106563261	LOC106563261	2.03757	4.60736	6.30282e-10	1.8977e-08	nucleus accumbens-associated protein 2-like	nacc2	K10486		BEN,BTB	S
106563270	LOC106563270	2.90548	4.13385	8.97117e-10	2.43871e-08	pappalysin-1	pappa	K07762	3.44.79	DUF4215,Laminin_G_3,Peptidase_M43,Sushi	W
106563272	LOC106563272	2.18891	5.67504	3.87737e-10	1.33627e-08	regulator of G-protein signaling 3	rgs3	K07524		C2,PDZ,RGS	T
106563284	LOC106563284	2.35655	6.40277	1.21989e-10	6.28486e-09	tyrosine-protein kinase ABL1	abl1	K03679,K06619	2.7.10	F_actin_bind,Pkinase_Tyr,SH2,SH3_1	T
106563394	LOC106563394	6.7783	-0.230454	2.07229e-07	1.53555e-06	55 kDa erythrocyte membrane protein	mpp1	K21880		Guanylate_kin,PDZ,SH3_2	T
106563449	LOC106563449	3.54219	-1.77729	0.00015952	0.000432771	cdc42 effector protein 2-like	cdc42ep2			BORG_CEP,PBD	S
106563572	LOC106563572	2.13405	2.84102	2.9225e-08	3.22447e-07	pleckstrin homology-like domain family B member 2	phldb2			PH	T
106563596	slc45a2	4.98928	0.821088	9.40396e-08	8.10439e-07	solute carrier family 45 member 2	slc45a2	K15378		MFS_1,MFS_2	G
106563644	LOC106563644	3.378	-2.63842	0.000647162	0.00147339	olfactory receptor 52E4-like					T
106563665	epdl2	3.59501	-3.05748	6.79694e-05	0.000204539	ependymin-like 2				Ependymin	S
106563684	LOC106563684	2.0227	-0.602811	0.00079361	0.00176349	ras-related protein Rab-39B					U
106563703	LOC106563703	4.87482	0.134582	4.22034e-05	0.000135548	ras and Rab interactor 2		K17638		SH2,VPS9	T
106563783	supt6h	2.20261	4.89454	1.51122e-09	3.56781e-08	SPT6 homolog, histone chaperone and transcription elongation factor	supt6h	K11292		DLD,HHH_7,HTH_44,S1,SH2_2,SPT6_acidic,YqgF	K
106563799	LOC106563799	2.11174	2.118	2.52929e-06	1.21887e-05	telomerase-binding protein EST1A-like	smg6	K11124		EST1,EST1_DNA_bind,PIN_4	A
106563875	dchs1b	3.86704	1.22226	1.17132e-05	4.50762e-05	dachsous cadherin-related 1b		K16507		Cadherin	S
106563878	trim3b	2.74629	0.63134	3.67233e-05	0.000120137	tripartite motif containing 3b		K11997		Filamin,NHL,zfB_box,zfRING_UBOX	O
106563882	slc46a3	3.08842	-0.904037	0.00416312	0.00774023	solute carrier family 46 member 3	slc46a3	K20840		MFS_1	S
106563889	eva1c	2.06292	1.2206	2.64801e-05	9.06477e-05	eva-1 homolog C (C. elegans)	eva1c			FAM176,Gal_Lectin	S
106563923	smpd1	2.58621	2.34147	1.82337e-07	1.38159e-06	sphingomyelin phosphodiesterase 1	smpd1	K12350	3.1.4.12	Metallophos	I
106563931	LOC106563931	3.16918	3.36042	5.7125e-11	3.81855e-09	NLR family CARD domain-containing protein 3-like
106563953	LOC106563953	4.51396	-2.59574	6.87824e-06	2.85108e-05	ferredoxin-fold anticodon-binding domain-containing protein 1	fdxacb1			DUF2431,FDXACB	J
106564037	LOC106564037	2.06158	-0.947009	0.00348567	0.00660459	zinc finger protein 431-like					S
106564051	pdlim5b	2.16287	4.6663	4.01896e-10	1.35916e-08	PDZ and LIM domain 5b				DUF4749,LIM,PDZ	TZ
106564061	LOC106564061	2.33156	3.09785	5.79514e-09	9.32417e-08	ADP-ribosylation factor-binding protein GGA3-like	gga2	K12404		Alpha_adaptinC2,GAT,VHS	U
106564102	LOC106564102	2.37435	4.34864	2.66999e-10	1.04828e-08	ADP-ribosylation factor-binding protein GGA3	gga2	K12404		Alpha_adaptinC2,GAT,VHS	U
106564201	LOC106564201	2.85364	-2.00429	0.00204054	0.00409356	trichohyalin					S
106564258	LOC106564258	2.82682	-2.20518	0.00236313	0.00466207	sterile alpha motif domain-containing protein 1				SAM_1	B
106564345	LOC106564345	3.99435	-2.84842	6.64039e-05	0.000200717	uncharacterized LOC106564345
106564351	LOC106564351	2.04545	5.9244	4.65733e-10	1.5089e-08	synaptogyrin-2	syngr2			MARVEL	TU
106564475	LOC106564475	3.9667	-1.2232	0.000130753	0.000363468	alpha-2A adrenergic receptor	adra2a	K04138		7tm_1	T
106564480	LOC106564480	2.73089	5.17611	6.65848e-12	1.02179e-09	dual specificity protein phosphatase 5	dusp5	K04459	3.1.3.16,3.1.3.48	DSPc,Rhodanese	V
106564487	LOC106564487	3.01144	-2.94362	0.00162327	0.00333406	zinc finger protein 625-like
106564541	LOC106564541	3.57107	0.913091	3.62654e-06	1.6562e-05	neuronal-specific septin-3-like	sept-3	K16938		Septin	DTZ
106564566	LOC106564566	2.5099	5.90627	1.82536e-11	1.87414e-09	transcription factor jun-B-like	junb	K09028		Jun,bZIP_1	K
106564629	LOC106564629	4.05096	-2.58666	2.22556e-05	7.80391e-05	glial fibrillary acidic protein-like	ina	K07608		Filament,Filament_head	S
106564685	LOC106564685	3.68956	6.39522	6.63346e-14	9.21406e-11	myosin-9		K10352		IQ,Myosin_N,Myosin_head,Myosin_tail_1	Z
106564771	rrbp1b	2.40964	4.14896	1.91302e-08	2.32047e-07	ribosome binding protein 1b		K14000		Rib_recp_KP_reg	S
106564801	LOC106564801	2.52231	-1.52786	0.00482944	0.00883859	potassium voltage-gated channel subfamily H member 1		K04904		Ion_trans,PAS_9,cNMP_binding	P
106564816	LOC106564816	3.16916	-1.6113	0.00160223	0.00329533	solute carrier family 35 member E4-like	slc35e4	K15286		TPT	EG
106564897	LOC106564897	2.81895	3.58074	1.29435e-09	3.17882e-08	mucolipin-1	mcoln1	K04992		PKD_channel	P
106565000	LOC106565000	4.33616	-2.15626	2.16748e-05	7.62183e-05	echinoderm microtubule-associated protein-like 6	eml6	K18598		ANAPC4_WD40,HELP,WD40	S
106565054	LOC106565054	2.95502	-2.00735	0.00249769	0.00490212	snake venom 5'-nucleotidase	nt5e	K19970	3.1.3.5	5_nucleotid_C,Metallophos	F
106565068	pmepa1	2.05466	7.25719	5.5914e-11	3.79658e-09	prostate transmembrane protein, androgen induced 1	pmepa1				S
106565158	LOC106565158	2.97915	4.32191	4.71877e-11	3.36634e-09	ninjurin-1	ninj1			Ninjurin	S
106565223	LOC106565223	2.32722	3.59758	1.61194e-09	3.71944e-08	uncharacterized LOC106565223				PH,RhoGEF	T
106565244	LOC106565244	2.93731	-0.280964	0.000100261	0.000288222	Krueppel-like factor 15	klf15	K09210		zfC2H2	K
106565253	igsf9a	2.03079	-0.169555	0.000335861	0.000829639	immunoglobulin superfamily, member 9a	igsf9			Ig_2,Ig_3,Vset,fn3	T
106565278	LOC106565278	2.66098	0.845992	6.01202e-06	2.54036e-05	leucine-rich repeat transmembrane neuronal protein 4				LRR_8	S
106565286	LOC106565286	2.0097	5.35404	2.54211e-10	1.01909e-08	transcription factor AP-2 gamma-like	tfap2c	K09177		TF_AP2	K
106565326	prelp	3.46878	-1.78	0.000214402	0.000559693	proline/arginine-rich end leucine-rich repeat protein	prelp	K08125		LRRNT,LRR_1,LRR_8	S
106565381	LOC106565381	2.6492	5.41231	3.22188e-12	6.30658e-10	transforming acidic coiled-coil-containing protein 1-like	tacc1	K14281		TACC	S
106565426	LOC106565426	2.38616	7.29846	1.43201e-11	1.66154e-09	cathepsin Z	ctsz	K08568	3.4.18.1	Peptidase_C1	O
106565434	LOC106565434	2.51181	4.46625	4.75727e-11	3.37228e-09	stomatin-like	stom	K17286		Band_7	C
106565451	LOC106565451	4.87509	-2.17436	5.82752e-06	2.47412e-05	phosphatidylinositol 5-phosphate 4-kinase type-2 gamma
106565452	LOC106565452	2.07274	3.90313	1.01817e-08	1.4302e-07	SPRY domain-containing protein 3				SPRY	S
106565466	LOC106565466	2.28348	11.1055	1.22314e-09	3.0571e-08	low-density lipoprotein receptor-related protein 1-like		K04550		EGF_CA,FXa_inhibition,Ldl_recept_a,Ldl_recept_b,cEGF	T
106565477	LOC106565477	3.29959	2.29332	8.8403e-09	1.28542e-07	class E basic helix-loop-helix protein 40-like	bhlhe40	K03729		HLH,Hairy_orange	K
106565496	LOC106565496	3.33651	-2.41029	0.000658216	0.00149546	protein QNR-71	pmel	K17304		PKD	S
106565592	LOC106565592	2.25521	4.75863	1.15175e-08	1.57369e-07	disco-interacting protein 2 homolog B-A	dip2b			AMPbinding,DMAP_binding	IQ
106565715	ikbke	2.77855	2.64871	5.27243e-09	8.74947e-08	inhibitor of nuclear factor kappa B kinase subunit epsilon	ikbke	K07211	2.7.11.10	Pkinase	T
106565733	LOC106565733	2.15024	1.82436	2.83041e-07	1.98179e-06	RING1 and YY1-binding protein B-like	rybp	K11469		YAF2_RYBP,zfRanBP	K
106565744	LOC106565744	3.32259	3.28246	1.40092e-10	6.82474e-09	FERM domain-containing protein 4B-like				DUF3338,FERM_C,FERM_M,FERM_N	S
106565752	LOC106565752	2.64861	4.62463	6.27445e-11	4.05217e-09	class E basic helix-loop-helix protein 40	bhlhe40	K03729		HLH,Hairy_orange	K
106565776	LOC106565776	5.26423	-0.239011	2.0725e-06	1.0313e-05	transcription factor MafB	mafb	K09036		Maf_N,bZIP_Maf	K
106565788	LOC106565788	4.30168	3.34515	2.86578e-11	2.54007e-09	rho GTPase-activating protein 39		K20649		MyTH4,RhoGAP	T
106565796	LOC106565796	2.11714	4.29658	3.65764e-10	1.29368e-08	opioid growth factor receptor-like					O
106565813	LOC106565813	2.55992	4.76916	1.97416e-11	2.00528e-09	MAP kinase-activated protein kinase 3	mapkapk3	K04444	2.7.11.1	Pkinase	T
106565827	LOC106565827	2.67591	3.97259	4.61253e-11	3.33031e-09	protein kinase C delta type		K06068	2.7.11.13	C1_1,Pkinase,Pkinase_C	T
106565835	LOC106565835	3.32833	-1.41028	0.00035446	0.000869561	chemokine-like protein TAFA-1	fam19a1			TAFA	S
106565851	nampt2	2.68264	2.83973	1.50982e-08	1.93074e-07	nicotinamide phosphoribosyltransferase 2		K03462	2.4.12	NAPRTase	H
106565905	LOC106565905	3.721	4.06254	2.4595e-10	9.97182e-09	angiotensin II receptor-associated protein	agtrap			AGTRAP	S
106565918	LOC106565918	2.06318	2.73731	1.7999e-07	1.36634e-06	ERBB receptor feedback inhibitor 1-like	errfi1			Inhibitor_Mig6	T
106566091	LOC106566091	3.53004	-0.944026	0.000813086	0.00180158	major histocompatibility complex class I-related gene protein					S
106566111	LOC106566111	3.90211	1.09766	1.32066e-07	1.06635e-06	PRELI domain containing protein 3B	slmo2			PRELI	U
106566144	ddit3	3.94382	3.10487	1.9992e-10	8.71193e-09	DNA-damage-inducible transcript 3	ddit3	K04452		bZIP_2	K
106566182	LOC106566182	2.72324	9.30286	1.46962e-12	3.88237e-10	sodium- and chloride-dependent taurine transporter		K05039		SNF	T
106566246	LOC106566246	2.40101	3.67996	8.36533e-10	2.32042e-08	extracellular matrix protein 2	ecm2	K08119		LRR_8,VWC	S
106566310	LOC106566310	2.98818	-1.50413	0.00144188	0.00299945	V-type proton ATPase subunit S1-like	atp6ap1	K03662		ATPsynt_S1	C
106566354	sox18	4.18986	-1.70634	5.02501e-05	0.000157736	SRY-box transcription factor 18	sox18	K09270		HMG_box,Sox17_18_mid	K
106566388	slc6a17	2.2109	3.21361	1.09568e-07	9.1578e-07	solute carrier family 6 member 17	slc6a17	K05048		SNF	T
106566399	LOC106566399	4.88182	8.19877	5.20481e-16	4.95203e-12	matrix metalloproteinase-9-like	mmp9	K01403	3.44.35	Hemopexin,PG_binding_1,PT,Peptidase_M10,fn2	OW
106566508	si:dkey-32e6.6	3.80378	-2.70715	4.3485e-05	0.000138991	extracellular matrix protein 2				LRR_6,LRR_8	S
106566550	mafba	4.45394	6.03093	1.77158e-14	3.63299e-11	MAF bZIP transcription factor Ba	mafb	K09035,K09036		Maf_N,bZIP_Maf	K
106566600	c7b	2.96748	4.39361	1.11244e-11	1.45653e-09	complement component 7b		K03996		Ldl_recept_a,MACPF,Sushi,TSP_1	T
106566610	LOC106566610	3.0586	3.61414	1.45469e-09	3.48625e-08	FYVE, RhoGEF and PH domain-containing protein 3-like	fgd3	K05722		FYVE,PH,RhoGEF	T
106566636	LOC106566636	4.22642	-2.11245	8.51795e-05	0.000249539	cytosolic sulfotransferase 2-like					S
106566752	LOC106566752	3.34912	-2.93316	0.000339186	0.000836261	sodium- and chloride-dependent GABA transporter 1-like		K05034		SNF	T
106566762	traf2b	2.96839	5.23021	3.3849e-12	6.39836e-10	Tnf receptor-associated factor 2b	traf2	K03173	2.37	TRAF_BIRC3_bd,zfC3HC4,zfTRAF	O
106566796	LOC106566796	2.28638	4.93507	4.63208e-11	3.33031e-09	protein SOGA1-like	soga1			DUF4482,SOGA	S
106566966	LOC106566966	2.14231	5.5548	5.42147e-11	3.70694e-09	renin binding protein	renbp	K01787	5.1.3.8	GlcNAc_2epim	G
106566989	inavaa	2.55197	2.403	1.23121e-08	1.65845e-07	innate immunity activator a	c1orf106			DUF3338	S
106567056	LOC106567056	2.0073	7.29703	2.18659e-10	9.21476e-09	extended synaptotagmin-1	esyt1			C2,SMP_LBD	S
106567057	LOC106567057	2.36478	6.08243	1.8672e-10	8.32744e-09	low-density lipoprotein receptor-related protein 1-like		K04550		EGF_CA,FXa_inhibition,Ldl_recept_a,Ldl_recept_b,cEGF	T
106567145	LOC106567145	3.82479	2.41907	1.57122e-09	3.65207e-08	protein FAM43B-like	fam43b			PID_2	S
106567149	LOC106567149	2.3067	6.049	7.09957e-12	1.05508e-09	endoplasmic reticulum chaperone BiP-like	hspa5	K09490		HSP70	O
106567151	LOC106567151	2.1003	-1.55515	0.012861	0.0212437	transmembrane protein 269	tmem269			CDPOH_P_transf	I
106567158	LOC106567158	3.3639	5.74612	4.02624e-12	7.13795e-10	plexin-A2	plxna2	K06820		PSI,Plexin_cytopl,Sema,TIG	T
106567163	itga5	2.94633	7.83412	1.31531e-13	1.13136e-10	integrin, alpha 5 (fibronectin receptor, alpha polypeptide)	itga5	K06484		FGGAP,Integrin_alpha2	W
106567181	LOC106567181	2.29642	5.57584	2.16258e-11	2.09242e-09	diacylglycerol kinase alpha-like	dgka	K00901	2.7.1.107	C1_1,DAGK_acc,DAGK_cat,DAG_kinase_N,EFhand_5,EFhand_7	T
106567189	LOC106567189	4.7126	-2.25476	1.03818e-05	4.06653e-05	Krueppel-like factor 11	klf11	K09209		zfC2H2	K
106567237	LOC106567237	2.05789	4.23198	1.95456e-09	4.26779e-08	lysine-specific demethylase 5C-like	kdm5c	K11446,K12495		ARID,JmjC,JmjN,PHD,PLU1,zfC5HC2	K
106567257	LOC106567257	3.04749	7.14037	1.41862e-13	1.13136e-10	tumor necrosis factor receptor superfamily member 9-like	tnfrsf9	K05146		TNFR_c6	T
106567288	LOC106567288	3.2609	4.79481	3.46656e-12	6.46706e-10	high mobility group protein HMG-I/HMG-Y-like	hmga1	K09282		AT_hook	K
106567295	LOC106567295	2.32874	4.08577	9.84781e-10	2.60882e-08	protein kinase C and casein kinase substrate in neurons protein 1	pacsin1	K20123		FCH,SH3_1	T
106567312	LOC106567312	3.09452	4.60022	4.92663e-10	1.58535e-08	IQ motif and SEC7 domain-containing protein 2	iqsec2	K12495		IQ_SEC7_PH,Sec7	U
106567329	LOC106567329	2.55666	1.28792	2.78744e-06	1.32603e-05	uncharacterized LOC106567329
106567335	LOC106567335	2.06275	4.74389	7.00321e-10	2.03349e-08	zinc finger protein 395	znf395			DUF4772	S
106567340	LOC106567340	5.19672	2.82933	2.38865e-11	2.28024e-09	osteoclast stimulatory transmembrane protein	ocstamp			DC_STAMP	S
106567372	LOC106567372	2.07438	3.6322	1.39975e-07	1.11913e-06	pleckstrin homology domain-containing family N member 1-like	plekhn1			PH	T
106567494	LOC106567494	2.53652	4.18931	5.86063e-10	1.79678e-08	protein sprouty homolog 4	spry4	K17385		Sprouty	S
106567520	LOC106567520	3.88389	5.15737	1.57921e-13	1.13136e-10	folliculin-interacting protein 1	fnip1	K20400		FNIP_C,FNIP_M,FNIP_N	S
106567550	LOC106567550	3.07828	8.51506	7.92855e-14	1.02866e-10	transforming growth factor beta activator LRRC32-like	lrrc32			LRR_1,LRR_5,LRR_6,LRR_8	S
106567680	LOC106567680	2.10087	-2.01797	0.0175234	0.0280648	GTPase IMAP family member 8-like				AIG1	S
106567691	LOC106567691	2.2147	4.75184	1.81094e-10	8.1658e-09	uncharacterized LOC106567691				Crystall,Ricin_B_lectin	S
106567724	tnca	2.0694	5.02552	1.15282e-10	6.09348e-09	tenascin Ca		K06252		EGF_2,Fibrinogen_C,fn3	T
106567792	LOC106567792	2.24668	6.46498	2.84547e-10	1.10201e-08	kinesin-like protein KIF13B		K17914		CAP_GLY,DUF3694,FHA,KIF1B,Kinesin,Kinesin_assoc	Z
106567841	LOC106567841	3.63517	0.852622	8.87274e-08	7.75665e-07	UDP-glucuronosyltransferase-like	ugt1a1	K00699	2.4.1.17	UDPGT	G
106567900	LOC106567900	2.13772	0.871523	2.0241e-05	7.19882e-05	schwannomin-interacting protein 1-like				SCHIP1	S
106567921	LOC106567921	2.72721	-0.350615	0.000204169	0.000536166	Down syndrome cell adhesion molecule homolog		K06767		Iset,fn3	T
106567945	LOC106567945	2.33566	1.28201	8.99414e-07	5.13825e-06	protein Wnt-11-like	wnt11	K01384		wnt	T
106567959	LOC106567959	2.39233	3.5821	2.76413e-09	5.45382e-08	fibroblast growth factor receptor 1-A		K04362	2.7.10.1	Iset,Pkinase_Tyr	T
106568001	si:dkeyp-23e4.3	2.82242	5.2922	2.85336e-12	5.85923e-10	rho GTPase-activating protein 7		K20632		RhoGAP,SAM_2,START	T
106568047	LOC106568047	2.68113	-2.20547	0.00188202	0.00380227	uromodulin-like 1	umodl1			EGF_CA,SEA,WAP,Zona_pellucida	T
106568078	LOC106568078	2.40891	2.83597	3.666e-09	6.73426e-08	unconventional myosin-XVIIIa-like	myo18a	K10362		IQ,Myosin_head,Myosin_tail_1,PDZ	Z
106568086	acaca	2.04941	6.14051	3.90813e-10	1.34074e-08	acetyl-CoA carboxylase alpha	acaca	K11262	2.1.3.15,6.3.4.14,6.4.1	ACC_central,Biotin_carb_C,Biotin_carb_N,Biotin_lipoyl,CPSase_L_D2,Carboxyl_trans	I
106568097	LOC106568097	2.43364	-2.84889	0.0186632	0.0297151	short transient receptor potential channel 7		K04970		Ank_2,Ion_trans,TRP_2	PT
106568238	LOC106568238	2.13606	4.45187	9.05274e-10	2.45217e-08	zinc-binding protein A33		K12015	2.37	PRY,SPRY,zfB_box,zfC3HC4_4	O
106568302	LOC106568302	2.48366	1.95359	1.10325e-07	9.20766e-07	zinc finger SWIM domain-containing protein 6	zswim6				S
106568312	LOC106568312	2.98458	0.918294	6.48845e-07	3.92289e-06	membrane-associated phosphatidylinositol transfer protein 2				DDHD,IP_trans	IT
106568324	LOC106568324	2.57472	0.981081	2.28423e-06	1.11776e-05	myocyte-specific enhancer factor 2C-like		K04454		HJURP_C,SRFTF	K
106568354	LOC106568354	2.56827	7.4844	1.48664e-12	3.88237e-10	thrombospondin-4-B-like	thbs4	K04659		COMP,EGF,EGF_CA,TSP_3,TSP_C	T
106568395	LOC106568395	2.37317	3.20949	1.47706e-09	3.51624e-08	sorting nexin-18		K17923		BAR_3_WASP_bdg,PX,SH3_9	T
106568399	LOC106568399	3.45547	0.624882	1.86163e-06	9.39846e-06	integrin alpha-2-like	itga2	K06481		FGGAP,Integrin_alpha,Integrin_alpha2,VWA	W
106568438	LOC106568438	2.92702	-2.3643	0.000881356	0.00193467	uncharacterized LOC106568438
106568443	LOC106568443	2.48406	-0.965709	0.00119561	0.00254333	uncharacterized LOC106568443		K11108		RTC,RTC_insert	A
106568458	LOC106568458	2.1458	0.968909	2.88202e-05	9.73507e-05	Krueppel-like factor 4	klf4	K17846		zfC2H2	K
106568550	hook3	2.1891	4.36001	4.10103e-10	1.37429e-08	hook microtubule-tethering protein 3	hook3	K16536		HOOK	S
106568572	LOC106568572	2.19161	4.89733	7.08765e-11	4.42371e-09	ceramide glucosyltransferase
106568583	LOC106568583	3.06161	1.28406	1.28894e-06	6.93242e-06	sorting nexin-30	snx30	K17921		BAR,PX,Vps5	U
106568645	LOC106568645	5.15036	-2.03164	4.7888e-06	2.09257e-05	fibrinogen C domain-containing protein 1	fibcd1			Fibrinogen_C	S
106568709	LOC106568709	2.56341	-1.75526	0.00483546	0.0088479	fibroblast growth factor 12	fgf12	K22413		FGF	T
106568716	LOC106568716	2.90459	2.30402	2.55368e-08	2.8982e-07	microtubule-associated protein 1B-like	map1b	K10429		MAP1B_neuraxin	Z
106568722	LOC106568722	5.18743	1.68601	1.76305e-09	3.96592e-08	cAMP-specific 3',5'-cyclic phosphodiesterase 4B	pde4b	K13293	3.1.4.53	PDEase_I	T
106568728	LOC106568728	2.17349	1.96447	2.02433e-07	1.50706e-06	discoidin domain-containing receptor 2-like	ddr2	K05125	2.7.10.1	F5_F8_type_C,Pkinase_Tyr	T
106568732	LOC106568732	4.7287	-1.14413	9.23245e-06	3.66971e-05	BMP/retinoic acid-inducible neural-specific protein 3	brinp3			MACPF	S
106568743	ephb3a	2.31905	0.0442218	8.42671e-05	0.000247401	eph receptor B3a		K05112	2.7.10.1	EphA2_TM,Ephrin_lbd,Ephrin_rec_like,Pkinase_Tyr,fn3	T
106568770	hnrnpua	2.0972	0.338124	9.72609e-05	0.000280416	heterogeneous nuclear ribonucleoprotein Ua		K12888		AAA_33,SAP,SPRY	A
106568881	LOC106568881	3.58491	0.740532	1.88596e-07	1.42335e-06	epidermal retinol dehydrogenase 2-like	sdr16c5	K15734	1.1.1.105	adh_short	Q
106568916	LOC106568916	3.82921	-2.16159	5.54197e-05	0.000171604	rab effector MyRIP		K22237		FYVE_2,Rab_eff_C	S
106568924	LOC106568924	3.4963	1.08556	1.90117e-05	6.83094e-05	T-cell acute lymphocytic leukemia protein 1-like		K09068		HLH	K
106568950	LOC106568950	3.17052	5.59903	1.98943e-12	4.65444e-10	gamma-interferon-inducible lysosomal thiol reductase	ifi30	K08059		GILT,SapA	O
106568975	LOC106568975	2.29503	6.78218	1.81164e-11	1.87414e-09	protein wntless homolog	wls			MIG14_Wntbd	U
106569033	LOC106569033	2.80965	0.886408	2.46555e-06	1.19278e-05	solute carrier organic anion transporter family member 5A1-like		K14356		Kazal_2,OATP	Q
106569041	LOC106569041	4.84636	-1.12769	8.75637e-07	5.02985e-06	E3 ubiquitin-protein ligase TRIM63-like		K10654		zfB_box,zfRING_UBOX	O
106569068	LOC106569068	2.57814	3.60783	2.41855e-09	4.95925e-08	ras GTPase-activating protein nGAP	rasal2	K17633		C2,DUF3498,RasGAP	T
106569077	LOC106569077	3.16986	-2.86759	0.00092593	0.00202102	tenascin-N	tnn	K06252		EGF_2,Fibrinogen_C,fn3	T
106569079	LOC106569079	2.03525	8.35705	1.41749e-11	1.65754e-09	serine/threonine-protein kinase PLK3	plk3	K08862	2.7.111	POLO_box,Pkinase	T
106569088	LOC106569088	2.14837	4.89014	5.27082e-09	8.74947e-08	sodium- and chloride-dependent glycine transporter 1-like	slc6a9	K05038		SNF	T
106569090	LOC106569090	2.45116	3.64847	1.02891e-07	8.69138e-07	Krueppel-like factor 4	klf17	K09204,K17845,K17846		zfC2H2	S
106569142	LOC106569142	2.17219	-1.72169	0.00546264	0.00985744	2-oxoglutarate dehydrogenase, mitochondrial-like	ogdh	K00164	1.4	2oxogl_dehyd_N,E1_dh,OxoGdeHyase_C,Transket_pyr	G
106569151	LOC106569151	2.49393	-2.42659	0.00288135	0.00557229	metal transporter CNNM4	cnnm4	K16302		CBS,DUF21	S
106569169	LOC106569169	2.18907	4.56248	3.75816e-10	1.31618e-08	cadherin-4-like					S
106569170	LOC106569170	2.52189	3.20974	3.95762e-09	7.12971e-08	desmocollin-2		K07601,K07602		Cadherin,Cadherin_C,Cadherin_pro	S
106569186	LOC106569186	3.87854	3.8417	7.47119e-12	1.07728e-09	laminin subunit alpha-3-like	lama3	K06240		Laminin_B,Laminin_EGF,Laminin_G_1,Laminin_G_2,Laminin_I,Laminin_II,Laminin_N	W
106569199	LOC106569199	2.20849	4.22777	1.55702e-08	1.97257e-07	glutamine synthetase	glul	K01915	6.3.1	Glnsynt_C,Glnsynt_N	E
106569207	LOC106569207	2.99646	5.522	1.6008e-12	4.00803e-10	solute carrier family 12 member 7-like		K13627		AA_permease,SLC12	P
106569259	LOC106569259	2.20006	2.76761	5.50459e-08	5.27948e-07	dual specificity testis-specific protein kinase 2-like	tesk2	K08842	2.7.12.1	Pkinase,Pkinase_Tyr	T
106569302	LOC106569302	3.3921	2.99337	5.67069e-10	1.75933e-08	phospholipid phosphatase 3		K01080	3.1.3.4	PAP2	I
106569399	LOC106569399	2.45263	1.82714	3.18556e-05	0.000106159	intracisternal A particle-promoted polypeptide	ipp	K13956		BACK,BTB,Kelch_1	T
106569405	si:ch73-344o19.1	3.66666	-0.522247	0.000322297	0.000800428	salivary glue protein Sgs-3
106569440	acin1a	2.11994	4.93877	3.02652e-09	5.82509e-08	apoptotic chromatin condensation inducer 1a	acin1	K12875		RSB_motif,SAP	B
106569443	LOC106569443	5.04614	6.0685	1.41748e-15	1.01148e-11	matrix metalloproteinase-14-like		K07763	3.44.80	DUF3377,Hemopexin,PG_binding_1,Peptidase_M10	OW
106569455	LOC106569455	4.1057	-1.49887	5.10437e-05	0.00015998	GTPase IMAP family member 4-like					S
106569505	LOC106569505	3.24898	-2.98532	0.000586297	0.00134957	uncharacterized LOC106569505
106569526	LOC106569526	3.58556	4.20525	3.89239e-11	2.97856e-09	protein unc-13 homolog A	unc13a	K15293		C1_1,C2,DUF1041,Membr_traf_MHD	TU
106569543	LOC106569543	2.15019	-2.21315	0.0124814	0.0206862	potassium/sodium hyperpolarization-activated cyclic nucleotide-gated channel 2		K04955		Ion_trans,Ion_trans_N,cNMP_binding	P
106569547	LOC106569547	4.4574	-2.00329	2.40881e-05	8.34504e-05	voltage-dependent calcium channel beta subunit-associated regulatory protein					S
106569553	LOC106569553	2.94518	-2.54766	0.00225029	0.00446601	yjeF N-terminal domain-containing 3	yjefn3	K11353		YjeF_N	G
106569594	LOC106569594	2.33823	0.66126	1.98021e-05	7.06074e-05	purine nucleoside phosphorylase-like		K03783	2.4.1	PNP_UDP_1	F
106569597	LOC106569597	2.46363	3.76644	2.17374e-09	4.58262e-08	ski-like protein	skil	K18499		Ski_Sno,cSKI_SMAD_bind	S
106569613	LOC106569613	2.72243	3.33657	1.69093e-09	3.84882e-08	uncharacterized LOC106569613
106569614	LOC106569614	2.60658	3.27868	3.78243e-09	6.89852e-08	unconventional myosin-IXb		K10360		C1_1,Myosin_head,RA,RhoGAP	NT
106569646	klhl24a	2.43576	0.504052	0.000401742	0.000971116	kelch-like family member 24a	klhl24	K10461		BACK,BTB,Kelch_1	T
106569712	ptges	2.25911	5.85157	4.47636e-11	3.28454e-09	prostaglandin E synthase	ptges	K15729	5.3.99.3	MAPEG	S
106569739	ralbp1	2.19683	3.85847	3.31965e-08	3.5608e-07	ralA binding protein 1	ralbp1	K08773		RhoGAP	T
106569851	LOC106569851	2.74384	5.22049	2.77853e-10	1.07902e-08	A-kinase anchor protein 9-like	akap9	K16551		PACT_coil_coil	S
106569878	LOC106569878	2.63999	5.59087	2.0253e-12	4.67102e-10	atrial natriuretic peptide receptor 1	npr1	K12323	4.6.1	ANF_receptor,Guanylate_cyc,HNOBA,Pkinase_Tyr	T
106569926	LOC106569926	3.53438	2.91033	6.27091e-10	1.89008e-08	F-actin-uncapping protein LRRC16A-like		K20493		CARMIL_C,LRR_6	N
106569928	LOC106569928	2.3051	0.574806	1.70737e-05	6.22793e-05	DEP domain-containing mTOR-interacting protein-like		K20402			S
106569932	LOC106569932	3.04597	-0.385436	0.00116347	0.00248328	ATPase family AAA domain-containing protein 2	atad2			AAA,Bromodomain	O
106569974	LOC106569974	5.98962	-0.161188	7.87941e-07	4.60487e-06	sodium/potassium-transporting ATPase subunit alpha-3-like					P
106570016	LOC106570016	2.20449	8.96311	1.97851e-09	4.30104e-08	microtubule-actin cross-linking factor 1-like	macf1	K19827		CH,EFhand_7,EFhand_8,GAS2,Plectin,Spectrin	Z
106570055	LOC106570055	2.09959	1.31471	3.06706e-06	1.43537e-05	E3 ubiquitin-protein ligase RNF5-like	rnf5	K10666	2.37	zfC3HC4_3	O
106570078	LOC106570078	3.94088	1.08979	5.3753e-07	3.33392e-06	lymphotoxin-alpha		K05478		TNF	S
106570138	LOC106570138	2.3813	4.74242	1.13661e-09	2.90441e-08	protein capicua homolog		K20225		DUF4819,HMG_box	K
106570218	LOC106570218	4.07366	3.13854	4.22084e-10	1.40251e-08	protein FAM135B	fam135b			DUF3657,DUF676	S
106570220	LOC106570220	2.87337	-1.14637	9.19096e-05	0.00026663	CMP-N-acetylneuraminate-beta-galactosamide-alpha-2,3-sialyltransferase 1-like	st3gal1	K00780	2.4.99.4	Glyco_transf_29	G
106570255	LOC106570255	2.88117	3.23193	5.87589e-09	9.41693e-08	transcription factor HIVEP3		K09239		zfC2H2	S
106570268	LOC106570268	2.09802	1.39187	5.70585e-05	0.000176162	phosphatase and actin regulator 4A		K17585		RPEL	S
106570271	LOC106570271	2.22969	3.26227	8.78666e-09	1.28023e-07	forkhead box protein O6		K09408		FOXOTAD,FOXO_KIX_bdg,Forkhead	K
106570291	LOC106570291	2.06591	-1.57819	0.00200753	0.00403329	collagen alpha-1(XXVIII) chain-like
106570361	LOC106570361	3.07996	3.4307	7.95955e-10	2.24274e-08	zinc finger protein 40-like	hivep1	K09239		zfC2H2	K
106570387	LOC106570387	2.49427	-0.235041	7.26983e-05	0.000217349	uncharacterized LOC106570387					S
106570435	fam133b	2.0162	3.34446	4.72084e-08	4.69829e-07	family with sequence similarity 133 member B	fam133b				S
106570496	LOC106570496	4.775	-1.94071	1.29989e-05	4.93189e-05	D-dopachrome decarboxylase-A	ddt	K10028	4.1.1.84	MIF	V
106570561	LOC106570561	2.07087	2.88029	5.00485e-07	3.14588e-06	zinc finger and BTB domain-containing protein 10	zbtb10	K10497		BTB,zfH2C2_5	S
106570689	LOC106570689	3.80621	2.52663	9.88223e-10	2.61416e-08	MARCKS-related protein 1-B	marcksl1	K13536		MARCKS	S
106570696	LOC106570696	2.34076	3.78565	1.22445e-09	3.05769e-08	low density lipoprotein receptor adapter protein 1-A-like	ldlrap1	K12474		PID,PID_2	T
106570703	LOC106570703	2.40487	3.82456	6.07425e-10	1.84444e-08	KH domain-containing, RNA-binding, signal transduction-associated protein 1	khdrbs1	K13198		KH_1,Qua1,Sam68YY	A
106570710	LOC106570710	3.03885	-0.622913	0.000323143	0.000802041	hippocalcin-like protein 1				EFhand_7	T
106570725	LOC106570725	2.09027	-1.42165	0.0220273	0.0344752	uncharacterized protein KIAA1522 homolog				NHS	S
106570779	trib1	2.24698	-0.804252	0.000783066	0.00174223	tribbles pseudokinase 1	trib1	K08814		Pkinase	T
106570823	LOC106570823	2.69865	-2.73917	0.0084438	0.0145749	amyloid-beta A4 precursor protein-binding family A member 1	apba1	K04531		PDZ,PID	T
106570869	LOC106570869	2.21075	-1.2817	0.00802251	0.0139202	39S ribosomal protein L1, mitochondrial-like	mrpl1	K02863		Ribosomal_L1	J
106570887	LOC106570887	2.78781	1.74655	2.39712e-06	1.16342e-05	uncharacterized LOC106570887
106570918	LOC106570918	3.86309	4.18009	1.09247e-12	3.35295e-10	sorting nexin-18-like	snx18	K17923		BAR_3_WASP_bdg,PX,SH3_9	T
106570928	pdzd2	3.47606	1.7202	7.66557e-08	6.87829e-07	PDZ domain containing 2	pdzd2			PDZ	F
106570953	rufy3	2.04208	3.8838	2.6685e-09	5.32636e-08	RUN and FYVE domain containing 3	rufy3			FYVE,RUN	T
106571026	LOC106571026	3.51394	3.34429	6.52174e-10	1.93302e-08	uncharacterized LOC106571026				BMF	S
106571028	LOC106571028	2.11488	-1.22564	0.0061578	0.0109574	proto-oncogene c-Fos	fos	K04379		bZIP_1	K
106571044	LOC106571044	2.91454	1.81248	9.06533e-07	5.16368e-06	kinesin-like protein KIF13B	kif13b	K17914		CAP_GLY,DUF3694,FHA,KIF1B,Kinesin,Kinesin_assoc	Z
106571063	LOC106571063	2.46795	3.71138	2.52595e-09	5.12669e-08	zinc finger FYVE domain-containing protein 1	zfyve1	K17603		FYVE,GBP	TU
106571074	LOC106571074	3.97159	-0.499678	0.000111091	0.000315164	transforming growth factor beta-3 proprotein		K13377		TGF_beta,TGFb_propeptide	T
106571085	LOC106571085	2.01692	3.95713	2.09587e-07	1.54995e-06	signal-induced proliferation-associated 1-like protein 1	sipa1l1	K17701		Rap_GAP,SPAR_C	T
106571119	LOC106571119	2.40027	1.93324	8.81919e-08	7.73153e-07	tumor necrosis factor alpha-induced protein 2-like		K19989		Sec6	U
106571171	LOC106571171	2.8908	4.05878	2.11107e-10	9.04747e-09	rho-associated protein kinase 2		K17388	2.7.11.1	Pkinase,Rho_Binding	T
106571211	LOC106571211	2.2611	4.40048	1.28752e-10	6.45863e-09	solute carrier family 35 member F6	slc35f6			EamA,SLC35F	EG
106571219	nfkbie	4.19856	3.29995	1.78937e-10	8.11988e-09	nuclear factor of kappa light polypeptide gene enhancer in B-cells inhibitor, epsilon	nfkbie	K05872		Ank,Ank_2,Ank_3,Ank_4	S
106571222	LOC106571222	2.97106	5.54129	5.39625e-12	8.6531e-10	NF-kappa-B inhibitor alpha		K04734		Ank_2,Ank_3,Ank_4	S
106571288	LOC106571288	2.11041	4.21774	1.44536e-08	1.86421e-07	cAMP-specific 3',5'-cyclic phosphodiesterase 4D	pde4d	K13293	3.1.4.53	PDEase_I	T
106571370	LOC106571370	2.95791	-1.54601	0.000225993	0.000585188	clavesin-2	clvs2			CRAL_TRIO,CRAL_TRIO_N	I
106571395	LOC106571395	4.00177	8.24149	6.69368e-15	2.23301e-11	cation-independent mannose-6-phosphate receptor	igf2r	K06564		CIMR,fn2	TU
106571417	hivep2a	3.92198	4.10342	9.39881e-11	5.3334e-09	HIVEP zinc finger 2a	hivep2	K09239		zfC2H2	K
106571462	tnfrsf21	3.23443	4.00479	1.23581e-10	6.32478e-09	tumor necrosis factor receptor superfamily, member 21	tnfrsf21	K05157		Death,TNFR_c6	T
106571477	LOC106571477	2.13085	1.47125	1.34614e-05	5.08104e-05	estrogen-related receptor gamma-like	esrrg	K08554		Hormone_recep,zfC4	K
106571481	LOC106571481	2.53522	2.9779	1.0581e-09	2.7556e-08	uncharacterized LOC106571481
106571482	LOC106571482	2.0671	2.77897	3.12004e-07	2.14591e-06	vascular endothelial growth factor A-A	vegfa	K05448		PDGF,VEGF_C	T
106571540	LOC106571540	2.79342	3.31619	5.27871e-10	1.66119e-08	12-(S)-hydroxy-5,8,10,14-eicosatetraenoic acid receptor	gpr31	K08402,K08406		7tm_1	T
106571582	LOC106571582	2.63419	3.1576	1.99707e-08	2.39771e-07	MAM domain-containing glycosylphosphatidylinositol anchor protein 2-like	mdga2			Ig_3,MAM	T
106571621	allc	2.49859	-2.89773	0.00930383	0.0159113	allantoicase	allc	K01477	3.5.3.4	Allantoicase	F
106571682	LOC106571682	2.86018	-2.407	0.000762133	0.00170123	isthmin-2	ism2			AMOP,TSP_1	W
106571761	LOC106571761	2.49643	5.15663	1.7474e-11	1.85413e-09	Golgi resident protein GCP60-like	acbd3			ACBP,GOLD_2	U
106571762	LOC106571762	2.51907	1.07608	3.00713e-05	0.000101027	uncharacterized LOC106571762
106571778	LOC106571778	2.14439	3.09568	1.1858e-08	1.61019e-07	ras-related protein Rab-32-like	rab32	K07918		Ras	U
106571796	LOC106571796	2.05347	6.04191	2.96896e-11	2.56021e-09	osteopetrosis-associated transmembrane protein 1	ostm1			OSTMP1	S
106571804	LOC106571804	2.12618	5.97001	1.78591e-09	4.00137e-08	sialomucin core protein 24	cd164	K06546		MGC24	S
106571856	LOC106571856	2.74912	6.80997	4.46718e-12	7.63512e-10	sodium- and chloride-dependent taurine transporter-like	slc6a6	K05039		SNF	T
106571879	LOC106571879	3.3032	-2.67963	0.000434536	0.00103926	uncharacterized LOC106571879		K05168		IL17_R_N,SEFIR	S
106571898	ror2	2.19156	4.95185	8.51036e-10	2.34853e-08	receptor tyrosine kinase-like orphan receptor 2	ror2	K05123	2.7.10.1	Fz,Iset,Kringle,Pkinase_Tyr	T
106571912	LOC106571912	2.63583	1.71193	6.16962e-07	3.75319e-06	hormone receptor 4-like				AXH	S
106571918	LOC106571918	3.8026	-1.77596	0.000157312	0.000427512	cadherin-13					S
106571937	LOC106571937	2.37835	4.168	2.32094e-09	4.81793e-08	RNA-binding protein 38				RRM_1	A
106571946	adcy6a	3.47906	0.72154	3.84219e-07	2.53274e-06	adenylate cyclase 6a	adcy6	K08046	4.6.1.1	AC_N,DUF1053,Guanylate_cyc	C
106571980	LOC106571980	2.05373	-2.35552	0.0136938	0.0225021	lethal(3)malignant brain tumor-like protein 1	l3mbtl1			MBT,SAM_1,zfC2HC	K
106572009	LOC106572009	2.30839	3.99624	7.23826e-10	2.0764e-08	pleckstrin homology domain-containing family M member 2	plekhm2	K15348		PH,RUN	T
106572015	LOC106572015	2.05886	3.87005	6.35079e-09	9.98692e-08	ephrin type-A receptor 2-like	epha2	K05103	2.7.10.1	EphA2_TM,Ephrin_lbd,Ephrin_rec_like,Pkinase_Tyr,SAM_1,fn3	T
106572046	pik3cd	3.86643	-2.51746	6.24611e-05	0.000190534	phosphatidylinositol-4,5-bisphosphate 3-kinase, catalytic subunit delta	pik3cd	K00922	2.7.1.153	PI3K_C2,PI3K_p85B,PI3K_rbd,PI3Ka,PI3_PI4_kinase	T
106572098	si:dkey-32e6.3	2.04378	2.54607	1.32245e-07	1.0675e-06	uncharacterized si:dkey-32e6.3					S
106572101	lamb2	3.06197	4.38889	2.63914e-10	1.04393e-08	laminin, beta 2 (laminin S)	lamb2	K05636,K06243		Laminin_EGF,Laminin_N	W
106572133	her9	2.02985	2.09455	3.59429e-06	1.64407e-05	hairy-related 9	hes4	K06054,K09089		HLH,Hairy_orange	K
106572142	LOC106572142	2.86354	-0.9643	0.00127733	0.00269607	cytochrome c1-like				Podoplanin
106572174	LOC106572174	2.37928	4.94369	1.69359e-09	3.85181e-08	BTB/POZ domain-containing protein KCTD20-like	kctd20			BTB_3	S
106572268	LOC106572268	2.09628	2.04291	2.52421e-06	1.21662e-05	WD repeat-containing protein 6	wdr6	K09008		WD40	S
106572269	LOC106572269	2.71953	2.31155	1.06275e-08	1.48116e-07	solute carrier family 26 member 6				Sulfate_transp	P
106572304	sema3h	2.11709	3.05252	2.18183e-08	2.56702e-07	sema domain, immunoglobulin domain (Ig), short basic domain, secreted, (semaphorin) 3H		K06840		Sema,ig	T
106572356	LOC106572356	2.90703	4.47002	3.45296e-11	2.76848e-09	disks large-associated protein 4	dlgap4			GKAP	T
106572384	LOC106572384	2.10564	5.09626	1.66784e-10	7.7533e-09	sodium-coupled neutral amino acid transporter 3	slc38a5	K14992		Aa_trans	E
106572390	LOC106572390	4.57178	5.0019	1.61352e-13	1.13136e-10	tumor necrosis factor receptor superfamily member 9-like	tnfrsf9	K05146		TNFR_c6	T
106572396	LOC106572396	2.07218	3.71312	1.51297e-08	1.93306e-07	hook microtubule tethering protein 3	hook3	K16536		HOOK	S
106572434	LOC106572434	2.62838	3.59827	5.53567e-09	9.05471e-08	IQ motif and SEC7 domain-containing protein 1	iqsec2	K12495		IQ_SEC7_PH,Sec7	U
106572475	LOC106572475	2.24002	3.43684	1.65332e-08	2.06933e-07	lysine-specific demethylase 5B-B	kdm5b	K11446,K19952		ARID,JmjC,JmjN,PHD,PLU1,zfC5HC2	K
106572513	LOC106572513	2.11113	3.89547	1.26586e-09	3.14459e-08	rap guanine nucleotide exchange factor 3	rapgef3	K04351,K08014		DEP,RasGEF,RasGEF_N,cNMP_binding	T
106572545	LOC106572545	3.1704	0.603738	6.49021e-06	2.71389e-05	tyrosine-protein phosphatase non-receptor type 12-like	ptpn22	K18024	3.1.3.48	Y_phosphatase	T
106572547	LOC106572547	2.04041	-0.588703	0.00290164	0.00560665	lysine-specific demethylase 9	rsbn1				S
106572621	LOC106572621	2.60626	5.42708	7.98947e-12	1.12893e-09	V-type proton ATPase subunit S1-like	atp6ap1	K03662		ATPsynt_S1	C
106572634	LOC106572634	2.98384	-2.18454	0.00766466	0.0133414	fibrous sheath CABYR-binding protein	bcas1				S
106572651	LOC106572651	3.4535	-3.12619	0.000101441	0.000291078	protein lifeguard 2-like	faim2			Bax1I	T
106572675	LOC106572675	2.95463	-0.0444506	0.000126045	0.000351886	protein Wnt-10b-like	wnt10b	K01357		wnt	T
106572682	LOC106572682	3.11697	-2.88235	0.000955813	0.0020802	zinc finger protein Eos-like	eos2	K09220		zfC2H2	K
106572736	LOC106572736	3.05772	-0.995995	0.000921613	0.00201375	carbohydrate sulfotransferase 11-like		K01017,K07779	2.8.5	Sulfotransfer_2	G
106572740	LOC106572740	2.48713	2.10262	1.74726e-06	8.93124e-06	innate immunity activator protein-like	c1orf106			DUF3338	S
106572749	LOC106572749	3.21462	6.70685	1.46455e-11	1.6721e-09	tensin-2-like	tns2	K18080		C1_1,PTB,PTEN_C2,SH2	T
106572758	LOC106572758	2.66867	-1.02727	0.00476704	0.00873503	SRSF protein kinase 3	srpk3	K08832	2.7.11.1	Pkinase	T
106572767	LOC106572767	2.3857	-2.25896	0.00510484	0.00928427	tumor necrosis factor receptor superfamily member 14-like					T
106572845	LOC106572845	5.25609	-0.767817	7.32439e-06	3.00936e-05	sodium-dependent neutral amino acid transporter SLC6A17	slc6a17	K05048		SNF	T
106572863	LOC106572863	2.03662	-1.01346	0.00676375	0.0119046	amphoterin-induced protein 1-like	amigo1			LRR_8,ig	T
106572865	LOC106572865	4.01887	4.05489	1.53258e-11	1.7246e-09	sortilin	sort1	K12388		SortilinVps10,Sortilin_C	U
106572868	LOC106572868	2.87823	-1.39448	0.00258282	0.00504699	S-adenosylhomocysteine hydrolase-like protein 1	ahcyl1	K01251	3.3.1.1	AdoHcyase,AdoHcyase_NAD	H
106572894	gpr157	2.53343	1.01958	1.01352e-06	5.69411e-06	G protein-coupled receptor 157	gpr157	K08467		7tm_2	T
106572908	LOC106572908	3.20295	-1.0146	0.00196483	0.00395473	uncharacterized LOC106572908
106572957	LOC106572957	2.58463	1.32021	4.52259e-06	1.99272e-05	transketolase-like		K00615	2.1.1	Transket_pyr,Transketolase_C,Transketolase_N	G
106573008	LOC106573008	2.35993	-0.574744	0.00038399	0.000932943	mitochondrial carnitine/acylcarnitine carrier protein-like		K15109		Mito_carr	C
106573048	LOC106573048	2.7054	0.656969	4.04138e-06	1.81344e-05	protein LRATD2	fam84b			LRAT	S
106573063	LOC106573063	2.38428	8.3915	1.73476e-11	1.84759e-09	uncharacterized LOC106573063				DUF3715	S
106573069	ldhbb	3.48785	-2.8735	0.000402206	0.000972102	lactate dehydrogenase Bb		K00016	1.1.17	Ldh_1_C,Ldh_1_N	C
106573109	LOC106573109	2.22726	8.09956	7.11376e-11	4.42371e-09	sodium-dependent neutral amino acid transporter B(0)AT2-like	slc6a15	K05048		SNF	T
106573120	LOC106573120	2.83396	1.47074	5.0962e-06	2.20964e-05	hepatocyte growth factor receptor	met	K05099	2.7.10.1	PSI,Pkinase_Tyr,Sema,TIG	T
106573149	LOC106573149	2.77525	-1.62008	0.00427553	0.00792541	parathyroid hormone-related protein				Parathyroid	S
106573169	LOC106573169	2.67873	5.41874	1.7828e-11	1.86398e-09	unconventional prefoldin RPB5 interactor 1	uri1	K17560		Prefoldin	S
106573176	tspan33b	2.62712	-0.34499	0.000106801	0.000304598	tetraspanin 33b		K17346		Tetraspannin	S
106573182	bicd1a	2.1109	3.53185	1.09471e-08	1.51534e-07	bicaudal D homolog 1a	bicd1	K18739		BicD	U
106573191	LOC106573191	2.84626	-2.81087	0.00398895	0.00744988	uncharacterized LOC106573191
106573214	LOC106573214	2.40329	6.80084	6.62981e-12	1.02179e-09	BTB/POZ domain-containing protein 10		K10482		BTB_3	S
106573254	LOC106573254	2.0708	-2.15763	0.0190041	0.0302006	iroquois-class homeodomain protein IRX-5-like				Homeobox_KN	K
106573310	bhlhe41	4.3445	4.50152	4.10017e-13	1.98358e-10	basic helix-loop-helix family, member e41	bhlhe41	K03730		HLH,Hairy_orange	K
106573315	LOC106573315	2.40484	1.13359	1.17659e-05	4.52424e-05	protein BANP-like	banp			BEN	K
106573326	LOC106573326	2.06008	2.70006	1.16578e-06	6.399e-06	uncharacterized LOC106573326				Myb_DNAbind_4	S
106573347	LOC106573347	4.86315	0.870076	1.49359e-07	1.17831e-06	uncharacterized LOC106573347
106573350	cd44b	2.9205	8.48236	1.0479e-13	1.13136e-10	CD44 molecule (Indian blood group) b	cd44	K06256		Xlink	T
106573447	LOC106573447	3.61665	6.71614	2.59884e-14	4.63616e-11	hepatocyte growth factor-like	hgf	K05460		Kringle,PAN_1,Trypsin	T
106573460	LOC106573460	3.07738	1.8787	1.28288e-07	1.04293e-06	CUGBP Elav-like family member 3		K13207		RRM_1	A
106573469	LOC106573469	3.36637	3.86669	3.7767e-11	2.93656e-09	RNA polymerase II elongation factor ELL2	ell3	K15183		ELL,Occludin_ELL	K
106573518	LOC106573518	2.06857	4.22541	4.41487e-09	7.69784e-08	maestro heat-like repeat-containing protein family member 1	mroh1			HEAT	S
106573551	LOC106573551	3.93802	1.04325	1.65336e-08	2.06933e-07	excitatory amino acid transporter 1-like	slc1a6	K05614,K05617		SDF	E
106573554	LOC106573554	2.01709	6.38653	4.02358e-09	7.19791e-08	C-C motif chemokine 21		K21083		IL8	S
106573556	LOC106573556	2.0012	4.96901	1.29499e-09	3.17882e-08	cystinosin-like	ctns	K12386		PQloop	E
106573557	LOC106573557	2.56519	0.907613	1.21504e-06	6.61973e-06	neurturin-like	nrtn			TGF_beta	T
106573595	yjefn3	3.65205	-1.09052	1.29456e-05	4.91497e-05	YjeF N-terminal domain containing 3	yjefn3	K11353		YjeF_N	G
106573598	LOC106573598	2.62678	-2.36045	0.00179817	0.00365277	chromatin target of PRMT1 protein				FoP_duplication	S
106573607	LOC106573607	2.28713	3.95099	5.92076e-09	9.47695e-08	follistatin-related protein 3	fstl3			FOLN,Kazal_2	S
106573612	LOC106573612	2.13205	0.324373	2.7581e-05	9.38759e-05	transmembrane protein 117-like	tmem117			TMEM117	S
106573623	LOC106573623	3.41373	5.65511	5.8434e-13	2.3165e-10	A-kinase anchor protein 13		K16529		RhoGEF	T
106573628	LOC106573628	2.99901	-1.99508	0.00211472	0.00422781	NT-3 growth factor receptor-like		K05101	2.7.10.1	Pkinase_Tyr	T
106573635	LOC106573635	2.4384	5.80417	2.62923e-11	2.43656e-09	large neutral amino acids transporter small subunit 1	slc7a5	K13780		AA_permease_2	E
106573641	LOC106573641	2.07795	5.72607	1.11619e-10	5.98862e-09	phospholipase A2 group XV	pla2g15	K06129	3.1.1.5	LCAT	I
106573676	LOC106573676	2.69112	-2.89123	0.00907156	0.0155494	uncharacterized LOC106573676
106573708	LOC106573708	2.30731	3.52696	1.00273e-08	1.41478e-07	NEDD4-binding protein 1	n4bp1			RNase_Zc3h12a	S
106573725	phaf1	2.18059	4.73263	3.99701e-10	1.35495e-08	phagosome assembly factor 1	c16orf70			UPF0183	S
106573748	LOC106573748	2.43056	6.22651	1.63969e-10	7.66163e-09	collagen alpha-1(XII) chain	col12a1	K08132		Collagen,VWA,fn3	W
106573818	LOC106573818	2.46475	6.82981	1.90307e-12	4.4958e-10	calreticulin	calr3	K08057		Calreticulin	O
106573862	LOC106573862	2.19151	2.49015	3.45508e-08	3.68253e-07	cystathionine gamma-lyase	cth	K01758	4.4.1.1	Cys_Met_Meta_PP	E
106573868	atp13a3	2.4536	4.53411	2.67647e-09	5.33481e-08	ATPase 13A3	atp13a3	K14951		Cation_ATPase_C,Cation_ATPase_N,E1E2_ATPase,Hydrolase,P5ATPase	P
106573880	LOC106573880	2.04013	0.897095	1.85979e-05	6.70928e-05	AT-rich interactive domain-containing protein 3A-like	arid3a			ARID	K
106573884	abca7	2.14904	2.52237	2.6915e-07	1.89969e-06	ATP-binding cassette, sub-family A (ABC1), member 7	abca7	K05641		ABC2_membrane_3,ABC_tran	I
106573897	pde4cb	3.68708	1.16476	6.04521e-08	5.70219e-07	phosphodiesterase 4C, cAMP-specific b	pde4c	K13293,K15309	3.1.4.53	PDEase_I	T
106573930	LOC106573930	4.3748	5.30788	4.27791e-13	1.98661e-10	growth arrest and DNA damage-inducible protein GADD45 beta	gadd45b	K04402		Ribosomal_L7Ae	S
106573958	LOC106573958	2.20183	4.12324	7.32721e-09	1.11482e-07	neurobeachin-like 1	nbeal1			Beach,DUF4704,DUF4800,PH_BEACH,WD40	U
106574057	gpr52	2.99766	-0.355717	0.00059021	0.0013577	G protein-coupled receptor 52	gpr52	K08407		7tm_1	T
106574131	psmd1	2.06101	7.11632	3.23496e-10	1.2043e-08	proteasome 26S subunit, non-ATPase 1	psmd1	K03032		PC_rep	O
106574219	LOC106574219	2.73674	6.51165	2.54994e-12	5.46122e-10	ephrin type-B receptor 3	ephb3	K05112	2.7.10.1	EphA2_TM,Ephrin_lbd,Ephrin_rec_like,Pkinase_Tyr,SAM_1,fn3	T
106574230	wdsub1	2.48691	4.10795	5.03345e-11	3.50414e-09	WD repeat, sterile alpha motif and U-box domain containing 1	wdsub1			SAM_1,SAM_2,Ubox,WD40	S
106574231	baz2ba	2.00944	4.07426	3.19137e-08	3.45304e-07	bromodomain adjacent to zinc finger domain, 2Ba	baz2b			Bromodomain,DDT,MBD,PHD,WSD	B
106574233	dlgap2a	3.92247	-1.96289	5.34608e-05	0.000166459	discs, large (Drosophila) homolog-associated protein 2a	dlgap2			GKAP	T
106574297	si:ch211-246m6.5	3.64814	0.56767	1.59912e-06	8.2823e-06	von Willebrand factor D and EGF domain-containing protein				EGF,EGF_2,EGF_CA,VWD,hEGF	T
106574335	LOC106574335	2.09892	7.26385	2.0117e-10	8.72643e-09	amyloid-beta A4 protein		K04520		APP_E2,APP_amyloid,BetaAPP,Kunitz_BPTI	S
106574458	LOC106574458	2.55034	-2.27985	0.00503266	0.00916703	nuclear receptor subfamily 4, group A, member 3	nr4a3	K08559		Hormone_recep,zfC4	K
106574466	nr4a3	2.49464	-0.325293	9.51698e-05	0.000275082	nuclear receptor subfamily 4, group A, member 3	nr4a3	K08559		Hormone_recep,zfC4	K
106574549	LOC106574549	3.48724	-1.24037	2.94894e-05	9.93526e-05	kelch-like protein 41b		K10473		BACK,BTB,Kelch_1	T
106574637	LOC106574637	2.00459	4.3028	1.81561e-08	2.23086e-07	eukaryotic translation initiation factor 5B-like	eif5b	K03243		GTP_EFTU,GTP_EFTU_D2,IF2	J
106574674	spag17	2.84541	-1.7672	0.00129973	0.00273506	sperm associated antigen 17	spag17			PapDlike	S
106574723	LOC106574723	4.37628	-0.847948	3.05535e-05	0.000102353	gamma-aminobutyric acid type B receptor subunit 2	gabbr2	K04615		7tm_3,ANF_receptor	EPT
106574787	ackr3b	3.12324	-1.69261	0.000526767	0.0012305	atypical chemokine receptor 3b	ackr3	K04304		7tm_1	T
106574939	LOC106574939	2.56151	0.560077	1.58021e-05	5.82663e-05	E3 ubiquitin-protein ligase HECW2	hecw2	K12168	2.36	C2,HECT,HECW_N,WW	O
106574975	LOC106574975	2.53055	1.81355	1.23701e-07	1.01082e-06	OX-2 membrane glycoprotein-like		K06556		C2set_2,Vset	T
106575071	LOC106575071	2.46956	2.09675	4.28734e-07	2.77302e-06	pre-B-cell leukemia transcription factor-interacting protein 1-like	pbxip1				S
106575113	appa	2.02907	7.32913	1.02208e-10	5.60095e-09	amyloid beta (A4) precursor protein a		K04520		APP_E2,APP_amyloid,BetaAPP,Kunitz_BPTI	S
106575127	LOC106575127	3.09202	-2.15693	0.0082688	0.0143049	insulin receptor substrate 2		K07187		IRS,PH	T
106575142	LOC106575142	2.60998	3.59389	3.87801e-08	4.01487e-07	ras-associated and pleckstrin homology domains-containing protein 1-like	raph1			PH,RA	T
106575174	LOC106575174	3.45958	-1.08577	4.98913e-05	0.000156713	cyclin-dependent kinase 15	cdk15	K15594	2.7.112	Pkinase	T
106575183	LOC106575183	2.17	-0.767065	0.00080419	0.00178408	uncharacterized LOC106575183		K19464		RhoGEF	T
106575184	LOC106575184	3.29206	5.68271	1.90587e-12	4.4958e-10	integral membrane protein 2B		K18264		BRICHOS	S
106575193	LOC106575193	2.36517	3.56309	2.78117e-09	5.47017e-08	ras-related protein M-Ras		K07831		Ras	S
106575211	LOC106575211	2.80787	3.62902	1.40354e-10	6.82474e-09	1-phosphatidylinositol 4,5-bisphosphate phosphodiesterase delta-4-like	plcd4	K05857	3.1.4.11	C2,EFhand_like,PH,PIPLCX,PIPLCY	I
106575240	LOC106575240	2.05649	5.80169	2.38216e-09	4.90931e-08	immunoglobulin superfamily member 10-like	mxra5			Iset,Ig_3,LRR_8	T
106575293	LOC106575293	3.0007	-2.83036	0.00188759	0.00381298	T-box brain protein 1-like	tbr1	K10174		Tbox,Tbox_assoc	K
106575306	LOC106575306	2.4997	-2.98444	0.0102783	0.0173975	ATP-binding cassette, sub-family B (MDR TAP), member 11b	abcb11	K05664		ABC_membrane,ABC_tran	Q
106575342	LOC106575342	3.73396	0.665758	3.54913e-06	1.62631e-05	acyl-coenzyme A thioesterase THEM4-like	them4	K16339		4HBT	S
106575366	LOC106575366	2.43134	2.01462	5.62243e-07	3.46761e-06	extracellular matrix protein 1	ecm1			ECM1	S
106575466	LOC106575466	2.81376	-2.82074	0.00398955	0.00745021	TRAF2 and NCK-interacting protein kinase	tnik	K08840	2.7.11.1	CNH,Pkinase	T
106575558	LOC106575558	3.18243	-1.917	0.00036817	0.000899648	lens epithelial cell protein LEP503-like	lenep			LEP503	S
106575601	LOC106575601	2.03687	2.77746	3.80725e-07	2.51435e-06	serine/threonine-protein kinase 11-interacting protein	stk11ip			LIP1,LRR_4	S
106575645	LOC106575645	3.71739	2.4375	1.35089e-09	3.28715e-08	filamin A-interacting protein 1-like	filip1l			CortBP2	S
106575680	LOC106575680	2.32914	1.4215	3.46426e-05	0.000114312	atypical chemokine receptor 3	ackr3	K04304		7tm_1	T
106575688	LOC106575688	2.09757	-1.13015	0.0053832	0.00973594	sorting nexin-4		K17919		PX	U
106575775	atp7b	2.00391	-2.12602	0.0143938	0.0235157	ATPase copper transporting beta	atp7b	K17686	3.6.3.54	E1E2_ATPase,HMA,Hydrolase	P
106575827	il11a	2.10982	4.52879	5.20501e-09	8.67795e-08	interleukin 11a		K05417		IL11	S
106575840	LOC106575840	4.96932	-1.06867	1.09035e-05	4.2412e-05	OX-2 membrane glycoprotein		K06556		C2set_2,Vset	T
106575849	LOC106575849	3.69828	0.53334	1.03135e-06	5.77667e-06	OX-2 membrane glycoprotein-like		K06556		C2set_2,Vset	T
106575850	LOC106575850	2.28539	-1.43617	0.00328214	0.0062534	DENN domain-containing protein 2A	dennd2a	K20161		DENN,dDENN,uDENN	T
106576024	LOC106576024	2.12249	3.36728	8.35755e-08	7.38543e-07	regulator of nonsense transcripts 2-like	upf2	K14327		MIF4G,Upf2	A
106576063	LOC106576063	2.17689	1.326	9.50003e-05	0.000274647	suppressor APC domain-containing protein 1	sapcd1			Suppressor_APC	S
106576066	LOC106576066	2.03673	3.26934	2.06235e-08	2.45786e-07	dnaJ homolog subfamily B member 9-like	dnajb9	K09515		DnaJ	O
106576070	LOC106576070	2.53837	8.36638	1.02364e-12	3.23863e-10	non-muscle caldesmon-like	cald1	K12327		Caldesmon	S
106576192	LOC106576192	4.33597	3.73308	1.29218e-12	3.65672e-10	6-phosphofructo-2-kinase/fructose-2,6-bisphosphatase 3-like	pfkfb3	K01103	2.7.1.105,3.1.3.46	6PF2K,His_Phos_1	G
106576258	LOC106576258	2.1684	3.46535	9.59147e-08	8.22872e-07	protein capicua homolog	cic	K20225		DUF4819,HMG_box	K
106576269	LOC106576269	2.84913	4.86376	4.3023e-10	1.42129e-08	V-type proton ATPase subunit E 1	aatp6v1e1	K02150		vATPsynt_E	C
106576393	LOC106576393	2.02113	1.63212	9.15764e-06	3.64352e-05	Ets2 repressor factor like 3
106576428	LOC106576428	4.04416	-0.430378	5.42376e-06	2.32859e-05	guanine nucleotide-binding protein G(i) subunit alpha-1-like	gnai1	K04630		Galpha	DT
106576460	LOC106576460	2.21155	4.22395	3.60016e-09	6.6425e-08	protein BTG1	btg1	K14443		BTG	T
106576463	LOC106576463	3.08199	-0.0684321	0.000184505	0.000491261	gamma-secretase-activating protein	gsap			GSAP16	S
106576468	LOC106576468	2.21729	2.93513	9.39283e-09	1.34656e-07	adiponectin receptor protein 2	adipor2	K07297		HlyIII	T
106576747	LOC106576747	2.50305	6.48593	7.71164e-11	4.64374e-09	echinoderm microtubule-associated protein-like 4	eml4	K15420		HELP,WD40	S
106576763	si:ch73-105b23.6	2.00554	0.638818	2.83942e-05	9.61279e-05	uncharacterized si:ch73-105b23.6		K22017		AMOP,EGF_3,EGF_CA,NIDO,VWD	T
106576879	LOC106576879	2.23419	4.03688	4.16782e-10	1.38974e-08	kinesin light chain 1	klc4	K10407		TPR_10,TPR_12,TPR_7,TPR_8	Z
106576890	LOC106576890	2.13201	2.0779	7.63553e-07	4.48438e-06	C-Jun-amino-terminal kinase-interacting protein 4-like				JIP_LZII,JnkSapK_ap_N	T
106576952	rasgrp3	2.05768	0.555684	5.82802e-05	0.000179449	RAS guanyl releasing protein 3 (calcium and DAG-regulated)	rasgrp3	K12362		C1_1,EFhand_5,RasGEF	T
106577016	slka	2.14749	5.0216	9.36975e-11	5.3275e-09	STE20-like kinase a	slk	K08836	2.7.11.1	PKK,Pkinase	T
106577033	LOC106577033	2.32677	2.56922	5.21093e-08	5.07976e-07	chromosome ssa18 C10orf90 homolog	c10orf90	K16773		ALMS_motif	S
106577089	LOC106577089	2.40654	-2.29519	0.0128238	0.0211896	cholesterol 25-hydroxylase-like protein	ch25h	K10223	1.14.99.38	FA_hydroxylase	I
106577124	LOC106577124	2.31915	5.32081	4.4304e-11	3.27608e-09	attractin-like protein 1				CUB,EGF_2,Kelch_1,Kelch_4,Kelch_5,Lectin_C,PSI	T
106577129	LOC106577129	2.16468	3.83144	1.82948e-09	4.06618e-08	folliculin-like	flcn	K09594		Folliculin,Folliculin_C	EU
106577185	LOC106577185	2.24893	1.75809	1.08718e-06	6.03019e-06	methylcytosine dioxygenase tet3-B	tet1	K13097		Tet_JBP,zfCXXC	S
106577197	LOC106577197	4.61215	-0.943924	4.16238e-05	0.000133882	catechol O-methyltransferase domain-containing protein 1	comtd1			Methyltransf_3	Q
106577246	LOC106577246	2.53851	2.20251	3.6578e-08	3.84123e-07	transmembrane protein 150A		K21846		Frag1	S
106577368	LOC106577368	2.07821	6.00665	2.93002e-11	2.54199e-09	neutral amino acid transporter A	slc1a4	K05615		SDF	E
106577470	LOC106577470	2.04522	2.72022	5.52308e-08	5.29544e-07	B-cell lymphoma 3 protein-like	bcl3	K09258		Ank_2,Ank_3,Ank_4,Ank_5	S
106577506	apoeb	2.61933	8.02879	5.52755e-13	2.28656e-10	apolipoprotein Eb	apoe	K04524		Apolipoprotein	T
106577533	LOC106577533	2.49046	4.37737	5.97592e-11	3.93928e-09	glycogen phosphorylase, muscle form	pygm	K00688	2.4.1.1	Phosphorylase	G
106577543	LOC106577543	2.07961	3.25637	7.10895e-08	6.47721e-07	transcription factor p65-like
106577551	zbtb4	2.00301	-0.807829	0.000891671	0.00195536	zinc finger and BTB domain containing 4
106577569	LOC106577569	2.97759	2.88292	1.10304e-08	1.52381e-07	protein Dok-7	dok7			IRS	T
106577570	LOC106577570	2.56727	4.17934	3.43017e-10	1.23777e-08	regulator of G-protein signaling 12		K16449		GoLoco,PDZ,RBD,RGS,RGS12_us1,RGS12_usC	T
106577634	LOC106577634	3.54338	3.73175	8.06822e-11	4.78776e-09	uncharacterized LOC106577634
106577654	si:dkey-19b23.8	3.95736	3.06043	2.04941e-11	2.05972e-09	uncharacterized si:dkey-19b23.8		K12474		PID_2	T
106577687	LOC106577687	3.13589	2.44336	1.39627e-08	1.81731e-07	TRAF-interacting protein with FHA domain-containing protein A-like	tifa			FHA	S
106577760	LOC106577760	2.2358	3.2007	1.1035e-08	1.52381e-07	GRB10-interacting GYF protein 1-like	gigyf1	K18730		GYF	S
106577763	LOC106577763	2.72902	2.2012	3.66866e-08	3.8498e-07	erythropoietin	epo	K05437		EPO_TPO	T
106577775	kdm6ba	2.22479	1.51697	5.97537e-06	2.52689e-05	lysine (K)-specific demethylase 6B, a	kdm6b	K11448		JmjC	C
106577859	LOC106577859	2.55541	-2.96067	0.0114448	0.0191673	ras and Rab interactor 2-like	rin1			SH2,VPS9	U
106577886	LOC106577886	2.33136	5.57739	2.1175e-09	4.51379e-08	ribonuclease kappa-A-like	rnasek	K19770			S
106577934	LOC106577934	2.48772	2.00796	3.9871e-08	4.09544e-07	protein KHNYN-like	khnyn			RNase_Zc3h12a	S
106578008	LOC106578008	2.2451	3.35538	7.8848e-09	1.1783e-07	uncharacterized LOC106578008		K15261	2.4.30	AIG1,Macro	BK
106578043	LOC106578043	2.87246	5.03487	1.42275e-11	1.65754e-09	H(+)/Cl(-) exchange transporter 5	clcn5	K05012		CBS,Voltage_CLC	P
106578051	LOC106578051	2.2367	-2.7996	0.0299031	0.0454124	diacylglycerol kinase delta	dgkk	K00901	2.7.1.107	C1_1,DAGK_acc,DAGK_cat,PH,SAM_1,SAM_2	T
106578066	LOC106578066	2.01075	3.62797	4.25966e-09	7.5098e-08	protein BTG3-like		K14443		BTG	T
106578085	fpr1	2.6978	6.18925	9.83239e-12	1.2933e-09	formyl peptide receptor 1		K04245		7tm_1	T
106578133	LOC106578133	2.64298	1.16671	0.000232247	0.000599452	leucine-rich repeat and fibronectin type-III domain-containing protein 4-like		K16355		Iset,LRR_8,fn3	T
106578138	LOC106578138	2.29783	0.602299	7.34103e-06	3.01489e-05	RNA polymerase II degradation factor 1-like				Myb_DNAbind_5	S
106578148	LOC106578148	3.04225	-0.0460411	9.05755e-06	3.60974e-05	cytochrome P450 26B1					Q
106578226	LOC106578226	3.70601	3.21195	1.65278e-10	7.69579e-09	phosphatidylcholine:ceramide cholinephosphotransferase 2	sgms2	K04714	2.7.87	PAP2_C	S
106578283	LOC106578283	2.13988	2.93675	6.3618e-09	9.98692e-08	DCN1-like protein 3	dcun1d3	K17823		Cullin_binding	S
106578304	LOC106578304	2.21013	3.31833	1.32035e-08	1.74353e-07	leucine zipper putative tumor suppressor 2 homolog	lzts2			Fez1	Z
106578351	LOC106578351	2.69122	5.60317	2.58747e-11	2.40567e-09	hyaluronan synthase 1-like	has1	K00752	2.4.112	Glyco_tranf_2_3	M
106578539	LOC106578539	2.0611	5.44915	3.37647e-10	1.2307e-08	rRNA 2'-O-methyltransferase fibrillarin	fbl	K14563		Fibrillarin	A
106578541	LOC106578541	2.21253	2.93462	1.60581e-07	1.24281e-06	partitioning defective 3 homolog					S
106578556	svila	3.88214	3.8239	1.24819e-11	1.56951e-09	supervillin a	svil	K10369		Gelsolin,VHP	Z
106578557	LOC106578557	4.44752	-2.21774	1.47729e-05	5.51249e-05	zinc finger E-box-binding homeobox 1-like	zeb1	K09299		Homeobox,zfC2H2,zfmet	K
106578588	LOC106578588	2.04599	3.09442	1.89186e-08	2.30177e-07	inhibin beta A chain-like					T
106578699	LOC106578699	2.38976	-0.275786	6.25498e-05	0.000190784	phosphatidate phosphatase LPIN2-like	lpin2	K15728	3.1.3.4	LNS2,Lipin_N,Lipin_mid	IN
106578750	LOC106578750	2.65282	0.783402	6.94726e-06	2.87552e-05	isthmin-1	ism1			AMOP,TSP_1	W
106578786	LOC106578786	2.25834	2.4272	5.22168e-06	2.25651e-05	CSC1-like protein 2	tmem63b	K21989		PHM7_cyt,RSN1_7TM,RSN1_TM	S
106578792	LOC106578792	3.36856	-1.33894	0.000900922	0.00197322	uncharacterized LOC106578792				PH_9,Spectrin	Z
106578807	micu1	3.51698	0.999079	4.8124e-07	3.0511e-06	mitochondrial calcium uptake 1	micu1			EFhand_5,EFhand_6,EFhand_8	T
106578892	LOC106578892	2.23146	0.114769	0.000220919	0.00057455	MBT domain-containing protein 1-like	mbtd1			MBT	K
106578897	LOC106578897	2.07232	3.20806	3.54787e-08	3.7548e-07	LLGL scribble cell polarity complex component 2	llgl2	K06094		LLGL,WD40	U
106578914	LOC106578914	2.29279	1.71421	1.13508e-06	6.25698e-06	protein quaking-B-like		K14945		KH_1,Quaking_NLS,STAR_dimer	A
106579009	LOC106579009	4.88439	1.79435	4.46226e-08	4.48315e-07	uncharacterized LOC106579009
106579115	LOC106579115	2.69828	2.74779	5.21677e-09	8.69248e-08	protein spire homolog 1-like	spire1	K02098		KIND	S
106579135	LOC106579135	2.0437	-0.511204	0.00183548	0.00371878	V-type proton ATPase 116 kDa subunit a1	atp6v0a1	K02154		V_ATPase_I	C
106579197	LOC106579197	3.25503	-2.07317	0.000767465	0.00171192	putative protein MSS51 homolog, mitochondrial	mss51	K17656		zfMYND	S
106579198	LOC106579198	3.87799	-2.91637	3.8228e-05	0.000124276	zinc finger C2HC domain-containing protein 1C-like
106579268	LOC106579268	2.79749	2.21256	3.07103e-06	1.43675e-05	uncharacterized LOC106579268
106579271	mfsd13a	2.44028	2.91827	5.84629e-09	9.39058e-08	major facilitator superfamily domain containing 13A	tmem180			MFS_2	S
106579272	sema4gb	3.81242	2.90099	1.46717e-09	3.50438e-08	sema domain, immunoglobulin domain (Ig), transmembrane domain (TM) and short cytoplasmic domain, (semaphorin) 4Gb	sema4g	K06521		PSI,Sema	T
106579273	LOC106579273	2.37898	0.977799	6.77425e-06	2.81452e-05	uncharacterized LOC106579273
106579454	tfr1b	2.61154	8.36879	1.85575e-12	4.47241e-10	transferrin receptor 1b		K06503		PA,Peptidase_M28,TFR_dimer	OP
106579471	LOC106579471	2.10431	4.21959	1.86345e-09	4.13274e-08	ribosomal protein S6 kinase alpha-3	rps6ka3	K04373	2.7.11.1	Pkinase,Pkinase_C	T
106579633	LOC106579633	2.26601	5.36449	3.07126e-11	2.60888e-09	poliovirus receptor-like	pvrl2	K06081,K06531		C2set_2,Vset,ig	T
106579655	LOC106579655	2.99768	2.73108	1.88449e-08	2.29573e-07	rho GTPase-activating protein 18	arhgap28	K20639		RhoGAP	T
106579697	LOC106579697	2.22769	-2.05063	0.0227843	0.0355256	retinol dehydrogenase 12-like					Q
106579732	LOC106579732	2.07554	2.8392	5.39898e-08	5.19916e-07	potassium voltage-gated channel subfamily B member 2-like	kcnb2	K04886		BTB_2,Ion_trans,Kv2channel	P
106579751	LOC106579751	2.35078	3.95085	5.70765e-10	1.76504e-08	procollagen-lysine,2-oxoglutarate 5-dioxygenase 2-like	plod2	K13645	1.14.11.4	2OGFeII_Oxy	O
106579865	fgfr1a	2.38436	2.58021	2.60096e-08	2.94133e-07	fibroblast growth factor receptor 1a	fgfr1	K04362	2.7.10.1	Iset,Pkinase_Tyr,ig	T
106579957	LOC106579957	2.08815	5.95594	2.3015e-10	9.51762e-09	sarcoplasmic/endoplasmic reticulum calcium ATPase 2	atp2a2	K05853	3.6.3.8	Cation_ATPase,Cation_ATPase_C,Cation_ATPase_N,E1E2_ATPase,Hydrolase,Hydrolase_3	P
106580073	LOC106580073	2.17869	2.96983	5.35475e-08	5.17085e-07	osteoclast-stimulating factor 1	ostf1			Ank_2,Ank_5,SH3_1,SH3_2	T
106580105	mvk	2.18477	4.16584	2.18789e-09	4.60539e-08	mevalonate kinase	mvk	K00869	2.7.1.36	GHMP_kinases_C,GHMP_kinases_N	I
106580111	adam15	2.0372	4.35278	8.6812e-10	2.37869e-08	ADAM metallopeptidase domain 15	adam15	K06835,K06836		ADAM_CR,Disintegrin,Pep_M12B_propep,Reprolysin	O
106580293	LOC106580293	2.2161	3.54206	6.45475e-09	1.00731e-07	transforming acidic coiled-coil-containing protein 1	tacc1	K14281		TACC	S
106580324	LOC106580324	2.15264	3.69255	7.63558e-09	1.14796e-07	V-type proton ATPase 116 kDa subunit a2	atp6v0a2	K02154		V_ATPase_I	C
106580359	hip1rb	2.16156	-1.92915	0.0182038	0.0290355	huntingtin interacting protein 1 related b	hip1r	K20040		ANTH,HIP1_clath_bdg,I_LWEQ	Z
106580364	clip1a	2.02023	5.16517	1.15629e-09	2.92847e-08	CAP-GLY domain containing linker protein 1a	clip1	K10421		CAP_GLY,CLIP1_ZNF	Z
106580371	LOC106580371	2.28693	3.72422	6.4435e-10	1.91529e-08	rho guanine nucleotide exchange factor 2-like	arhgef2	K12791		C1_1,PH,RhoGEF	T
106580380	LOC106580380	2.08942	2.33675	5.10289e-07	3.19277e-06	death-associated protein kinase 2-like		K08803	2.7.11.1	Pkinase	T
106580408	LOC106580408	2.22577	2.41557	4.08219e-07	2.66571e-06	uncharacterized LOC106580408
106580409	LOC106580409	3.75589	-0.44241	1.31294e-05	4.97414e-05	protein unc-45 homolog B-like	unc45b	K21991		TPR_8,UNC45central	DO
106580425	LOC106580425	4.31432	-2.6984	9.63134e-06	3.81022e-05	tissue-type plasminogen activator	plat	K01343	3.41.68	EGF,Kringle,Trypsin,fn1	O
106580476	dusp2	4.86413	2.43666	1.6335e-10	7.66163e-09	dual specificity phosphatase 2	dusp2	K04459	3.1.3.16,3.1.3.48	DSPc,Rhodanese	V
106580570	LOC106580570	2.1659	4.79184	2.76544e-10	1.0754e-08	phospholipid phosphatase 1		K01080	3.1.3.4	PAP2	I
106580653	LOC106580653	2.23224	-0.560739	0.000478598	0.0011315	uncharacterized LOC106580653
106580696	LOC106580696	2.9458	5.8096	2.56386e-12	5.46122e-10	nestin	nes	K07609		Filament	S
106580706	prss16	2.28823	2.6786	1.11722e-08	1.53755e-07	serine protease 16	prss16			Peptidase_S28	O
106580723	zgc:162730	2.54192	5.02813	7.17568e-11	4.44285e-09	uncharacterized LOC106580723		K15308		zfCCCH	S
106580770	LOC106580770	2.95112	4.94744	1.32872e-10	6.58193e-09	uncharacterized LOC106580770				PH,RhoGEF	T
106580774	LOC106580774	2.37361	-1.81124	0.00877353	0.015083	tubulin-specific chaperone cofactor E-like protein				LRR_4,LRR_9,Ubiquitin_2	S
106580787	LOC106580787	2.18992	3.14266	3.99983e-08	4.10378e-07	NLR family CARD domain-containing protein 3				CARD,LRR_6,NACHT	S
106580799	LOC106580799	2.18124	-1.8374	0.00567864	0.0102005	toll-like receptor 2 type-2	tlr2	K10159		LRR_6,LRR_8,TIR	T
106580863	bbc3	2.1748	3.72415	8.25271e-09	1.21924e-07	BCL2 binding component 3					S
106580872	LOC106580872	2.07174	-1.50207	0.0232266	0.0361285	zinc finger and BTB domain-containing protein 38	zbtb38	K10510		BTB,zfC2H2,zfC2H2_6,zfmet	S
106580978	LOC106580978	2.30463	3.52614	1.34586e-08	1.76539e-07	semaphorin-6D	sema6c	K06842		PSI,Sema	T
106580990	LOC106580990	2.72773	3.95071	4.09157e-09	7.28545e-08	protocadherin-16		K16507		Cadherin	S
106581008	LOC106581008	4.359	-2.4266	1.87272e-05	6.74231e-05	periostin-like				Fasciclin	MW
106581010	LOC106581010	2.08332	2.73069	2.47117e-08	2.82364e-07	remodeling and spacing factor 1-like	rsf1	K11657		PHD,WHIM1	S
106581030	LOC106581030	2.13613	-1.77733	0.0169689	0.0272577	scavenger receptor class F member 1	scarf1			Laminin_EGF	T
106581043	aifm4	2.23483	3.59739	1.46446e-09	3.50085e-08	apoptosis inducing factor mitochondria associated 4				Pyr_redox_2,Reductase_C,Rieske	S
106581219	LOC106581219	4.06417	6.64549	4.95889e-15	2.02202e-11	collagenase 3	mmp13	K07994		Hemopexin,PG_binding_1,Peptidase_M10	OW
106581230	b3gat1a	5.87365	-0.899339	3.55602e-07	2.38374e-06	beta-1,3-glucuronyltransferase 1 (glucuronosyltransferase P) a	b3gat1	K00735	2.4.1.135	Glyco_transf_43	O
106581290	LOC106581290	3.40753	1.34585	1.23803e-07	1.01137e-06	chordin-like	chrd	K04657		CHRD,VWC	T
106581291	LOC106581291	5.42043	0.788782	5.76231e-07	3.54393e-06	CD83 antigen-like	cd83	K06510		Vset,ig	S
106581311	LOC106581311	2.2533	4.37398	2.84235e-08	3.15065e-07	fatty acid CoA ligase Acsl3	acsl3	K01897	6.1.3	AMPbinding,AMPbinding_C	I
106581346	LOC106581346	3.27752	3.38479	7.6676e-11	4.62698e-09	galactose-3-O-sulfotransferase 2-like	gal3st2	K09675		Gal30_sulfotr	S
106581359	LOC106581359	2.57241	4.77378	7.27298e-11	4.48365e-09	phosphatidylinositol 4,5-bisphosphate 3-kinase catalytic subunit	pik3cb	K00922	2.7.1.153	PI3K_C2,PI3K_p85B,PI3K_rbd,PI3Ka,PI3_PI4_kinase	T
106581451	LOC106581451	2.03289	4.21879	1.25924e-08	1.68166e-07	TCDD-inducible poly(ADP-ribose) polymerase	tiparp	K15259	2.4.30	PARP,WWE	S
106581611	LOC106581611	4.83922	-2.42646	7.0715e-06	2.91974e-05	spidroin-2-like
106581753	cir1	2.34429	3.06445	2.0877e-08	2.48392e-07	corepressor interacting with RBPJ, CIR1	cir1	K06066		Cir_N	K
106581766	LOC106581766	2.35897	4.55646	1.63479e-10	7.66163e-09	homeobox protein Dlx2a	dlx2	K18488		DLL_N,Homeobox	K
106581806	LOC106581806	3.16108	1.68014	2.61575e-07	1.85586e-06	T-box brain transcription factor 1	tbr1	K10174		Tbox,Tbox_assoc	K
106581809	LOC106581809	2.70159	3.54783	3.5191e-08	3.73265e-07	bromodomain adjacent to zinc finger domain protein 2B	baz2b			Bromodomain,DDT,MBD,PHD,WHIM1,WSD	B
106581817	LOC106581817	2.18733	4.7941	6.82486e-11	4.30978e-09	activin receptor type-1	acvr1	K04675	2.7.11.30	Activin_recp,Pkinase,Pkinase_Tyr,TGF_beta_GS	T
106581830	LOC106581830	3.41565	4.25498	6.22838e-11	4.04038e-09	myosin light chain kinase, smooth muscle-like	mylk	K00907	2.7.11.18	23ISL,Iset,Pkinase,fn3	T
106581835	LOC106581835	3.58167	-3.06297	6.28613e-05	0.000191571	protein Wnt-10a	wnt10a	K01357		wnt	T
106581845	slc40a1	2.28363	1.3623	4.94671e-05	0.000155534	solute carrier family 40 member 1	slc40a1	K14685		FPN1	P
106581876	LOC106581876	6.52475	-1.34523	6.99242e-08	6.39489e-07	UDP-glucuronosyltransferase-like	ugt1a1	K00699	2.4.1.17	UDPGT	G
106581922	gpm6bb	2.32158	2.86303	2.36037e-08	2.73093e-07	glycoprotein M6Bb	gpm6b			Myelin_PLP	S
106581936	f5	3.72256	3.35664	6.27496e-11	4.05217e-09	coagulation factor V	f5	K03902		Cuoxidase_2,Cuoxidase_3,F5_F8_type_C,LSPR	T
106581947	ddx3xa	2.57287	7.38336	8.8109e-13	3.02944e-10	DEAD-box helicase 3 X-linked a	ddx3x	K11594	3.6.4.13	DEAD,Helicase_C	A
106581954	LOC106581954	7.63501	4.79367	1.63659e-13	1.13136e-10	UDP-glucuronosyltransferase	ugt1a1	K00699	2.4.1.17	UDPGT	G
106581956	LOC106581956	3.13406	3.97236	1.17513e-10	6.16237e-09	deoxyribonuclease-2-alpha	dnase2	K01158	3.12.1	DNase_II	L
106582002	LOC106582002	3.75141	-2.0383	0.000435429	0.00104108	papilin-like	papln			ADAM_spacer1,Iset,Ig_3,Kunitz_BPTI,PLAC,Papilin_u7,TSP_1,ig	T
106582007	tmem30c	2.2249	0.758648	7.92939e-05	0.000234635	transmembrane protein 30C	tmem30c			CDC50	DKT
106582009	LOC106582009	3.0737	4.68904	2.02924e-12	4.67102e-10	raftlin-like				Raftlin	S
106582012	LOC106582012	2.29368	4.48771	5.92917e-09	9.47695e-08	importin subunit alpha-4					U
106582019	LOC106582019	2.18953	-0.854189	0.0128888	0.0212859	guanine nucleotide exchange factor DBS	mcf2l	K20685		CRAL_TRIO_2,PH,RhoGEF,SH3_1	T
106582078	LOC106582078	7.73272	3.5417	1.20691e-10	6.26341e-09	gap junction beta-2 protein-like	gjb6	K07621,K07625		Connexin	S
106582085	LOC106582085	2.15525	6.08194	2.12143e-11	2.0737e-09	terminal nucleotidyltransferase 5C-like	fam46c			NTP_transf_7	S
106582103	LOC106582103	2.28662	-0.713531	0.000247403	0.000633809	atypical chemokine receptor 3	ackr3	K04304		7tm_1	T
106582109	LOC106582109	2.32353	2.84974	6.9217e-08	6.34445e-07	protein dopey-2-like	dopey2			Dopey_N	K
106582130	LOC106582130	2.22772	3.35145	4.44291e-08	4.47158e-07	insulin receptor substrate 2	irs2	K07187		IRS,PH	T
106582150	si:dkey-100n23.5	2.05502	4.28965	1.03805e-09	2.72325e-08	cyclic AMP receptor-like protein A				Dicty_CAR	S
106582173	LOC106582173	4.1021	1.72383	6.82322e-09	1.05103e-07	tumor necrosis factor ligand superfamily member 11-like	tnfsf11	K05473		TNF	S
106582185	LOC106582185	2.6464	4.18702	3.14591e-11	2.64878e-09	GRIP and coiled-coil domain-containing protein 2-like	gcc2	K20282		GRIP,Rab_bind	U
106582188	LOC106582188	2.23919	0.143458	0.000192865	0.000510141	ephrin type-A receptor 6-like	epha6	K05107	2.7.10.1	EphA2_TM,Ephrin_lbd,Ephrin_rec_like,Pkinase_Tyr,SAM_1,fn3	T
106582196	LOC106582196	4.14018	4.80238	2.2604e-12	5.12053e-10	von Willebrand factor D and EGF domain-containing protein	vwde			EGF,EGF_2,EGF_CA,VWD,hEGF	T
106582197	LOC106582197	2.11811	5.74669	7.85954e-09	1.17576e-07	immunoglobulin superfamily member 10-like				Iset,Ig_3,LRR_8,ig	T
106582203	LOC106582203	4.47304	-2.37682	3.24182e-05	0.000107795	receptor tyrosine-protein kinase erbB-4	erbb4	K05085	2.7.10.1	Furinlike,GF_recep_IV,Pkinase_Tyr,Recep_L_domain	T
106582227	akap17a	2.08367	2.59131	1.29622e-07	1.05108e-06	A kinase (PRKA) anchor protein 17A	akap17a	K13169			S
106582234	mab21l3	2.03579	-0.275203	0.000974863	0.00211778	mab-21-like 3	mab21l3			Mab21	T
106582264	LOC106582264	2.32123	-0.0823639	0.000519003	0.00121535	calcium/calmodulin-dependent 3',5'-cyclic nucleotide phosphodiesterase 1A	pde1a	K13755	3.1.4.17	PDEase_I,PDEase_I_N	T
106582266	itprid2	2.32569	4.25861	1.05474e-09	2.75153e-08	ITPR interacting domain containing 2	ssfa2			KRAP_IP3R_bind,SSFA2_C	S
106582303	LOC106582303	4.56603	5.23236	2.93663e-14	4.93061e-11	inhibin beta B chain-like	inhbb	K04667		TGF_beta,TGFb_propeptide	T
106582392	LOC106582392	2.01743	2.88423	1.41299e-06	7.46595e-06	band 4.1-like protein 5	epb41l5			FA,FERM_C,FERM_M,FERM_N	S
106582427	LOC106582427	3.41913	-0.914901	0.000294797	0.000740247	2-oxoglutarate receptor 1-like		K08419		7tm_1	T
106582441	LOC106582441	8.37162	-0.422206	4.13814e-09	7.349e-08	L-dopachrome tautomerase					S
106582464	LOC106582464	2.17154	3.32739	8.39776e-08	7.41795e-07	oxysterol-binding protein-related protein 6-like	osbpl6	K20463		Oxysterol_BP,PH_8	T
106582501	LOC106582501	9.07676	0.0922578	6.46249e-09	1.00797e-07	guanylate-binding protein 3	gbp3				S
106582502	LOC106582502	3.9126	0.182001	2.67082e-06	1.27951e-05	guanylate-binding protein 1					S
106582503	LOC106582503	4.57525	-1.08406	2.43983e-05	8.44122e-05	guanylate-binding protein 1-like					S
106582526	LOC106582526	2.62079	10.4469	1.85369e-10	8.29309e-09	fibronectin-like	fn1	K05717		fn1,fn2,fn3	W
106582563	glb1l	2.0496	6.55891	2.12056e-11	2.0737e-09	galactosidase, beta 1-like	glb1l	K12309	3.13	BetaGal_dom4_5,Glyco_hydro_35	G
106582568	tmem169b	2.47775	1.60688	1.47368e-07	1.16468e-06	transmembrane protein 169b	tmem169			TMEM169	S
106582572	LOC106582572	2.23407	-1.99717	0.0220748	0.0345421	piggyBac transposable element-derived protein 4-like
106582581	LOC106582581	2.46807	7.40824	4.39298e-12	7.55354e-10	collagen alpha-2(VI) chain		K06238		Collagen,VWA	W
106582666	LOC106582666	2.88653	5.70146	2.20563e-10	9.24452e-09	DNA damage-inducible transcript 3 protein-like	ddit3	K04452		bZIP_2	K
106582676	LOC106582676	2.19122	0.111738	0.000154804	0.000421459	rho GTPase-activating protein 40	arhgap40	K20639		RhoGAP	T
106582696	il17rd	4.38872	-2.66064	8.89067e-06	3.54968e-05	interleukin 17 receptor D	il17rd	K05167,K20683		IL17R_D_N,SEFIR	T
106582740	wnt2ba	4.19153	-2.12699	0.000119936	0.000337208	wingless-type MMTV integration site family, member 2Ba	wnt2b	K00182		wnt	T
106582764	LOC106582764	2.90298	6.89323	2.581e-13	1.47642e-10	ephrin type-A receptor 2	epha2	K05103	2.7.10.1	EphA2_TM,Ephrin_lbd,Pkinase_Tyr,SAM_1,fn3	T
106582786	inf2	4.15893	3.16738	7.98533e-11	4.75835e-09	inverted formin 2	inf2			Drf_FH3,Drf_GBD,FH2	TZ
106582864	bhlhe40	2.9346	7.64265	1.45948e-13	1.13136e-10	basic helix-loop-helix family, member e40	bhlhe40	K03729		HLH,Hairy_orange	K
106582873	LOC106582873	2.21615	0.501163	4.17434e-05	0.000134221	coiled-coil domain-containing protein 120-like	ccdc120			DUF3338	S
106582899	LOC106582899	2.66332	0.48891	2.35153e-05	8.17933e-05	mannosyl-oligosaccharide 1,2-alpha-mannosidase IA	man1c1	K01230	3.1.113	Glyco_hydro_47	G
106582900	LOC106582900	3.02931	6.28606	1.22475e-12	3.64147e-10	rho GTPase-activating protein 39		K20649		MyTH4,RhoGAP	T
106582910	LOC106582910	2.15225	-2.47068	0.0154514	0.0250599	opioid growth factor receptor-like					O
106583052	mdfi	2.22393	4.70438	8.32141e-10	2.31672e-08	MyoD family inhibitor	mdfi			MDFI	S
106583055	LOC106583055	3.21967	4.69721	3.46463e-12	6.46706e-10	AMP deaminase 2	ampd2	K01490	3.5.4.6	A_deaminase	F
106583060	itgb7	2.38841	-1.51838	0.00662836	0.0116967	integrin, beta 7		K06590		Integrin_beta	TW
106583075	LOC106583075	2.60998	-2.57399	0.0135989	0.0223693	amphoterin-induced protein 1-like	amigo1			Iset,Ig_3,LRR_8,ig	T
106583171	LOC106583171	6.69023	5.21083	7.90825e-15	2.23301e-11	cytochrome P450 1B1-like	cyp1c1	K07410,K17812	1.14.14.1	p450	Q
106583173	LOC106583173	2.251	3.2718	2.2684e-08	2.65031e-07	disco-interacting protein 2 homolog B-A-like	dip2b			AMPbinding,DMAP_binding	IQ
106583192	LOC106583192	2.50283	-0.392288	7.61272e-05	0.000226367	sodium-coupled neutral amino acid transporter 3		K13576		Aa_trans	E
106583235	LOC106583235	4.65626	6.22711	3.26787e-15	1.8655e-11	cytochrome P450 1B1-like				p450	Q
106583292	LOC106583292	3.4151	-2.74054	0.00021266	0.000555756	bcl-2-modifying factor-like	bmf	K17460		BMF	S
106583303	LOC106583303	2.34847	1.93329	1.57539e-06	8.18465e-06	nuclear receptor subfamily 1 group D member 1		K03728		Hormone_recep,zfC4	K
106583313	LOC106583313	2.46192	-2.99363	0.0117579	0.0196313	phospholipase DDHD2	ddhd2	K16545		DDHD,SAM_1,WWE	IU
106583316	LOC106583316	2.73781	6.55099	1.22205e-10	6.28486e-09	sodium/potassium-transporting ATPase subunit alpha-3					P
106583338	LOC106583338	2.16451	4.68047	5.04316e-10	1.60655e-08	dnaJ homolog subfamily C member 14-like	dnajc14	K09534,K18732		DnaJ,Jiv90	O
106583344	LOC106583344	2.85788	1.97777	1.39126e-07	1.1139e-06	probable nuclear hormone receptor HR38		K04465		Hormone_recep,zfC4	K
106583477	LOC106583477	2.25987	3.54158	3.81063e-08	3.96236e-07	laminin subunit beta-3	lamb3	K06244		Laminin_EGF,Laminin_N	W
106583559	LOC106583559	4.42007	2.61917	1.85301e-10	8.29309e-09	sodium- and chloride-dependent GABA transporter 2					T
106583602	LOC106583602	2.22868	5.47338	3.04041e-10	1.1571e-08	pleckstrin homology domain-containing family G member 4B				PH,RhoGEF	T
106583603	LOC106583603	2.41706	-0.536225	0.0012957	0.00272738	V-set and transmembrane domain-containing protein 2-like protein				Vset	T
106583609	si:ch211-67f13.7	2.04222	-2.14634	0.0272516	0.0417656	uncharacterized LOC106583609		K19928		Zona_pellucida	S
106583621	LOC106583621	2.44906	4.35813	1.45061e-10	6.99773e-09	serine/threonine-protein kinase 35-like	stk35	K08859	2.7.11.1	Pkinase	T
106583663	LOC106583663	2.16908	4.33112	1.15952e-09	2.93407e-08	E3 ubiquitin-protein ligase Itchy-like		K05632	2.36	C2,HECT,WW	O
106583673	LOC106583673	3.24315	3.38163	5.41893e-11	3.70694e-09	NFX1-type zinc finger-containing protein 1-like	znfx1			AAA_11,AAA_12	L
106583789	slc6a11b	2.38545	-2.01693	0.0104694	0.0176926	solute carrier family 6 member 11b	slc6a11	K05039		SNF	T
106583976	LOC106583976	3.30446	2.85474	2.66674e-10	1.04828e-08	integrin beta-1-like	itgb1	K05719		EGF_2,Integrin_B_tail,Integrin_b_cyt,Integrin_beta,PSI_integrin	TW
106583977	LOC106583977	2.15756	4.20775	7.18326e-08	6.53384e-07	uncharacterized LOC106583977
106583982	LOC106583982	2.381	2.3913	1.12037e-06	6.19381e-06	uncharacterized LOC106583982
106584066	LOC106584066	2.40913	0.07336	0.000126538	0.000353022	kelch-like protein 32	klhl32	K10468		BACK,BTB,Kelch_1	S
106584117	LOC106584117	2.07239	6.95234	8.74099e-11	5.07102e-09	platelet-derived growth factor receptor, alpha polypeptide	pdgfra	K04363	2.7.10.1	Iset,Ig_3,Pkinase_Tyr,ig	T
106584120	kdr	2.44011	0.634918	4.59224e-06	2.01821e-05	kinase insert domain receptor (a type III receptor tyrosine kinase)	kdr	K05098	2.7.10.1	Iset,Ig_3,Pkinase_Tyr,ig	T
106584123	clocka	2.17319	4.90957	5.25729e-10	1.65811e-08	clock circadian regulator a	clock	K02223	2.3.1.48	HLH,PAS,PAS_11	K
106584132	LOC106584132	2.89645	0.207439	5.04041e-06	2.18778e-05	adenylate cyclase type 3-like	adcy3	K08043	4.6.1.1	AC_N,Guanylate_cyc	C
106584134	LOC106584134	2.56038	-2.80289	0.00931717	0.0159312	capping protein, Arp2/3 and myosin-I linker protein 3		K20493		CARMIL_C,LRR_6	N
106584135	LOC106584135	2.17781	5.27919	4.30049e-10	1.42129e-08	nucleoprotein TPR	tpr	K09291		TPR_MLP1_2	S
106584138	LOC106584138	2.01926	4.02466	1.30053e-09	3.1891e-08	discoidin domain-containing receptor 2-like	ddr2	K05125	2.7.10.1	F5_F8_type_C,Pkinase_Tyr	T
106584139	LOC106584139	2.80624	3.91407	1.33285e-10	6.58193e-09	UDP-N-acetylhexosamine pyrophosphorylase	uap1	K00972	2.7.73,2.7.7.83	UDPGP	M
106584181	LOC106584181	3.12081	0.226496	1.41189e-05	5.29979e-05	receptor-type tyrosine-protein phosphatase F	ptprf	K05695	3.1.3.48	Iset,Ig_3,Y_phosphatase,fn3	T
106584205	LOC106584205	3.21569	6.09205	9.46296e-13	3.14071e-10	palladin-like	palld	K22029		Iset	T
106584209	plpp3	4.09945	5.08705	1.81824e-13	1.1795e-10	phospholipid phosphatase 3	ppap2b	K01080	3.1.3.4	PAP2	I
106584225	LOC106584225	2.29171	4.51831	7.90206e-09	1.17965e-07	E3 ubiquitin-protein ligase SH3RF1-like	sh3rf1	K12171	2.37	SH3_9,zfC3HC4,zfRING_UBOX	O
106584244	si:dkey-34d22.1	2.55686	4.50879	5.08409e-11	3.53079e-09	discoidin, CUB and LCCL domain-containing protein 1				CUB,F5_F8_type_C,LCCL	T
106584263	LOC106584263	3.20643	0.863911	3.39423e-07	2.30013e-06	glucocorticoid modulatory element-binding protein 1	gmeb1			SAND	DK
106584271	LOC106584271	2.36525	0.325119	2.95559e-05	9.95416e-05	myocilin	myoc			OLF	W
106584280	LOC106584280	2.1082	3.63795	2.29264e-08	2.67097e-07	transcription factor AP-1	jun	K04448		Jun,bZIP_1	K
106584284	LOC106584284	4.79496	3.01118	7.41038e-12	1.07728e-09	angiopoietin-related protein 1-like	angptl1			Fibrinogen_C	S
106584295	LOC106584295	4.98442	2.91569	1.22812e-10	6.30473e-09	protein-glutamine gamma-glutamyltransferase K	tgm1	K05619	2.3.13	Transglut_C,Transglut_N,Transglut_core	S
106584341	LOC106584341	3.66479	1.96437	1.18903e-07	9.79187e-07	transcription factor HIVEP3	hivep3	K09239		zfC2H2	K
106584409	LOC106584409	2.23467	3.90904	3.43997e-09	6.41069e-08	transducin-like enhancer protein 4	tle2			TLE_N,WD40	B
106584411	LOC106584411	2.01637	0.0770536	0.000220344	0.000573315	mesoderm induction early response protein 2-like	mier2			ELM2,Myb_DNAbinding	K
106584423	LOC106584423	3.22667	-2.99534	0.000491975	0.00115977	transmembrane protein 59	tmem59l			BSMAP	S
106584470	LOC106584470	2.02094	2.98126	2.10105e-06	1.0435e-05	SRSF protein kinase 2	srpk2	K08831	2.7.11.1	Pkinase	T
106584506	washc4	2.31175	6.43944	3.51205e-12	6.50938e-10	WASH complex subunit 4	kiaa1033	K18465		WASH7_C,WASH7_N,WASH7_mid	S
106584572	LOC106584572	2.75694	7.21715	3.36957e-12	6.39836e-10	serine/threonine-protein kinase pim-3-like	pim3	K08807	2.7.11.1	Pkinase	T
106584573	LOC106584573	2.07397	3.48648	1.1222e-08	1.54217e-07	bromodomain-containing protein 1		K11349		Bromodomain,EPL1,PHD_2,PWWP,zfHC5HC2H_2	S
106584628	ppp1r15b	2.55593	3.6295	3.88745e-10	1.33627e-08	protein phosphatase 1, regulatory subunit 15B	ppp1r15b	K17558		PP1c_bdg	S
106584635	si:dkey-10o6.2	2.05489	3.96064	8.16904e-10	2.28597e-08	uncharacterized LOC106584635				2OGFeII_Oxy,DIOX_N	Q
106584647	LOC106584647	5.41445	4.14847	1.52161e-13	1.13136e-10	hyaluronan and proteoglycan link protein 3	hapln3	K06852		Vset,Xlink	T
106584683	LOC106584683	4.4953	-1.20782	1.46414e-05	5.4686e-05	unconventional myosin-IXAb		K10360		IQ,Myosin_head,RA,RhoGAP	NT
106584727	LOC106584727	2.08513	0.787394	0.000187528	0.000498092	tight junction protein ZO-1	tjp1	K05701		CARD,Guanylate_kin,PDZ,SH3_2,ZU5	T
106584735	LOC106584735	2.72977	3.48751	1.46139e-10	7.03415e-09	cingulin-like protein 1		K21110		Myosin_tail_1	S
106584738	LOC106584738	2.31959	-0.582124	0.00124885	0.00264317	protogenin B				Ig_3,fn3	T
106584775	hps5	2.53196	5.14321	7.26764e-11	4.48365e-09	HPS5 biogenesis of lysosomal organelles complex 2 subunit 2	hps5	K20191			S
106585006	LOC106585006	2.28647	0.707353	4.99071e-06	2.16918e-05	transforming acidic coiled-coil-containing protein 1-like	tacc1	K14281		TACC	S
106585058	LOC106585058	2.93487	5.71527	5.72497e-13	2.3165e-10	tissue-type plasminogen activator-like	plat	K01343	3.41.68	EGF,Kringle,Trypsin,fn1	O
106585067	LOC106585067	2.67066	-2.81446	0.00582907	0.0104373	uncharacterized LOC106585067
106585070	LOC106585070	3.15983	5.79787	1.68805e-12	4.15362e-10	solute carrier family 23 member 2-like	slc23a2	K14611		Xan_ur_permease	F
106585136	LOC106585136	2.08707	4.72562	1.13114e-10	6.02352e-09	VIP36-like protein		K10083		Lectin_leglike	U
106585200	ghra	2.77914	-1.89317	0.00357259	0.00674643	growth hormone receptor a	ghr	K05080		EpoR_ligbind,GHBP,fn3	T
106585266	LOC106585266	2.32749	0.835226	2.78343e-05	9.45802e-05	phosphatidylinositol 4,5-bisphosphate 5-phosphatase A		K01106	3.1.3.56	Exo_endo_phos	U
106585270	LOC106585270	2.02887	4.48017	3.21447e-10	1.20092e-08	bifunctional methylenetetrahydrofolate dehydrogenase/cyclohydrolase, mitochondrial-like	mthfd2	K13403	1.5.1.15,3.5.4.9	THF_DHG_CYH,THF_DHG_CYH_C	H
106585353	LOC106585353	3.64279	5.52359	8.58974e-14	1.04623e-10	AN1-type zinc finger protein 5-like	zfand5			zfA20,zfAN1	S
106585456	LOC106585456	2.96237	4.77078	3.92472e-12	7.04549e-10	ral guanine nucleotide dissociation stimulator	rgl4	K08732		RA,RasGEF,RasGEF_N	T
106585545	LOC106585545	4.58988	-2.31261	6.94588e-06	2.87552e-05	apical junction component 1 homolog				zfMYND	S
106585589	LOC106585589	2.81753	-0.595125	5.71472e-05	0.00017636	early growth response protein 3	egr3	K12497		DUF3446,zfC2H2	K
106585604	LOC106585604	4.36657	0.18931	1.78683e-07	1.35823e-06	beta-1 adrenergic receptor	adrb3	K04141		7tm_1	T
106585786	dab2ipa	2.06128	3.12429	6.56468e-08	6.06001e-07	DAB2 interacting protein a	dab2ip	K19901		C2,DUF3498,RasGAP	T
106585880	LOC106585880	2.01342	1.46266	2.58563e-06	1.24413e-05	E3 ubiquitin-protein ligase pellino homolog 1	peli1	K11964	2.37	Pellino	T
106585901	ier3	2.41891	4.48687	6.16141e-08	5.78613e-07	immediate early response 3	ier3				S
106585920	aacs	2.25426	7.11501	4.80618e-12	8.02882e-10	acetoacetyl-CoA synthetase	aacs	K01907	6.1.16	ACAS_N,AMPbinding	I
106585939	LOC106585939	2.41641	7.53988	1.38603e-12	3.73221e-10	endothelial lipase-like	lipg	K22284	3.1.1.3	Lipase,PLAT	S
106586083	LOC106586083	2.42883	-2.85767	0.02602	0.0400371	leucine-rich repeat-containing protein 24-like				LRR_8	T
106586093	slc15a1a	3.04279	-2.92126	0.00146679	0.00304683	solute carrier family 15 member 1a		K14206		PTR2	E
106586116	LOC106586116	2.08859	-1.6447	0.0175661	0.0281268	inactive dipeptidyl peptidase 10				DPPIV_N,Peptidase_S9	O
106586304	LOC106586304	2.91632	2.60128	1.16046e-08	1.58105e-07	ras-related protein M-Ras	mras	K07831		Ras	S
106586310	rab3gap1	2.03025	3.63492	5.63076e-09	9.11791e-08	RAB3 GTPase activating protein subunit 1	rab3gap1	K18270		Rab3GTPase_cat	S
106586314	LOC106586314	2.06207	2.55844	6.27603e-08	5.86756e-07	uncharacterized LOC106586314		K15261	2.4.30	Macro,PARP,WWE	BK
106586316	LOC106586316	3.50549	5.06349	1.37677e-12	3.73221e-10	rho-related GTP-binding protein RhoE		K07859		Ras	U
106586342	si:dkey-196h17.9	4.69936	-1.87508	1.13517e-05	4.38743e-05	exocyst complex component 3-like protein
106586387	LOC106586387	2.79866	2.8933	4.48905e-09	7.7655e-08	diacylglycerol kinase beta	dgkg	K00901	2.7.1.107	C1_1,DAGK_acc,DAGK_cat,DAG_kinase_N,EFhand_7	T
106586391	itgb5	2.4197	5.6175	6.78633e-12	1.03033e-09	integrin, beta 5	itgb5	K06588		EGF_2,Integrin_B_tail,Integrin_b_cyt,Integrin_beta,PSI_integrin	TW
106586454	tgfbr2l	2.99361	1.01628	2.25432e-06	1.10551e-05	transforming growth factor beta receptor-like		K04388	2.7.11.30	Pkinase,Pkinase_Tyr,ecTbetaR2	T
106586458	LOC106586458	3.15968	-0.459557	4.01007e-05	0.000129573	coiled-coil domain-containing protein 141-like	ccdc141			Iset,Spectrin	T
106586495	LOC106586495	2.17106	3.25585	1.18231e-08	1.60698e-07	leucine-rich repeat and calponin homology domain-containing protein 1	lrch1			CH,LRR_8	Z
106586517	tnfsf11	4.6977	2.87298	4.51417e-10	1.47423e-08	TNF superfamily member 11	tnfsf11	K05473		TNF	S
106586518	epsti1	3.48801	2.16521	1.31855e-07	1.06526e-06	epithelial stromal interaction 1	epsti1				S
106586632	LOC106586632	2.16217	2.31484	3.67583e-06	1.67576e-05	protein dopey-2-like	dopey2			Dopey_N	K
106586687	LOC106586687	2.63521	6.60415	1.25921e-11	1.56951e-09	amyloid-beta A4 protein	app	K04520		APP_Cu_bd,APP_E2,APP_N,APP_amyloid,BetaAPP,Kunitz_BPTI	S
106586698	LOC106586698	4.64482	0.550738	1.00192e-07	8.51887e-07	filamin A-interacting protein 1-like				CortBP2	S
106586723	LOC106586723	2.97997	4.51835	4.90454e-11	3.43956e-09	ras and Rab interactor 2	rin2			RA,VPS9	T
106586778	LOC106586778	2.32103	-1.6301	0.009994	0.0169615	major facilitator superfamily domain-containing protein 9	mfsd9			MFS_1	S
106586881	LOC106586881	2.34648	3.32753	6.95768e-09	1.06885e-07	transforming acidic coiled-coil-containing protein 1-like	tacc1	K14281		TACC	S
106586922	LOC106586922	2.29817	0.96756	7.82895e-06	3.18594e-05	dnaJ homolog subfamily B member 6-like	dnajb2	K09508		DnaJ,UIM	O
106586950	LOC106586950	2.03573	3.7847	5.6315e-09	9.11791e-08	unconventional myosin-X-like		K12559		FERM_M,IQ,MYO10_CC,MyTH4,Myosin_head,PH,RA	Z
106586951	LOC106586951	3.67146	-0.221167	5.00281e-05	0.000157091	trichohyalin	cep250	K16464		Rootletin	S
106587010	cntrl	2.08089	4.98787	8.54842e-10	2.35159e-08	centriolin	cntrl	K16770		LRR_9	T
106587057	LOC106587057	2.03552	-0.608522	0.0020981	0.00419776	protein kinase C-binding protein NELL1	nell1			EGF_CA,Laminin_G_2,VWC	T
106587062	si:ch211-210p4.6	2.26889	4.06484	6.25742e-10	1.88801e-08	malignant fibrous histiocytoma-amplified sequence 1				COR,LRR_4,LRR_8,Roc	K
106587066	LOC106587066	2.06596	5.27554	1.95656e-10	8.61485e-09	src substrate protein p85	cttn	K06106		HS1_rep,SH3_9	T
106587113	LOC106587113	2.00427	2.5606	9.21829e-07	5.2393e-06	PHD finger protein 21A					KL
106587135	LOC106587135	3.14903	-1.93779	0.00103593	0.00223801	fibroblast growth factor 3-like	fgf3	K04358		FGF	T
106587143	LOC106587143	3.721	0.714693	1.16908e-07	9.66544e-07	Y+L amino acid transporter 2	slc7a6	K13872		AA_permease_2	E
106587145	LOC106587145	3.97512	2.14832	5.6178e-09	9.11791e-08	receptor-interacting serine/threonine-protein kinase 2-like	ripk3	K08846	2.7.11.1	CARD,Pkinase_Tyr	T
106587146	LOC106587146	3.61307	1.02047	5.07825e-07	3.18079e-06	adhesion G-protein coupled receptor G5-like		K08450		7tm_2,GPS	T
106587150	LOC106587150	2.61728	5.77395	1.72768e-11	1.84693e-09	protein MTSS 2	mtss1l	K20128		IMD	S
106587174	LOC106587174	3.06711	-0.209596	0.000106916	0.000304865	zinc finger protein SNAI2-like	snai3	K05706,K09217		zfC2H2	K
106587192	dkk3a	4.63921	-2.53395	1.41768e-05	5.31524e-05	dickkopf WNT signaling pathway inhibitor 3a	dkk3			Dickkopf_N	T
106587193	mical2a	2.0459	6.58228	9.54903e-11	5.36881e-09	microtubule associated monooxygenase, calponin and LIM domain containing 2a	mical2	K19947	1.14.1325	CH,FAD_binding_3,LIM	Z
106587207	LOC106587207	2.44696	7.12162	1.14158e-12	3.44401e-10	semaphorin-7A		K06529		PSI,Sema	T
106587217	LOC106587217	2.20991	4.89471	3.87547e-11	2.97359e-09	neuroplastin-like	nptn			Ig_3,ig	T
106587219	LOC106587219	4.59493	0.354978	7.23388e-07	4.28642e-06	uncharacterized LOC106587219
106587229	LOC106587229	2.07642	4.51607	2.4238e-09	4.96644e-08	ubiquitin-conjugating enzyme E2 Q2		K10582	2.33	UQ_con	O
106587239	LOC106587239	5.56642	-1.13457	3.18789e-06	1.4834e-05	cartilage intermediate layer protein, nucleotide pyrophosphohydrolase	cilp			CarboxypepD_reg,Ig_3,Mucin2_WxxW,TSP_1	T
106587256	LOC106587256	2.38561	6.60985	1.54481e-11	1.7246e-09	ankyrin repeat domain-containing protein 11-like	ankrd11	K21436		Ank,Ank_2,Ank_4	S
106587262	galns	2.56553	6.55498	1.14627e-12	3.44401e-10	galactosamine (N-acetyl)-6-sulfatase	galns	K01132	3.1.6.4	Sulfatase,Sulfatase_C	P
106587265	LOC106587265	2.13084	6.68645	1.77893e-10	8.09826e-09	piezo-type mechanosensitive ion channel component 1	piezo1	K22128		PIEZO,Piezo_RRas_bdg	S
106587267	LOC106587267	2.44418	3.43141	4.98599e-10	1.59725e-08	E3 ubiquitin-protein ligase RNF166	rnf166	K17044		zfC3HC4_2,zfDi19,zfRING_UBOX	O
106587268	LOC106587268	2.78395	7.27125	3.85659e-13	1.89791e-10	B-cadherin		K05689,K06796		Cadherin,Cadherin_C,Cadherin_pro	S
106587272	LOC106587272	3.86294	1.55554	1.20816e-08	1.63356e-07	B-cadherin-like
106587309	tshz3b	2.47907	4.46408	7.0409e-10	2.03822e-08	teashirt zinc finger homeobox 3b	tshz3	K09236		zfC2H2_6	K
106587312	LOC106587312	2.08385	2.75186	2.50733e-06	1.20951e-05	dpy-19 like C-mannosyltransferase 3	dpy19l3			Dpy19	S
106587315	LOC106587315	2.08759	7.41652	7.59073e-11	4.61725e-09	gliomedin	gldn	K16364		Collagen,OLF	W
106587324	LOC106587324	2.22376	5.39609	4.74305e-10	1.53319e-08	zinc finger homeobox protein 3	zfhx3	K09378		Homeobox,zfC2H2,zfmet	K
106587327	LOC106587327	2.53882	-2.10605	0.00444675	0.00820179	cysteine-rich secretory protein LCCL domain-containing 2-like	crispld2	K19919		CAP,LCCL	S
106587344	LOC106587344	3.89289	-1.72662	3.02902e-05	0.000101655	aquaporin-9-like	aqp9	K09877		MIP	G
106587411	LOC106587411	2.08652	4.49308	2.54375e-08	2.89104e-07	glucose-fructose oxidoreductase domain-containing protein 2-like	gfod2			GFO_IDH_MocA	S
106587416	LOC106587416	2.19749	4.85844	7.72658e-10	2.18936e-08	transcriptional repressor CTCF-like	ctcf			zfC2H2	K
106587455	LOC106587455	2.24203	3.02943	5.36833e-08	5.18066e-07	ATM interactor	atmin				S
106587471	LOC106587471	3.00645	8.21724	1.62703e-13	1.13136e-10	CD81 antigen-like	cd81	K06508		Tetraspannin	S
106587476	LOC106587476	3.00267	5.32351	2.32834e-12	5.23197e-10	anoctamin-5-like		K19480		Anoct_dimer,Anoctamin	S
106587487	LOC106587487	2.15748	2.61589	2.13457e-07	1.57434e-06	brain-derived neurotrophic factor-like	bdnf	K04355		NGF	T
106587500	LOC106587500	2.01546	5.7897	1.16543e-10	6.12615e-09	coatomer subunit beta-like	copb1	K17301		Adaptin_N,Coatamer_beta_C,Coatomer_b_Cpla	U
106587550	LOC106587550	4.26836	2.55151	1.14995e-09	2.92279e-08	switch-associated protein 70	swap70	K20072		PH	T
106587551	LOC106587551	5.18022	-0.655071	4.27328e-06	1.90136e-05	collagen and calcium-binding EGF domain-containing protein 1		K19638		Collagen,EGF_CA,FXa_inhibition	T
106587634	LOC106587634	2.36081	-1.6458	0.00621252	0.0110448	uncharacterized LOC106587634
106587655	LOC106587655	5.26953	9.01199	6.70696e-17	9.57184e-13	thrombospondin-1-like	thbs1	K16857		EGF_3,TSP_1,TSP_3,TSP_C,VWC	T
106587663	LOC106587663	2.60368	0.341466	6.14633e-05	0.000187912	protein FAM214A	fam214a			Chromosome_seg,DUF4210	S
106587674	LOC106587674	2.27391	4.26688	3.71253e-09	6.79274e-08	anti-apoptotic protein NR13	bcl2l10	K18451		Bcl2	T
106587684	LOC106587684	3.14851	5.31326	6.83028e-13	2.53191e-10	zinc transporter 4	slc30a4	K14691		Cation_efflux	P
106587727	LOC106587727	2.85458	4.9436	3.00119e-11	2.57246e-09	semaphorin-6D-like	sema6d	K06842		PSI,Sema	T
106587732	LOC106587732	2.44313	3.4294	2.65929e-09	5.31662e-08	trafficking kinesin-binding protein 1-like	hap1	K15369		HAP1_N,Milton	S
106587736	LOC106587736	2.39398	5.09492	5.59983e-11	3.79658e-09	mitogen-activated protein kinase 6-like	mapk6	K06855	2.7.114	Pkinase	T
106587741	LOC106587741	2.91911	-1.86294	0.0108961	0.018342	U2 small nuclear ribonucleoprotein A'	snrpa1	K11092		LRR_9	A
106587778	LOC106587778	2.00244	3.70588	2.82748e-08	3.13905e-07	cell surface glycoprotein 1
106587792	LOC106587792	2.22711	-1.06133	0.0155573	0.0252145	zinc finger protein 609	znf609				S
106587811	LOC106587811	2.16454	3.88665	6.76184e-09	1.04439e-07	microfibrillar-associated protein 1-like	mfap1	K13110		MFAP1	Z
106587815	LOC106587815	2.54593	1.12574	1.19968e-05	4.60002e-05	lysM and putative peptidoglycan-binding domain-containing protein 2-like	lysmd2			LysM	S
106587826	LOC106587826	2.15935	5.79692	3.1827e-10	1.19061e-08	homeodomain-interacting protein kinase 3	hipk3	K08826	2.7.11.1	Pkinase	T
106587942	LOC106587942	2.92663	-2.76031	0.00254056	0.00497429	sodium/potassium/calcium exchanger 1-like	slc24a1	K13749		Na_Ca_ex	PT
106587969	LOC106587969	2.60026	9.28253	1.04837e-12	3.25256e-10	cathepsin D	ctsd	K01379	3.43.5	A1_Propeptide,Asp	O
106588008	LOC106588008	2.09429	2.91604	8.75905e-08	7.68787e-07	ras-related protein Rab-11A	rab11a	K07904		Ras	U
106588015	vps13c	2.7527	7.14257	1.37517e-11	1.6216e-09	vacuolar protein sorting 13 homolog C	vps13c	K19525		ATG_C,Chorein_N,SHRBD,VPS13,VPS13_C,VPS13_mid_rpt	U
106588037	LOC106588037	2.61527	4.50789	1.48112e-10	7.08132e-09	titin-like					T
106588039	LOC106588039	2.57503	4.54024	3.28311e-11	2.69914e-09	CCAAT/enhancer-binding protein gamma-like	cebpg	K10049		bZIP_2	K
106588049	LOC106588049	3.31595	4.30559	2.13645e-10	9.11519e-09	asc-type amino acid transporter 1-like	slc7a10	K13782		AA_permease_2	E
106588062	LOC106588062	2.31235	1.39564	7.40441e-06	3.0383e-05	A-kinase anchor protein 13	akap13	K16529		RhoGEF	T
106588063	LOC106588063	3.37745	-0.705373	0.000478807	0.0011319	aminopeptidase N		K11140	3.4.11	ERAP1_C,Peptidase_M1	EO
106588075	LOC106588075	2.98467	7.97175	1.19681e-13	1.13136e-10	aminopeptidase N		K11140	3.4.11	ERAP1_C,Peptidase_M1	EO
106588126	LOC106588126	2.11031	2.26762	1.53912e-06	8.02103e-06	palmitoyltransferase ZDHHC7-like	zdhhc7	K20029	2.3.125	DHHC	S
106588129	LOC106588129	2.43005	4.4503	7.60685e-09	1.14547e-07	FH1/FH2 domain-containing protein 1-like	fhod1			FH2	TZ
106588167	cgnb	2.40303	-1.72072	0.00149916	0.00310391	cingulin b		K06102		Myosin_tail_1	S
106588188	LOC106588188	2.41664	-1.3425	0.00189171	0.0038205	CUGBP Elav-like family member 3		K13207		RRM_1	A
106588289	LOC106588289	2.09493	-1.77074	0.00656112	0.0115909	envoplakin	evpl	K10383		Plectin	Z
106588300	LOC106588300	4.26917	1.96082	3.22505e-09	6.11806e-08	zinc finger protein 516-like		K22411		zfC2H2	S
106588322	LOC106588322	2.362	6.73849	3.31618e-11	2.69914e-09	atrial natriuretic peptide receptor 1	npr1	K12323	4.6.1	ANF_receptor,Guanylate_cyc,HNOBA,Pkinase_Tyr	T
106588330	LOC106588330	3.47218	1.38594	9.57017e-08	8.22064e-07	glycosylated lysosomal membrane protein-like	c1orf85			NCUG1	S
106588340	LOC106588340	2.49286	4.69039	5.42865e-11	3.70694e-09	phosphatidylinositol 4-kinase beta	pi4kb	K19801	2.7.1.67	PI3_PI4_kinase	T
106588459	LOC106588459	4.60626	-2.14407	1.47796e-05	5.51249e-05	bone morphogenetic protein 8B-like	bmp8a	K16622		TGF_beta,TGFb_propeptide	T
106588461	LOC106588461	2.64536	9.10307	7.15742e-11	4.44118e-09	microtubule-actin cross-linking factor 1-like	macf1	K19827		CH,EFhand_7,EFhand_8,GAS2,Plectin,Spectrin	Z
106588464	LOC106588464	2.95065	4.24399	4.93552e-10	1.58643e-08	E3 ubiquitin-protein ligase RNF19B-like	rnf19b	K11973	2.3.31	IBR	O
106588475	LOC106588475	3.24526	4.57129	1.72237e-12	4.20185e-10	sialin-like	slc17a2	K12300,K12301		MFS_1	G
106588549	LOC106588549	4.20097	-2.34906	0.00010192	0.000292342	mucin-19-like
106588568	LOC106588568	2.18288	7.61749	7.58962e-12	1.08315e-09	lanosterol 14-alpha demethylase	cyp51a1	K05917	1.14.13.70	p450	Q
106588577	LOC106588577	2.77843	-2.7578	0.00529593	0.00959087	type-4 ice-structuring protein-like					S
106588621	LOC106588621	3.0835	-1.171	0.000900651	0.00197293	collagen alpha-1(IX) chain-like		K08131		Collagen	W
106588641	LOC106588641	2.93428	5.0713	5.89462e-10	1.80526e-08	transcription factor HIVEP3		K09239		zfC2H2	S
106588649	LOC106588649	2.64534	2.33801	4.4878e-08	4.50405e-07	glucocorticoid modulatory element-binding protein 1-like	gmeb1			SAND	DK
106588653	LOC106588653	2.01494	5.33756	8.03442e-11	4.77763e-09	cbp/p300-interacting transactivator 3		K21361		CITED	S
106588657	LOC106588657	3.08657	2.93432	3.35204e-09	6.30869e-08	forkhead box protein O6-like		K09408		FOXOTAD,FOXO_KIX_bdg,Forkhead	K
106588768	sesn2	2.16247	2.17	2.90059e-06	1.37004e-05	sestrin 2	sesn2	K20394		PA26	S
106588785	LOC106588785	2.13918	6.71178	1.4354e-10	6.95596e-09	growth factor receptor-bound protein 10-like		K20064		BPS,PH,RA,SH2	T
106588808	dync1li1	2.4894	2.88982	7.44878e-09	1.12791e-07	dynein, cytoplasmic 1, light intermediate chain 1		K10416		DLIC	N
106588817	LOC106588817	2.17128	4.19633	9.19445e-10	2.47582e-08	zinc finger and BTB domain-containing protein 10-like	zbtb10	K10497		BTB,zfH2C2_5	S
106588839	LOC106588839	2.21035	6.93867	1.21157e-10	6.27618e-09	collagen alpha-1(XVI) chain-like	col16a1			Collagen	W
106588856	LOC106588856	2.01007	5.43739	9.8679e-11	5.49942e-09	gasdermin-E-like	dfna5	K22146		Gasdermin	S
106588860	LOC106588860	3.02103	-1.18675	0.00175718	0.00357817	cyclic AMP-responsive element-binding protein 5-like	creb5	K09047		bZIP_1	K
106588874	LOC106588874	3.31059	-0.511434	0.000512467	0.00120162	polypeptide N-acetylgalactosaminyltransferase 15	galnt15	K00710	2.4.1.41	Glyco_transf_7C,Glycos_transf_2,Ricin_B_lectin	O
106588906	LOC106588906	2.42204	1.10027	5.46986e-06	2.34424e-05	RNA-binding protein 24	rbm24			RRM_1	A
106588932	LOC106588932	3.47224	-1.77398	0.000208246	0.000545468	uncharacterized LOC106588932
106588964	LOC106588964	2.97246	-0.830302	0.00148653	0.00308089	basic helix-loop-helix transcription factor scleraxis-like	scx			HLH	K
106588966	LOC106588966	2.35306	0.56878	1.09363e-05	4.25106e-05	otolith matrix protein OMM-64-like
106588991	dennd3a	2.99958	3.44169	2.71724e-10	1.06244e-08	DENN/MADD domain containing 3a	dennd3	K20162		DENN,WD40	T
106589020	LOC106589020	3.55919	1.71236	7.25769e-09	1.10542e-07	ribonuclease ZC3H12A		K18668		RNase_Zc3h12a	S
106589029	LOC106589029	2.47233	3.72796	2.31961e-09	4.81793e-08	zinc finger protein 40-like	hivep1	K09239		zfC2H2	K
106589388	LOC106589388	2.87479	-0.224251	4.66458e-05	0.000147852	AMSH-like protease	stambpl1	K11867	3.4.19.12	JAB,USP8_dimer	T
106589417	LOC106589417	3.71686	-2.22462	4.82645e-05	0.000152206	neuronal-specific septin-3	sept-3	K16938		Septin	DTZ
106589425	LOC106589425	3.07951	8.11495	2.76011e-12	5.78836e-10	latent-transforming growth factor beta-binding protein 2	ltbp2	K08023		EGF,EGF_CA,TB,hEGF	T
106589462	LOC106589462	2.30508	4.56159	9.96112e-11	5.49942e-09	nuclear prelamin A recognition factor	narf			Fe_hyd_SSU,Fe_hyd_lg_C	Y
106589492	gas7b	2.31526	4.65217	1.95881e-10	8.61485e-09	growth arrest-specific 7b	gas7	K18618		FCH,SH3_2,SH3_9,WW,WW_FCH_linker	T
106589566	LOC106589566	5.63363	-1.62674	2.82345e-06	1.34004e-05	uncharacterized LOC106589566
106589589	LOC106589589	3.13184	1.63296	1.80935e-08	2.227e-07	cytohesin-3					U
106589592	LOC106589592	2.31144	4.86024	3.2849e-11	2.69914e-09	putative sodium-coupled neutral amino acid transporter 10	slc38a10	K14996		Aa_trans	E
106589612	LOC106589612	2.04686	9.02784	3.40649e-10	1.23593e-08	fatty acid synthase-like	fasn	K00665	2.3.1.85	ADH_zinc_N,Acyl_transf_1,KAsynt_C_assoc,KR,Ketoacylsynt_C,Methyltransf_12,Methyltransf_23,PPbinding,PSDH,Thioesterase,ketoacylsynt	I
106589680	tnfaip3	2.25502	4.81373	2.01979e-10	8.74821e-09	tumor necrosis factor, alpha-induced protein 3	tnfaip3	K11859	3.4.19.12	OTU,zfA20	T
106589770	LOC106589770	2.2026	5.01188	4.13371e-10	1.38322e-08	slit homolog 1 protein-like	slit1	K06838		EGF,LRRCT,LRRNT,LRR_8,Laminin_G_2,hEGF	T
106589771	LOC106589771	2.03534	1.15038	4.20687e-05	0.000135172	ligand-dependent corepressor-like				HTH_psq	K
106589956	LOC106589956	2.17077	5.33349	2.18884e-10	9.21476e-09	CSC1-like protein 2	tmem63b	K21989		PHM7_cyt,RSN1_7TM,RSN1_TM	S
106589962	LOC106589962	2.81255	2.59273	5.24258e-09	8.72531e-08	zinc transporter ZIP9		K14715		Zip	U
106589970	LOC106589970	2.90384	-2.24326	0.00117224	0.00250012	uncharacterized LOC106589970
106590025	LOC106590025	2.0117	4.76299	3.80038e-10	1.32594e-08	integrin beta-1	itgb1	K05719		EGF_2,Integrin_B_tail,Integrin_b_cyt,Integrin_beta,PSI_integrin	TW
106590082	inhbaa	5.59113	5.25425	8.79706e-14	1.04623e-10	inhibin subunit beta Aa					T
106590097	ptprn2	2.76252	-1.89764	0.00180836	0.00367087	protein tyrosine phosphatase receptor type N2	ptprn2	K07817	3.1.3.48	RESP18,Receptor_IA2,Y_phosphatase	T
106590100	mnx1	2.04301	-0.250366	0.00147738	0.00306483	motor neuron and pancreas homeobox 1	mnx1	K08025		Homeobox	K
106590113	LOC106590113	2.83733	3.53046	4.51227e-10	1.47423e-08	OTU domain-containing protein 1-like	otud1	K13716	3.4.19.12	OTU	OT
106590115	LOC106590115	2.13849	7.11524	1.25799e-11	1.56951e-09	low-density lipoprotein receptor		K12473		Adap_comp_sub,Clat_adaptor_s,EGF_CA,FXa_inhibition,Ldl_recept_a,Ldl_recept_b,cEGF	T
106590143	lpin2	2.83492	3.36485	9.42092e-10	2.52253e-08	lipin 2	lpin2	K15728	3.1.3.4	LNS2,Lipin_N,Lipin_mid	IN
106590156	LOC106590156	2.00369	3.56373	2.95744e-08	3.25295e-07	titin-like	esco1	K11268		Acetyltransf_13,zfC2H2_3	L
106590157	vps41	2.18396	4.48219	9.1803e-10	2.47435e-08	VPS41 subunit of HOPS complex	vps41	K20184		Clathrin,Vps39_2	U
106590170	LOC106590170	2.47254	3.99993	3.84632e-10	1.33627e-08	dual specificity protein phosphatase 5	dusp5	K04459	3.1.3.16,3.1.3.48	DSPc,Rhodanese	V
106590174	LOC106590174	3.59501	4.26375	3.55515e-11	2.82659e-09	anion exchange protein 2	slc4a2	K13855		Band_3_cyto,HCO3_cotransp	P
106590192	pxdc1b	2.44147	6.30851	1.80447e-10	8.14952e-09	PX domain containing 1b	pxdc1			PX	S
106590226	LOC106590226	2.05934	7.81771	6.68273e-11	4.2603e-09	annexin A13		K17099		Annexin	U
106590246	LOC106590246	3.45852	-2.34913	0.000164201	0.000444076	patched domain-containing protein 3-like					S
106590260	LOC106590260	2.44078	4.0323	9.24375e-10	2.48675e-08	phosphoenolpyruvate carboxykinase 2 (mitochondrial)	pck2	K01596	4.1.1.32	PEPCK_C,PEPCK_N	C
106590268	LOC106590268	3.04603	-2.55379	0.00036862	0.000900584	myosin-7-like					Z
106590280	slc12a7b	2.47654	4.77944	4.52411e-10	1.47579e-08	solute carrier family 12 member 7b		K13627		AA_permease,SLC12	P
106590287	LOC106590287	3.79104	2.11693	1.25145e-09	3.1115e-08	serine/threonine-protein kinase 17A-like	stk17a	K08804	2.7.11.1	Pkinase	T
106590294	LOC106590294	4.32108	2.03406	4.4084e-09	7.69596e-08	uncharacterized LOC106590294		K09094		HLH,PAS	K
106590313	prex2	2.28105	2.66521	7.51743e-08	6.77946e-07	phosphatidylinositol-3,4,5-trisphosphate-dependent Rac exchange factor 2	prex2	K17588		DEP,PH,RhoGEF	T
106590347	LOC106590347	3.06794	-2.79426	0.00201749	0.00405131	rho GTPase-activating protein 18	arhgap28	K20639		RhoGAP	T
106590371	scn5lab	2.91337	6.44811	3.86102e-11	2.97049e-09	sodium channel, voltage gated, type V-like, alpha b	scn5a	K04838		GPHH,IQ,Ion_trans,Na_trans_assoc,Na_trans_cytopl	PT
106590377	LOC106590377	3.31726	0.704448	2.89482e-06	1.36754e-05	NEDD8 ultimate buster 1	nub1			UBA	OT
106590447	LOC106590447	2.75927	-1.21953	0.00168238	0.00344205	ligand of Numb protein X 2-like	lnx2	K10692	2.37	PDZ,zfC3HC4,zfC3HC4_2,zfRING_UBOX	S
106590464	LOC106590464	2.48554	5.48158	1.15253e-11	1.48183e-09	transferrin receptor protein 1		K06503		PA,Peptidase_M28,TFR_dimer	OP
106590521	LOC106590521	2.37849	1.88373	1.49979e-05	5.57256e-05	bromodomain-containing protein 4-like		K11458		SAM_1	S
106590650	LOC106590650	2.32552	3.49484	5.34027e-08	5.16965e-07	immediate early response gene 2 protein	ier2			IER	S
106590669	LOC106590669	3.96284	1.54423	1.71188e-06	8.78393e-06	retinol dehydrogenase 10-A	rdh10	K11151		adh_short	Q
106590681	LOC106590681	2.28687	6.64166	3.63068e-11	2.86272e-09	procollagen-lysine,2-oxoglutarate 5-dioxygenase 2-like	plod2	K13645	1.14.11.4	2OGFeII_Oxy	O
106590748	LOC106590748	3.45685	1.60031	5.83749e-07	3.58476e-06	ras-related protein Rab-27B-like	rab27b	K07886		Ras	U
106590768	LOC106590768	2.07523	3.04151	2.67366e-08	3.00331e-07	heparan-alpha-glucosaminide N-acetyltransferase	hgsnat	K10532	2.3.1.78	DUF1624,DUF5009	S
106590815	LOC106590815	2.39261	-1.6234	0.00948491	0.016186	zinc finger and SCAN domain-containing protein 21-like					S
106590825	LOC106590825	2.25119	3.5593	3.97961e-07	2.60647e-06	methylsterol monooxygenase 1	msmo1	K07750	1.14.18.9	FA_hydroxylase	I
106590844	frem2a	4.54518	-1.28242	1.59904e-05	5.88771e-05	FRAS1 related extracellular matrix 2a	frem2			Cadherin_3,Calxbeta	PT
106590853	cep126	2.0271	-1.07074	0.0083017	0.0143522	centrosomal protein 126	kiaa1377			K1377	S
106590896	LOC106590896	2.30322	2.19481	2.65886e-07	1.88224e-06	uncharacterized LOC106590896
106590981	LOC106590981	2.14131	-1.60072	0.00293628	0.0056663	cilia- and flagella-associated protein 251-like					S
106591009	LOC106591009	2.46045	1.09689	2.95391e-06	1.39016e-05	sodium/calcium exchanger 3	slc8a3	K05849		Calxbeta,Na_Ca_ex,Na_Ca_ex_C	PT
106591034	LOC106591034	3.18648	1.88145	6.2064e-08	5.81962e-07	glycogenin-1	gyg1	K00750	2.4.1.186	Glyco_transf_8	G
106591035	LOC106591035	2.31583	3.81443	4.69564e-09	8.00644e-08	asc-type amino acid transporter 1-like	slc7a10	K13782		AA_permease_2	E
106591056	LOC106591056	2.82442	7.59424	1.4807e-12	3.88237e-10	tyrosine-protein kinase receptor UFO	axl	K05115	2.7.10.1	Iset,Ig_3,Pkinase_Tyr,fn3	T
106591065	LOC106591065	3.56556	-1.03956	8.23175e-05	0.000242551	ADAMTS-like protein 3	adamtsl3			Iset,Ig_3,PLAC,TSP_1	T
106591088	LOC106591088	2.00547	0.764987	0.000295278	0.000741333	integrin alpha-11	itga11	K06587		FGGAP,Integrin_alpha2,VWA	W
106591245	LOC106591245	2.53505	-2.53494	0.00283056	0.00548118	GTPase IMAP family member 9-like					S
106591314	LOC106591314	3.02253	3.05704	1.54853e-09	3.62026e-08	nuclear receptor coactivator 2-like	ncoa2	K11255		DUF1518,DUF4927,NCOA_u2,Nuc_rec_coact,PAS,PAS_11,SRC1	K
106591340	aagab	2.00622	0.342121	0.000578766	0.00133439	alpha and gamma adaptin binding protein	aagab			Adaptin_binding	S
106591389	LOC106591389	2.92411	2.09447	1.40466e-07	1.12212e-06	tyrosine-protein phosphatase non-receptor type 2	ptpn2	K18026	3.1.3.48	Y_phosphatase	T
106591430	LOC106591430	4.83786	-1.09565	7.83929e-06	3.18886e-05	ell-associated factor Eaf-like	pdgfb	K17386		PDGF	T
106591681	LOC106591681	3.00036	0.410127	1.32102e-05	5.00144e-05	pentraxin-4-like	ptx4			Pentaxin	S
106591684	LOC106591684	2.25945	2.16599	1.59496e-07	1.23609e-06	GTPase IMAP family member 8-like				AIG1	S
106591787	LOC106591787	2.687	1.91248	8.96461e-07	5.12779e-06	uncharacterized LOC106591787
106591868	LOC106591868	3.49573	-1.45952	0.000171565	0.000460893	probable N-acetyltransferase camello	nat8	K20838	2.3.1.80	Acetyltransf_1	S
106591907	kif1c	2.32996	5.59137	8.34319e-11	4.93043e-09	kinesin family member 1C	kif1c	K10392		FHA,Kinesin,Kinesin_assoc	Z
106591923	LOC106591923	2.86513	2.91874	1.93127e-09	4.24032e-08	sorting nexin-30-like	snx30	K17921		BAR,PX,Vps5	U
106591951	mansc1	3.15801	-2.86669	0.000447767	0.00106656	MANSC domain containing 1	mansc1			MANEC	S
106591964	LOC106591964	3.07826	-0.589315	0.000132013	0.000366542	immunoglobulin-like domain-containing receptor 2				LSR,Vset	T
106592072	usp8	2.38543	3.88194	1.27161e-09	3.14948e-08	ubiquitin specific peptidase 8	usp8	K11839	3.4.19.12	Rhodanese,UCH,USP8_dimer	O
106592075	LOC106592075	5.46761	-1.10098	1.85166e-06	9.36427e-06	vacuolar protein sorting-associated protein 13C-like	VPS13C			SHRBD,VPS13_C,VPS13_mid_rpt	U
106592135	LOC106592135	6.52705	-0.440172	4.61342e-07	2.94491e-06	pro-interleukin-16	il16			PDZ	S
106592223	LOC106592223	2.00101	-2.28345	0.0161917	0.026127	kinesin-like protein KIF13A	kif13a	K17914		CAP_GLY,DUF3694,FHA,KIF1B,Kinesin,Kinesin_assoc	Z
106592274	LOC106592274	2.63318	3.80901	2.47855e-08	2.82981e-07	fatty acid CoA ligase Acsl3-like	acsl3	K01897	6.1.3	AMPbinding,AMPbinding_C	I
106592457	LOC106592457	3.65346	0.782461	2.46775e-07	1.7729e-06	serine/threonine-protein kinase 10-like	ripk3	K08846,K08847	2.7.11.1	Pkinase,Pkinase_Tyr,RHIM	T
106592487	LOC106592487	2.17409	-1.744	0.0141839	0.0232139	IQ motif and SEC7 domain-containing protein 3-like	iqsec3	K12495		IQ_SEC7_PH,Sec7	U
106592522	LOC106592522	2.17754	0.930658	1.63068e-05	5.9872e-05	ectonucleoside triphosphate diphosphohydrolase 1-like	entpd1	K01510	3.6.1.5	GDA1_CD39	F
106592566	LOC106592566	3.28193	4.14394	1.82081e-11	1.87414e-09	major facilitator superfamily domain-containing protein 12	mfsd12			MFS_2	G
106592605	LOC106592605	2.50273	-1.96033	0.00932758	0.0159481	sodium/hydrogen exchanger 5-like	slc9a5	K14723		Na_H_Exchanger	P
106592643	LOC106592643	5.28601	-0.519967	5.37217e-06	2.31079e-05	platelet-derived growth factor subunit B	pdgfb	K17386		PDGF	T
106592666	LOC106592666	2.576	-1.02969	0.00214292	0.0042767	GTPase IMAP family member 7-like					S
106592791	LOC106592791	2.07664	4.88884	1.6986e-09	3.85867e-08	lysosome-associated membrane glycoprotein 1-like	lamp1	K06528		Lamp	S
106592807	LOC106592807	2.68382	-0.85381	0.00405355	0.00755718	high affinity choline transporter 1		K14387		SSF	I
106592835	LOC106592835	2.21886	3.28493	2.76571e-08	3.08723e-07	keratin-associated protein 10-4
106592897	LOC106592897	3.86484	-1.73897	8.60423e-05	0.00025181	NACHT, LRR and PYD domains-containing protein 3-like					O
106592928	ttyh1	4.26024	-2.47478	2.53924e-05	8.73959e-05	tweety family member 1	ttyh1			Tweety	P
106593034	LOC106593034	2.11307	3.80662	1.09811e-09	2.82118e-08	E3 ubiquitin-protein ligase CHIP		K09561	2.37	TPR_1,TPR_2,TPR_8,Ubox	O
106593074	LOC106593074	2.13224	5.19126	1.9865e-10	8.68309e-09	uncharacterized LOC106593074		K21599		Ciart	S
106593108	LOC106593108	3.4359	1.06745	4.02667e-06	1.80741e-05	protocadherin-9					T
106593124	LOC106593124	2.02993	0.154553	0.000216171	0.000563693	histone deacetylase 9-B-like	hdac9	K11409	3.5.1.98	HDAC4_Gln	B
106593134	LOC106593134	3.22304	-2.46603	0.000189272	0.000501849	NLR family CARD domain-containing protein 3-like
106593225	LOC106593225	2.30627	2.82893	2.72171e-08	3.05249e-07	guanine nucleotide exchange protein smcr8a-like	smcr8			Folliculin	S
106593245	LOC106593245	3.07723	2.90387	6.4915e-10	1.92606e-08	fibrillin-1	fbn1	K06825		EGF_CA,TB	T
106593293	LOC106593293	2.03498	-0.47263	0.00151478	0.00313193	ATP-dependent RNA helicase DDX1-like	ddx1	K13177	3.6.4.13	DEAD,Helicase_C,SPRY	A
106593316	LOC106593316	2.59242	-0.662573	0.00638477	0.0113199	G-protein coupled receptor 26-like	gpr26	K08411		7tm_1	S
106593321	LOC106593321	2.87044	-0.357813	4.53931e-05	0.000144315	uncharacterized LOC106593321
106593413	LOC106593413	2.1401	-2.8914	0.0317401	0.0479089	uncharacterized LOC106593413					S
106593421	LOC106593421	2.16055	0.889013	0.000121176	0.000340225	GTPase IMAP family member 9-like					S
106593528	LOC106593528	3.47149	1.54861	5.44529e-08	5.23492e-07	non-muscle caldesmon-like		K12327			S
106593672	LOC106593672	2.20512	5.51926	3.26836e-10	1.20736e-08	programmed cell death 6-interacting protein	pdcd6ip	K12200		ALIX_LYPXL_bnd,BRO1	S
106593736	LOC106593736	3.06784	2.0301	2.48924e-08	2.83899e-07	mast/stem cell growth factor receptor kita-like		K05091	2.7.10.1	Iset,Ig_3,Pkinase_Tyr	T
106593778	smg6	2.00739	3.20425	5.66956e-08	5.41225e-07	SMG6 nonsense mediated mRNA decay factor	smg6	K11124		EST1,EST1_DNA_bind,PIN_4	A
106593935	LOC106593935	3.2899	-2.26973	0.00174197	0.00355048	AP-5 complex subunit zeta-1	ap5z1	K19025		SPG48	S
106593939	LOC106593939	2.00932	-0.230018	0.000530157	0.00123761	formin-like protein 2				Drf_FH3,Drf_GBD,FH2	TZ
106594011	LOC106594011	3.05987	0.642907	8.54547e-06	3.43105e-05	sodium/potassium/calcium exchanger 1	slc24a1	K13749		Na_Ca_ex	PT
106594049	LOC106594049	2.31432	0.635159	7.66073e-06	3.1255e-05	gamma-secretase-activating protein-like	gsap			GSAP16	S
106594080	slc12a1	2.56532	-2.20229	0.00553153	0.00997017	solute carrier family 12 member 1	slc12a1	K14425		AA_permease,AA_permease_N,SLC12	P
106594141	LOC106594141	7.22131	0.274124	1.84864e-07	1.39777e-06	pro-interleukin-16-like	il16			PDZ	S
106594165	LOC106594165	2.4782	0.176184	7.52886e-05	0.000224013	vimentin A2-like	vim	K07606,K07610		Filament,Filament_head	S
106594183	LOC106594183	2.36159	6.04301	5.08164e-12	8.38413e-10	tax1-binding protein 1 homolog B	tax1bp1	K21347		CALCOCO1	A
106594201	LOC106594201	2.14493	4.716	9.94999e-11	5.49942e-09	protein rogdi homolog	rogdi			Rogdi_lz	S
106594227	treh	2.0252	-0.416609	0.000347106	0.000853942	trehalase (brush-border membrane glycoprotein)	treh	K01194	3.18	Trehalase	G
106594228	LOC106594228	2.22211	5.6919	3.5848e-11	2.83438e-09	signal peptide peptidase-like 2A	sppl2a	K09596		PA,Peptidase_A22B	S
106594260	LOC106594260	2.32437	2.06118	7.42467e-07	4.37856e-06	transmembrane protein 144
106594272	mief2	2.26443	0.430348	7.43595e-05	0.000221596	mitochondrial elongation factor 2	mief2			Mab21	S
106594350	LOC106594350	2.70301	-0.824505	0.000402592	0.000972758	protein BUD31 homolog	bud31	K12873		G10	K
106594392	LOC106594392	2.9942	-0.788018	0.000299153	0.000749932	uncharacterized LOC106594392		K15720		AAA_33,CUE,DUF1771,Smr	L
106594444	LOC106594444	2.8112	5.48211	2.15924e-12	4.93049e-10	H(+)/Cl(-) exchange transporter 7	clcn7	K05016		CBS,Voltage_CLC	P
106594486	LOC106594486	2.05477	1.89054	2.59773e-06	1.24953e-05	E3 ubiquitin-protein ligase TRAF7	traf7	K10646	2.37	WD40,zfRING_UBOX	T
106594520	LOC106594520	2.01588	-2.12971	0.00786723	0.0136673	protein kinase C beta type	prkcb	K19662	2.7.11.13	C1_1,C2,Pkinase,Pkinase_C	T
106594553	LOC106594553	3.4446	-1.98369	0.000295784	0.000742372	gastrula zinc finger protein XlCGF17.1-like					S
106594577	LOC106594577	2.24678	0.531308	2.6419e-05	9.04666e-05	uncharacterized LOC106594577
106594630	LOC106594630	2.88727	3.49988	2.44135e-09	4.99522e-08	WD repeat domain phosphoinositide-interacting protein 1-like	wipi1	K17908			S
106594740	LOC106594740	2.88462	-1.6962	0.000222318	0.000577768	F-box only protein 10	fbxo10	K10296		Beta_helix,Fbox,Fboxlike,NosD	S
106594801	LOC106594801	2.50206	4.32222	1.21992e-09	3.05173e-08	BAH and coiled-coil domain-containing protein 1-like				BAH	K
106594804	LOC106594804	2.36167	5.42962	1.50254e-11	1.70844e-09	polypeptide N-acetylgalactosaminyltransferase 1	galnt1	K00710	2.4.1.41	Glycos_transf_2,Ricin_B_lectin	O
106594808	LOC106594808	3.20975	-2.09693	0.000324573	0.0008051	putative ribosome-binding factor A, mitochondrial	rbfa			RBFA	S
106594819	LOC106594819	3.2637	0.903314	1.22012e-07	1.00104e-06	corticosteroid 11-beta-dehydrogenase isozyme 2-like	hsd11b2	K00071		adh_short	Q
106594937	fdxacb1	2.99573	-2.05456	0.00110438	0.00237296	ferredoxin-fold anticodon binding domain containing 1	fdxacb1			DUF2431,FDXACB	J
106594940	LOC106594940	2.49259	-0.299295	0.000853811	0.00188015	neurocalcin-delta A	ncald	K19695		EFhand_1,EFhand_7	T
106594971	LOC106594971	2.06797	3.98057	2.08956e-08	2.48509e-07	NUAK family SNF1-like kinase 1	nuak1	K08800	2.7.11.1	Pkinase	T
106594983	LOC106594983	3.68329	-3.00726	7.49945e-05	0.000223255	uncharacterized LOC106594983
106595037	LOC106595037	2.23933	4.63947	2.63527e-09	5.2859e-08	uncharacterized LOC106595037
106595103	LOC106595103	2.62754	-1.78748	0.00597984	0.010675	zinc finger protein 354C-like					S
106595139	LOC106595139	3.52233	-1.94081	0.00112942	0.00241875	bromodomain-containing protein 9	brd9	K22184		Bromodomain,DUF3512	K
106595142	LOC106595142	2.99271	-2.8259	0.00114683	0.00245161	zinc finger protein 239-like
106595161	LOC106595161	2.20082	1.79204	1.4226e-06	7.51118e-06	histone deacetylase 9-B-like	hdac9	K11409	3.5.1.98	HDAC4_Gln	B
106595176	LOC106595176	2.69032	2.92259	1.95414e-08	2.3563e-07	immunoglobulin-like domain-containing receptor 2				LSR,Vset	T
106595197	LOC106595197	3.29969	-2.80491	0.000660381	0.00149978	voltage-dependent T-type calcium channel subunit alpha-1H-like		K04855		Ion_trans	PT
106595217	LOC106595217	2.49826	-1.10168	0.00634647	0.0112605	zinc finger protein 883-like
106595265	LOC106595265	2.56923	0.322849	3.82488e-05	0.000124315	fibrillin-1-like	fbn1	K06825		EGF_CA,TB	T
106595398	LOC106595398	2.67589	3.89424	1.433e-09	3.44585e-08	unconventional myosin-Va	myo5a	K10357		DIL,IQ,Myosin_head	Z
106595495	LOC106595495	5.27652	0.376194	3.26075e-07	2.22553e-06	complement C3					O
106595545	LOC106595545	2.10707	1.40151	1.50201e-05	5.57863e-05	receptor-type tyrosine-protein phosphatase mu	ptprm	K05693	3.1.3.48	MAM,Y_phosphatase,fn3,ig	T
106595847	LOC106595847	2.94037	2.09411	1.04385e-08	1.45766e-07	pleckstrin homology domain-containing family A member 8-like	plekha8	K08051		GLTP,PH	T
106595893	LOC106595893	2.27979	2.66789	3.4322e-07	2.32036e-06	mitochondrial import inner membrane translocase subunit Tim29	c19orf52			Tim29	S
106595984	emilin2a	2.48594	7.83622	9.36156e-12	1.26475e-09	elastin microfibril interfacer 2a				C1q,EMI	S
106596014	LOC106596014	2.0192	-0.334566	0.00119012	0.00253372	oxygen-regulated protein 1	rp1	K19538		DCX	DZ
106596054	LOC106596054	2.85349	-2.04081	0.00296375	0.00571082	calcium/calmodulin-dependent 3',5'-cyclic nucleotide phosphodiesterase 1A	pde1c	K13755	3.1.4.17	PDEase_I,PDEase_I_N	T
106596162	LOC106596162	3.79432	-2.71243	8.52418e-05	0.000249629	angiopoietin-1-like		K05465		Fibrinogen_C	S
106596203	LOC106596203	2.45747	-1.72426	0.00263387	0.0051348	UPF0524 protein C3orf70 homolog A-like				UPF0524	S
106596388	LOC106596388	3.30707	2.307	1.15646e-08	1.57635e-07	nocturnin-like	ccrn4l	K18764	3.1.13.4	Exo_endo_phos	K
106596432	LOC106596432	2.82684	2.80214	2.25525e-09	4.71587e-08	transcription regulator protein BACH1-like	bach1	K09042		BTB,bZIP_Maf	K
106596458	LOC106596458	2.1368	2.71905	2.49092e-07	1.78505e-06	guanine nucleotide-binding protein G(olf) subunit alpha	gnal	K04633		Galpha	T
106596566	LOC106596566	2.491	0.0688835	1.8652e-05	6.72626e-05	protein PHTF2	phtf2			PhtfFEM1B_bdg	S
106596602	LOC106596602	2.27266	-0.790452	0.000691109	0.00156223	receptor-type tyrosine-protein phosphatase beta-like	ptprb	K05694	3.1.3.48	Y_phosphatase,fn3	T
106596771	LOC106596771	2.95913	-1.46892	0.00286653	0.00554556	receptor-type tyrosine-protein phosphatase mu	ptprm	K05693	3.1.3.48	MAM,Y_phosphatase,fn3,ig	T
106596867	LOC106596867	2.12632	3.49767	4.83129e-09	8.1888e-08	uncharacterized LOC106596867
106597357	LOC106597357	5.64903	2.16932	2.06994e-10	8.92483e-09	complement C3					O
106597461	LOC106597461	3.06281	-1.86273	0.000831667	0.0018369	E3 ubiquitin-protein ligase rnf213-alpha-like				zfC3HC4,zfC3HC4_3	O
106597975	LOC106597975	2.67704	0.633845	3.46856e-06	1.59502e-05	interleukin-1 receptor-associated kinase 3-like	irak3	K04732	2.7.11.1	Death,Pkinase,Pkinase_Tyr	T
106598058	LOC106598058	2.16777	-0.976019	0.000652968	0.00148484	uncharacterized LOC106598058
106598149	LOC106598149	2.27348	0.44567	1.87184e-05	6.73998e-05	guanylate-binding protein 1		K20899		GBP,GBP_C	S
106598150	LOC106598150	2.00178	0.246827	0.0003603	0.000882685	protocadherin beta-16-like		K16495		Cadherin,Cadherin_2,Cadherin_C_2	S
106598261	LOC106598261	2.49788	2.44702	1.0452e-07	8.80037e-07	protein LRATD2-like	fam84b			LRAT	S
106598299	LOC106598299	2.71333	-2.19233	0.00248693	0.00488403	vascular cell adhesion protein 1	vcam1	K06527		C2set,Iset,Ig_2,Ig_3,ig	T
106598556	LOC106598556	2.23513	0.0374497	0.000213366	0.000557244	F-actin-uncapping protein LRRC16A-like	lrrc16a	K20493		CARMIL_C,LRR_6	N
106598619	LOC106598619	2.24407	-1.42739	0.00340086	0.00645847	coiled-coil domain-containing protein 12-like	ccdc12	K12871		cwf18	S
106598870	LOC106598870	2.7167	-0.428503	3.28304e-05	0.000109039	CMRF35-like molecule 6					T
106598885	LOC106598885	2.27025	-2.3766	0.00684124	0.012024	interferon-induced very large GTPase 1-like					S
106598950	LOC106598950	2.57561	2.8935	1.17636e-07	9.71275e-07	N-acetylglucosamine-6-sulfatase	gns	K01137	3.1.6.14	Sulfatase	G
106599039	LOC106599039	2.0547	3.99275	2.26033e-08	2.64521e-07	solute carrier family 25 member 36-A-like	slc25a36	K15116		Mito_carr	C
106599096	LOC106599096	2.06245	4.6098	1.77449e-10	8.09092e-09	cytosolic phospholipase A2		K16342	3.1.1.4	C2,PLA2_B	I
106599143	LOC106599143	2.31446	-1.17884	0.0195393	0.0309761	kinesin-like protein KIF13A	kif13a	K17914		CAP_GLY,DUF3694,FHA,KIF1B,Kinesin,Kinesin_assoc	Z
106599334	LOC106599334	3.53946	-3.08181	0.000121561	0.000341104	sickle tail protein homolog				AIP3	S
106599391	plk3	3.15375	6.56968	5.98992e-13	2.34206e-10	polo-like kinase 3 (Drosophila)	plk3	K08862	2.7.111	POLO_box,Pkinase	T
106599673	LOC106599673	2.62568	-1.40113	0.00329489	0.00627602	oxysterol-binding protein-related protein 1-like	osbpl1a	K20174		Ank,Ank_2,Ank_4,Oxysterol_BP	T
106599708	LOC106599708	2.25795	6.76854	8.09774e-12	1.13859e-09	desmocollin-2		K07601,K07602		Cadherin,Cadherin_C,Cadherin_pro	S
106599714	LOC106599714	2.7217	1.08857	2.87937e-06	1.36173e-05	solute carrier family 22 member 23-like	slc22a23	K08215		Sugar_tr	S
106599863	LOC106599863	2.31391	5.01611	3.24464e-10	1.20431e-08	liprin-alpha-1-like	ppfia1			SAM_1,SAM_2	S
106599929	LOC106599929	2.20986	2.1083	3.91392e-07	2.57112e-06	heat shock 70 kDa protein		K03283		HSP70	O
106600195	si:ch211-91p5.3	2.78988	6.20255	2.77876e-12	5.78836e-10	uncharacterized si:ch211-91p5.3				DUF4559	S
106600502	LOC106600502	2.1185	4.87083	1.272e-09	3.14948e-08	ski-like protein	skil	K18499		Ski_Sno,cSKI_SMAD_bind	S
106600601	LOC106600601	2.38046	4.28127	2.85596e-10	1.10308e-08	rho GTPase-activating protein 12		K20636		PH,RhoGAP,SH3WW_linker,SH3_9,WW	T
106600604	LOC106600604	2.33937	4.07382	1.15136e-09	2.92377e-08	zinc finger E-box-binding homeobox 1		K09299		Homeobox,zfC2H2	K
106600654	LOC106600654	2.05145	-1.57401	0.0166256	0.0267575	uncharacterized LOC106600654
106600681	mapk8ip3	2.23723	2.27958	2.05349e-07	1.52391e-06	mitogen-activated protein kinase 8 interacting protein 3	mapk8ip3	K04436		JIP_LZII,JnkSapK_ap_N	T
106600703	LOC106600703	3.41631	-2.61541	0.00011395	0.000322602	transmembrane protease serine 9					E
106600706	LOC106600706	3.56913	2.61538	2.04004e-09	4.39132e-08	RNA-binding protein FUS	fus	K13098		RRM_1,zfRanBP	A
106600709	LOC106600709	2.38044	1.95484	4.85399e-07	3.07201e-06	histone acetyltransferase KAT8-like	kat8	K11308	2.3.1.48	MOZ_SAS,Tudorknot	B
106600720	LOC106600720	3.2514	-2.69617	0.000939457	0.0020471	lysophospholipase D GDPD3-like	gdpd3	K22387	3.1.4.39	GDPD	C
106600766	LOC106600766	2.06456	8.58547	2.64705e-07	1.87528e-06	ferritin, middle subunit-like	ftl	K00522	1.16.3	Ferritin	P
106600791	LOC106600791	2.04743	-0.552735	0.000851596	0.00187584	1-phosphatidylinositol 4,5-bisphosphate phosphodiesterase delta-3-A	plcd3	K05857	3.1.4.11	C2,EFhand_10,PH,PIPLCX,PIPLCY	I
106600841	LOC106600841	2.56824	4.70702	1.30005e-11	1.57832e-09	endoplasmic reticulum membrane sensor NFE2L1-like		K09040		bZIP_Maf	K
106600886	si:ch211-256m1.8	2.34238	-2.90213	0.017192	0.0275835	uncharacterized si:ch211-256m1.8		K13051	3.4.19.5	Asparaginase_2,Carn_acyltransf,HIT,tRNAsynt_2	EIJ
106600914	LOC106600914	2.09749	5.73003	3.52803e-10	1.26606e-08	endoplasmic reticulum transmembrane helix translocase-like	atp13a1	K14950		E1E2_ATPase,Hydrolase	P
106600953	LOC106600953	2.05985	8.22716	1.96646e-08	2.3693e-07	ferritin, middle subunit-like	ftl	K00522	1.16.3	Ferritin	P
106600975	traf3	3.61558	2.93778	9.05744e-11	5.20174e-09	TNF receptor-associated factor 3	traf3	K03174		zfC3HC4,zfTRAF	O
106600979	LOC106600979	2.99125	-2.73882	0.0026764	0.00520987	melanoregulin-like	mreg			MREG	S
106600998	LOC106600998	2.17595	5.82616	1.44844e-11	1.66705e-09	integrin beta-3-like		K06493		EGF_2,Integrin_B_tail,Integrin_b_cyt,Integrin_beta,PSI_integrin	T
106601015	LOC106601015	2.35805	8.56259	2.86848e-11	2.54007e-09	ATP-citrate synthase-like	acly	K01648	2.3.3.8	ATPgrasp_2,Citrate_bind,Citrate_synt,CoA_binding,Ligase_CoA	C
106601018	LOC106601018	2.57629	5.00346	2.00411e-11	2.02848e-09	heat shock 70 kDa protein-like		K03283		HSP70	O
106601024	LOC106601024	2.39532	3.77764	5.19411e-10	1.64317e-08	inactive phospholipase C-like protein 2		K15370		C2,EFhand_like,PH_12,PIPLCX,PIPLCY	I
106601026	atp6v0a1a	2.44928	4.48195	1.28208e-09	3.16345e-08	ATPase H+ transporting V0 subunit a1a	atp6v0a1	K02154		V_ATPase_I	C
106601032	LOC106601032	3.49499	-2.69561	0.000405714	0.000978976	myosin light chain kinase, smooth muscle-like		K00907	2.7.11.18	Iset,Pkinase,fn3	T
106601034	LOC106601034	3.92921	-2.35321	0.00019189	0.000507752	complement C1q-like protein 2					S
106601060	LOC106601060	2.01452	5.66416	3.22943e-09	6.12069e-08	KN motif and ankyrin repeat domain-containing protein 2	kank2			Ank,Ank_2,KN_motif	S
106601093	LOC106601093	2.43685	3.97864	2.41385e-09	4.95925e-08	myocardin-related transcription factor B				RPEL,SAP	S
106601123	LOC106601123	2.50633	4.53854	5.69345e-11	3.81855e-09	sorting nexin-8	snx8	K17922		PX	U
106601185	LOC106601185	2.14077	5.57137	2.30413e-10	9.51762e-09	hemicentin-1-like
106601214	LOC106601214	2.11348	2.88667	2.9064e-08	3.20918e-07	uncharacterized LOC106601214				AIG1	S
106601228	LOC106601228	2.58025	5.02923	2.14848e-11	2.08586e-09	casein kinase I		K08960	2.7.11.1	Pkinase	T
106601246	LOC106601246	3.01244	1.17411	2.48197e-07	1.77997e-06	uncharacterized LOC106601246		K11454		CBX7_C,Chromo	B
106601270	LOC106601270	3.31606	4.21339	3.04309e-11	2.59701e-09	transmembrane protein 106B				DUF1356	S
106601335	LOC106601335	2.54612	1.71611	3.20596e-07	2.19706e-06	mitochondrial glycine transporter B-like	slc25a38	K15118		Mito_carr	C
106601393	LOC106601393	2.55505	-2.63994	0.00228523	0.00452747	envoplakin-like		K10383		Plectin	Z
106601466	LOC106601466	4.29696	-2.70045	7.34695e-06	3.01646e-05	ras-related C3 botulinum toxin substrate 2	rac2	K07860		Ras	U
106601524	LOC106601524	3.6697	4.55379	4.38485e-13	1.98661e-10	UNC93-like protein MFSD11	mfsd11			UNC93	S
106601545	tbc1d17	2.61428	5.67365	4.36473e-12	7.55045e-10	TBC1 domain family, member 17	tbc1d17	K19945		DUF3548,RabGAPTBC	T
106601614	LOC106601614	2.45096	-0.0813508	0.000215613	0.000562493	tubulin beta-4B chain-like
106601778	LOC106601778	2.59267	6.56098	6.69654e-12	1.02214e-09	uncharacterized LOC106601778					U
106601858	LOC106601858	2.05617	0.274688	0.000249319	0.000637892	transcription factor Sox-9-A	sox9	K18435		HMG_box,Sox_N	K
106601878	LOC106601878	2.33706	-1.01392	0.000827105	0.00182866	NACHT, LRR and PYD domains-containing protein 12
106601919	LOC106601919	2.02836	-2.23535	0.0322424	0.0485746	dexamethasone-induced Ras-related protein 1					S
106601921	LOC106601921	2.29359	3.46287	1.43884e-08	1.86038e-07	A-kinase anchor protein 6	akap6	K16523			T
106601923	LOC106601923	2.36265	-1.41401	0.0112153	0.0188194	uncharacterized LOC106601923
106601932	LOC106601932	2.38223	7.11983	1.08393e-10	5.87068e-09	E3 ubiquitin-protein ligase rnf213-alpha					O
106601939	LOC106601939	3.00658	5.3856	6.14302e-12	9.63408e-10	multidrug resistance-associated protein 1-like		K05665		ABC_membrane,ABC_tran	Q
106602010	LOC106602010	3.12703	3.8264	3.77976e-11	2.93656e-09	chloride channel 7	clcn7	K05016		CBS,Voltage_CLC	P
106602055	LOC106602055	2.5585	5.68462	3.33055e-12	6.38013e-10	retinoid-inducible serine carboxypeptidase-like	scpep1	K09646		Peptidase_S10	O
106602231	LOC106602231	2.41351	4.43333	2.29668e-10	9.51762e-09	rho GTPase-activating protein 7-like	dlc1	K20632		RhoGAP,SAM_2,START	T
106602234	LOC106602234	2.27125	-2.88707	0.0241309	0.0373742	E3 ubiquitin-protein ligase DTX4	dtx4	K06058	2.37	WWE,zfC3HC4	O
106602277	LOC106602277	5.01733	4.1567	1.57244e-12	4.00732e-10	max dimerization protein 4	mxd4	K09114		HLH,MycLZ	K
106602296	LOC106602296	3.76549	-2.72695	0.000107772	0.000306908	proline-, glutamic acid- and leucine-rich protein 1-like	wbp1			WBP1	S
106602547	glb1	3.77764	3.28964	2.1178e-11	2.0737e-09	galactosidase, beta 1	glb1	K12309	3.13	BetaGal_dom4_5,Glyco_hydro_35	G
106602607	LOC106602607	2.05572	-1.95281	0.0132446	0.0218193	zinc finger protein 467-like					S
106602660	LOC106602660	2.32395	-2.63739	0.0061754	0.0109856	tyrosine-protein phosphatase non-receptor type 23-like		K18038	3.1.3.48	CRAL_TRIO,Y_phosphatase	T
106602853	LOC106602853	2.75317	0.591504	3.40441e-06	1.56957e-05	F-box only protein 40		K10315		Fbox_4,zfTRAF_2	S
106602858	phldb1a	5.47079	-1.87343	3.9671e-07	2.59947e-06	pleckstrin homology-like domain, family B, member 1a				PH	T
106602907	LOC106602907	2.18973	3.69852	1.69952e-07	1.30017e-06	SPT6 homolog, histone chaperone and transcription elongation factor	supt6h	K11292		DLD,HHH_7,HTH_44,S1,SH2_2,SPT6_acidic,YqgF	K
106602932	LOC106602932	2.31008	3.28817	2.32317e-09	4.81905e-08	vascular endothelial growth factor C		K05449		CXCXC,PDGF	T
106602957	LOC106602957	2.01651	6.66606	3.28695e-10	1.20746e-08	cationic amino acid transporter 3	slc7a3	K13865		AA_permease_2,AA_permease_C	E
106602959	LOC106602959	2.53859	2.03258	9.00067e-07	5.13968e-06	ras-related protein Rab-38-like		K07918,K07923		Ras	U
106602960	LOC106602960	2.02511	3.1096	9.45218e-09	1.35235e-07	ras-related protein Rab-39B-like					U
106602961	LOC106602961	3.2136	-2.47477	0.000261818	0.000666465	uncharacterized LOC106602961
106602972	LOC106602972	2.86076	4.57782	1.69536e-11	1.82415e-09	EH domain-binding protein 1-like protein 1	ehbp1l1	K18626		CH,DUF3585,NTC2	Z
106603007	LOC106603007	2.04274	-1.20404	0.00380901	0.00714937	alpha-2Db adrenergic receptor-like		K04140		7tm_1	T
106603011	LOC106603011	2.27178	5.41868	1.29376e-10	6.47857e-09	EMILIN-1-like				C1q,Collagen,EMI	W
106603075	LOC106603075	2.07274	4.3867	3.42289e-10	1.23699e-08	palmitoyltransferase ZDHHC20-B-like		K20028	2.3.125	DHHC	S
106603080	LOC106603080	5.8328	-1.23064	1.83435e-06	9.29396e-06	uncharacterized LOC106603080				Vset	T
106603092	LOC106603092	2.0046	2.60061	2.1668e-07	1.59224e-06	E3 SUMO-protein ligase ZBED1-like				Dimer_Tnp_hAT,zfBED	L
106603101	foxn3	2.04432	3.26595	9.57221e-08	8.22064e-07	forkhead box N3	foxn3	K09407		Forkhead	K
106603107	LOC106603107	2.9074	-0.925406	0.00117657	0.00250842	calpain-5-like	capn6	K08574,K08575		C2,Calpain_III,Peptidase_C2	OT
106603161	slc3a2b	2.00875	5.93889	4.76134e-11	3.37228e-09	solute carrier family 3 member 2b		K06519		Alphaamylase,SLC3A2_N	G
106603226	LOC106603226	2.67203	0.885038	9.59696e-06	3.79767e-05	protocadherin gamma-A11-like					S
106603244	LOC106603244	2.31388	0.720575	5.91527e-05	0.000181841	protocadherin gamma-C5-like					S
106603245	LOC106603245	2.72364	0.494123	3.61107e-05	0.000118363	protocadherin gamma-C5-like					S
106603258	LOC106603258	2.22966	0.364676	0.000121013	0.000339801	human immunodeficiency virus type I enhancer-binding protein 2 homolog		K09239		zfC2H2	S
106603269	fuca2	2.67964	6.2454	8.51747e-13	3.02944e-10	alpha-L-fucosidase 2	fuca2	K01206	3.1.51	Alpha_L_fucos,Fucosidase_C	G
106603296	LOC106603296	2.52364	4.51912	3.31919e-11	2.69914e-09	non-POU domain-containing octamer-binding protein	nono	K13214		NOPS,RRM_1	A
106603329	LOC106603329	3.53208	-2.67347	0.00018826	0.000499815	uncharacterized LOC106603329				NTP_transf_7	S
106603344	LOC106603344	3.22585	-1.69649	0.000100896	0.000289698	nectin-3-like protein	pvrl3	K06592		C2set_2,Ig_3,Vset,ig	T
106603397	LOC106603397	2.00244	5.88533	1.1122e-09	2.85226e-08	serrate RNA effector molecule homolog	srrt			ARS2,DUF3546	K
106603442	LOC106603442	2.05446	3.14325	6.78752e-09	1.04722e-07	uncharacterized LOC106603442				Crystall,Ricin_B_lectin	S
106603454	LOC106603454	2.98673	-2.33962	0.000536895	0.00125099	cell surface glycoprotein MUC18		K06534		C2set_2,Iset,Ig_2,Ig_3,Vset,ig	T
106603465	LOC106603465	2.40756	2.92532	2.37283e-08	2.74201e-07	protein phosphatase 1E	ppm1e	K17501	3.1.3.16	PP2C	T
106603474	LOC106603474	2.69444	-1.97658	0.00433199	0.00801763	uncharacterized LOC106603474
106603530	LOC106603530	2.06453	5.02884	1.34794e-09	3.28404e-08	C2 domain-containing protein 2	c2cd2			C2	S
106603590	LOC106603590	2.92636	4.31278	2.03563e-09	4.38844e-08	protein sprouty homolog 3	spry3	K17383,K17384		Sprouty	S
106603597	LOC106603597	2.2731	4.45271	3.84968e-09	6.98547e-08	solute carrier family 12 member 9-like	slc12a9	K12792,K14429		AA_permease,SLC12	E
106603658	si:ch73-261i21.5	2.63604	-2.47044	0.00480707	0.00879934	zona pellucida-like domain-containing protein 1				Zona_pellucida	S
106603679	LOC106603679	4.87218	-0.712604	1.31783e-05	4.99135e-05	cytotoxic and regulatory T cell molecule	crtam	K16361		C2set_2,Iset,Ig_3,Vset,ig	T
106603738	slc37a2	3.76323	1.49173	2.71769e-07	1.91581e-06	solute carrier family 37 member 2	slc37a2	K13783		MFS_1	G
106603739	pde9ab	2.33796	-2.15999	0.0132292	0.0218	phosphodiesterase 9ab	pde9a	K13761	3.1.4.35	PDEase_I	T
106603773	LOC106603773	3.59936	6.34742	3.55721e-14	5.34387e-11	transforming growth factor beta activator LRRC32-like	lrrc32			LRR_1,LRR_5,LRR_6,LRR_8	S
106603820	LOC106603820	4.20358	3.54119	2.90662e-11	2.54199e-09	folliculin-interacting protein 1	fnip1	K20400		FNIP_C,FNIP_M,FNIP_N	S
106603827	LOC106603827	3.14016	-2.5801	0.0009278	0.00202417	stonustoxin subunit beta-like
106603867	LOC106603867	4.13592	-2.53605	1.81515e-05	6.57486e-05	D(1)-like dopamine receptor	drd1	K04144		7tm_1	T
106603875	LOC106603875	2.34351	5.73904	1.93696e-11	1.97452e-09	V-type proton ATPase subunit e 1	crebrf	K21554			S
106603906	LOC106603906	2.12382	3.83732	2.1103e-08	2.50039e-07	early growth response protein 1		K09203		DUF3446,zfC2H2	K
106603910	LOC106603910	2.07425	2.07948	3.85025e-07	2.53688e-06	tetratricopeptide repeat protein 1-like	ttc1			TPR_1,TPR_8	S
106603922	LOC106603922	2.647	-1.90178	0.004342	0.00803459	teneurin-2					TW
106603933	LOC106603933	4.02225	4.3592	4.94626e-13	2.20595e-10	sarcoplasmic/endoplasmic reticulum calcium ATPase 1	atp2a3	K05853	3.6.3.8	Cation_ATPase,Cation_ATPase_C,Cation_ATPase_N,E1E2_ATPase,Hydrolase,Hydrolase_3	P
106603993	LOC106603993	2.37737	3.3571	1.82926e-09	4.06618e-08	globoside alpha-1,3-N-acetylgalactosaminyltransferase 1					S
106604009	LOC106604009	2.13632	4.39765	7.87221e-10	2.22032e-08	ubiquitin-like protein 3	ubl3			Rad60SLD_2	S
106604056	LOC106604056	4.24203	3.11846	4.13712e-11	3.14058e-09	large neutral amino acids transporter small subunit 4		K08229		MFS_1	S
106604057	LOC106604057	4.14423	-2.07399	0.000101662	0.000291662	uncharacterized LOC106604057
106604062	LOC106604062	2.01131	6.33854	2.43366e-10	9.88108e-09	inhibitor of apoptosis protein	birc2	K16060		BIR,CARD,zfC3HC4_3	O
106604082	LOC106604082	2.90362	0.738997	6.80979e-05	0.000204882	endothelin receptor type B-like		K04198		7tm_1	T
106604105	LOC106604105	2.43697	5.42787	7.84213e-11	4.71238e-09	dual specificity phosphatase 1	dusp1	K21278	3.1.3.16,3.1.3.48	DSPc,Rhodanese	V
106604149	tnip1	2.08823	9.04364	3.50892e-11	2.80546e-09	TNFAIP3 interacting protein 1	tnip1			CC2LZ	S
106604247	wdfy4	2.38011	6.02703	2.28855e-10	9.51762e-09	WDFY family member 4	wdfy4			Beach,DUF4704,PH_BEACH,WD40	TU
106604369	LOC106604369	4.12947	3.06614	1.12257e-10	6.00028e-09	leucine-rich repeat transmembrane protein FLRT1	flrt1	K16362		LRRCT,LRR_8	T
106604379	LOC106604379	2.66289	2.45044	1.99515e-08	2.39679e-07	phospholipase A and acyltransferase 3		K16817	3.1.1.32,3.1.1.4	LRAT	S
106604401	LOC106604401	3.43266	3.31076	1.52837e-10	7.25863e-09	SH2 domain-containing protein 4A-like		K17577			S
106604418	LOC106604418	2.11387	5.17084	2.39358e-10	9.78796e-09	HPS6 biogenesis of lysosomal organelles complex 2 subunit 3	hps6	K20192		HPS6	S
106604448	elf1	2.05826	6.90809	5.26238e-11	3.61938e-09	E74-like ETS transcription factor 1	elf1	K09428		Elf1_N,Ets	K
106604583	LOC106604583	3.40071	-0.487042	0.000653924	0.00148677	leukocyte cell-derived chemotaxin-2	lect2			Peptidase_M23	S
106604624	LOC106604624	4.82099	-1.825	2.36371e-05	8.2147e-05	hyaluronan mediated motility receptor
106604706	LOC106604706	2.07021	-2.51411	0.0216917	0.0340153	cationic amino acid transporter 3		K13865		AA_permease_2,AA_permease_C	E
106604710	si:ch211-145o7.3	2.16383	-1.89155	0.0292692	0.0445469	forkhead box protein N2		K09407		Forkhead	K
106604852	trim9	2.61908	-0.0739677	0.000119703	0.000336651	tripartite motif containing 9	trim9	K10649		SPRY,fn3,zfB_box,zfC3HC4_3,zfRING_UBOX	S
106604863	LOC106604863	3.29806	3.37173	8.95225e-10	2.43588e-08	wolframin-like	wfs1	K14020			S
106604879	LOC106604879	2.32449	-0.65141	0.00502507	0.00915436	protocadherin gamma-C5-like				Cadherin,Cadherin_2,Cadherin_C_2,Cadherin_tail	S
106604883	LOC106604883	3.26588	1.7882	9.3944e-07	5.32984e-06	protocadherin alpha-4-like					S
106604926	LOC106604926	2.47094	4.17843	3.26078e-09	6.16782e-08	early growth response protein 1	egr1	K09203		DUF3432,DUF3446,zfC2H2	K
106605015	LOC106605015	3.19657	5.06927	1.1451e-11	1.47895e-09	vascular endothelial growth factor A-A		K05448		PDGF,VEGF_C	T
106605029	LOC106605029	2.14758	1.07902	1.614e-05	5.93513e-05	kelch-like protein 32	klhl32	K10468		BACK,BTB,Kelch_1	S
106605043	LOC106605043	2.25807	4.07161	5.58406e-08	5.34597e-07	protein dopey-1-like	dopey1			Dopey_N	K
106605061	LOC106605061	2.80125	10.4662	3.24797e-12	6.30658e-10	plectin
106605122	LOC106605122	2.00209	5.99725	2.59314e-10	1.0323e-08	serine/threonine-protein kinase 40-like	stk40	K16312	2.7.11.1	Pkinase	T
106605123	LOC106605123	3.1662	4.44229	1.71342e-10	7.90084e-09	protein eva-1 homolog B	eva1b			FAM176	S
106605124	LOC106605124	2.78321	0.881589	1.92251e-05	6.89288e-05	CD2-associated protein-like	sh3d21			SH3_2,SH3_9	T
106605127	LOC106605127	7.44316	0.0499351	3.68217e-08	3.85831e-07	complement C3					O
106605128	LOC106605128	4.27353	6.32799	1.78194e-14	3.63299e-11	complement C3-like					O
106605216	LOC106605216	2.14554	3.1246	7.37582e-09	1.12043e-07	uncharacterized LOC106605216
106605227	LOC106605227	3.00099	0.870186	7.96773e-05	0.000235549	protein C-ets-2					K
106605262	LOC106605262	2.09438	6.47776	6.10749e-11	3.98915e-09	septin-7	sept-7	K16944		Septin	DUZ
106605268	LOC106605268	2.80252	-0.551665	0.000108308	0.000308343	zinc finger protein 385D	znf385d			zfmet	A
106605274	LOC106605274	5.01838	2.06651	1.05942e-09	2.75653e-08	raftlin				Raftlin	S
106605280	LOC106605280	4.99384	2.19206	1.70196e-09	3.8616e-08	deoxyribonuclease-2-alpha-like	dnase2	K01158	3.12.1	DNase_II	L
106605312	LOC106605312	2.83971	8.51048	1.4962e-12	3.88237e-10	nestin-like	nes	K07609		Filament	S
106605362	LOC106605362	2.12855	-2.85814	0.02538	0.0391494	collagen alpha-2(IX) chain-like		K08131		Collagen	W
106605366	LOC106605366	3.41551	3.12163	1.07184e-09	2.77618e-08	CD83 antigen-like	cd83	K06510		Vset,ig	S
106605373	nagpa	2.41814	5.70924	8.43579e-12	1.17387e-09	N-acetylglucosamine-1-phosphodiester alpha-N-acetylglucosaminidase	nagpa	K01125	3.1.4.45	EGF_2,NAGPA	T
106605416	LOC106605416	3.83098	-1.78748	5.17869e-05	0.000161954	aromatic-L-amino-acid decarboxylase	ddc	K01593	4.1.1.105,4.1.18	Pyridoxal_deC	E
106605438	LOC106605438	4.03196	-0.864837	0.000240266	0.000617663	semaphorin-4A		K06521		PSI,Sema	T
106605452	LOC106605452	3.0098	-1.46511	0.00142146	0.00296109	gonadotropin-releasing hormone II receptor-like		K04280		7tm_1	T
106605466	LOC106605466	2.9974	-2.17029	0.00110997	0.00238238	annexin A2-like		K17092		Annexin	U
106605486	LOC106605486	2.25257	3.92805	1.5012e-09	3.55002e-08	maestro heat-like repeat-containing protein family member 1	mroh1			HEAT	S
106605502	si:ch211-198c19.1	3.33361	-1.56563	0.0013816	0.00288627	uncharacterized LOC106605502					S
106605519	LOC106605519	3.99771	4.72551	3.90695e-12	7.04549e-10	LIM domain-containing protein 1-like	limd1	K16682		LIM	T
106605542	LOC106605542	3.16008	4.98664	3.83356e-12	7.01418e-10	protein spire homolog 1	spire1	K02098		KIND	S
106605543	LOC106605543	2.53606	2.75769	2.62959e-08	2.96804e-07	uncharacterized LOC106605543
106605553	LOC106605553	2.9545	-0.444687	2.37653e-05	8.25123e-05	C-X-C chemokine receptor type 3					T
106605606	LOC106605606	2.18101	4.11997	5.62314e-10	1.74648e-08	maternal B9.15 protein-like		K14443		BTG	T
106605663	LOC106605663	2.1168	-2.45457	0.0116985	0.0195441	TYRO protein tyrosine kinase-binding protein-like	tyrobp	K07992		DAP10	T
106605682	LOC106605682	4.54474	-1.35069	1.24975e-05	4.7632e-05	basal cell adhesion molecule	bcam	K06534,K06578		C2set_2,Iset,Ig_2,Ig_3,Vset,ig	T
106605689	LOC106605689	2.58093	7.40639	1.68287e-12	4.15362e-10	apolipoprotein Eb	apoe	K04524		Apolipoprotein	T
106605692	LOC106605692	3.38056	-1.08949	0.000689262	0.00155831	apolipoprotein A-IV		K08760		Apolipoprotein	T
106605787	LOC106605787	3.33799	-2.78254	0.000557001	0.00129067	protein quaking		K14945		KH_1,STAR_dimer	A
106605814	LOC106605814	2.29149	2.37915	3.8797e-08	4.01517e-07	integrin alpha-10	itga10	K06586		FGGAP,Integrin_alpha2,VWA	W
106605869	LOC106605869	4.96824	-0.246371	8.84931e-05	0.00025803	gamma-aminobutyric acid type B receptor subunit 2-like	gabbr2	K04615		7tm_3,ANF_receptor	EPT
106605884	LOC106605884	2.72782	-2.78698	0.00488532	0.00892713	small conductance calcium-activated potassium channel protein 2-like	kcnn3	K04944		CaMBD,Ion_trans_2,SK_channel	P
106605892	LOC106605892	2.25353	0.0871344	4.53604e-05	0.000144226	sorting nexin-27	snx27	K17936		PDZ,PX,RA	TU
106605968	LOC106605968	2.26869	2.84622	1.0339e-07	8.72425e-07	maestro heat-like repeat-containing protein family member 1	mroh1			HEAT	S
106605991	si:ch211-254p10.2	3.52384	-2.38289	0.000707337	0.00159399	solute carrier family 40 member 1		K14685		FPN1	P
106606060	LOC106606060	3.21224	1.52568	1.69202e-06	8.68934e-06	alpha-1,3/1,6-mannosyltransferase ALG2	alg2	K03843	2.4.1.132,2.4.157	Glyco_transf_4,Glycos_transf_1	M
106606070	LOC106606070	2.1362	6.35348	1.58352e-11	1.75188e-09	nuclear factor NF-kappa-B p100 subunit	nfkb2	K04469		Ank,Ank_2,Ank_3,Death,RHD_DNA_bind,RHD_dimer	K
106606090	LOC106606090	3.90959	-2.36934	0.0002568	0.000655105	pleckstrin homology domain containing, family A (phosphoinositide binding specific) member 8	plekha8	K08051		GLTP,PH	T
106606096	LOC106606096	2.93609	3.37245	4.06645e-09	7.24976e-08	pleckstrin homology domain-containing family O member 1	plekho1			PH	T
106606107	LOC106606107	2.48296	3.31353	7.24259e-09	1.10371e-07	multimerin-2-like	mmrn2			C1q,EMI	S
106606144	LOC106606144	2.20785	1.30291	1.23755e-06	6.71291e-06	dolichyl-diphosphooligosaccharide--protein glycosyltransferase subunit STT3B	stt3b	K07151	2.4.99.18	STT3	O
106606175	LOC106606175	2.49719	-1.05642	0.000635205	0.00144918	protein MTSS 1	mtss1	K20128		IMD	S
106606208	LOC106606208	4.01231	-2.07715	0.000232433	0.000599849	ras-related C3 botulinum toxin substrate 3	rac3	K07861		Ras	U
106606214	LOC106606214	2.32943	5.50348	5.26157e-11	3.61938e-09	retinoid-inducible serine carboxypeptidase-like	scpep1	K09646		Peptidase_S10	O
106606228	LOC106606228	2.8706	2.17789	9.00169e-09	1.3049e-07	WD repeat domain phosphoinositide-interacting protein 1	wipi1	K17908			S
106606277	LOC106606277	2.51415	2.24724	8.44706e-08	7.45375e-07	NLR family CARD domain-containing protein 3-like
106606324	LOC106606324	2.3996	3.23102	1.4733e-09	3.51087e-08	RING finger protein 122		K15699		zfRING_2	O
106606358	LOC106606358	4.75743	-1.77589	3.14292e-05	0.000104959	BTB/POZ domain-containing protein 17-like				BACK,BTB	S
106606426	LOC106606426	2.7044	2.52044	3.00997e-07	2.08883e-06	transcription factor Sox-9-A	sox9	K18435		HMG_box,Sox_N	K
106606437	LOC106606437	4.60176	-2.31082	4.47037e-06	1.97378e-05	transcription factor MafG-like	mafg	K09037		bZIP_Maf	K
106606549	LOC106606549	2.12531	3.99806	9.62223e-10	2.5644e-08	nuclear GTPase SLIP-GC-like					S
106606602	LOC106606602	2.04436	7.21265	2.67715e-11	2.45258e-09	septin-9-like		K16938		Septin	DTZ
106606645	si:dkey-33c12.4	2.27896	3.83753	2.30006e-10	9.51762e-09	uncharacterized LOC106606645				RRM_1,TPR_8	O
106606718	LOC106606718	3.43945	4.60174	2.57175e-11	2.40567e-09	cytohesin-3					U
106606720	LOC106606720	2.12057	4.53959	1.00166e-09	2.64481e-08	cytohesin-3					U
106606831	LOC106606831	2.7132	6.36811	7.19347e-12	1.05508e-09	uncharacterized LOC106606831
106606833	LOC106606833	3.89144	-0.862851	9.84514e-06	3.88296e-05	uncharacterized LOC106606833		K20733		Mesothelin	S
106606838	LOC106606838	2.04596	6.27032	8.43893e-11	4.96644e-09	uncharacterized LOC106606838
106606880	LOC106606880	3.32753	6.33244	1.3229e-13	1.13136e-10	TBC1 domain family member 17-like	tbc1d17	K19945		DUF3548,RabGAPTBC	T
106606915	LOC106606915	3.78236	0.319511	8.03283e-06	3.25268e-05	potassium voltage-gated channel subfamily KQT member 5-like		K04930		Ion_trans,KCNQ_channel	P
106606979	LOC106606979	2.16227	3.39452	6.34803e-09	9.98692e-08	THO complex subunit 4	alyref	K12881		FoP_duplication,RRM_1	A
106607019	LOC106607019	2.27098	2.02685	5.80199e-07	3.56526e-06	mucolipin-1-like	mcoln1	K04992		PKD_channel	P
106607022	LOC106607022	4.11418	-2.26912	1.87724e-05	6.75432e-05	ras and Rab interactor 2				RA,SH2,VPS9	T
106607078	LOC106607078	3.94548	-0.737554	0.000232479	0.000599892	ral guanine nucleotide dissociation stimulator-like 1	rgl3	K17635		RA,RasGEF,RasGEF_N	T
106607082	LOC106607082	2.70802	-0.00649725	4.91595e-05	0.000154703	paralemmin-1-like	palm3				S
106607201	LOC106607201	2.41595	2.48475	1.33765e-07	1.07732e-06	neurogenic locus notch homolog protein 2-like	notch3	K20994,K20995		Ank,Ank_2,Ank_5,DUF3454,EGF,EGF_CA,NOD,NODP,Notch,hEGF	T
106607203	LOC106607203	3.3605	3.01133	3.30219e-10	1.20839e-08	collagen alpha-1(XI) chain	col5a3	K19721		COLFI,Collagen,Laminin_G_3	W
106607256	LOC106607256	3.52682	0.712145	1.69683e-06	8.71247e-06	gap junction gamma-1 protein-like	gjc1	K07616		Connexin	S
106607291	LOC106607291	2.25768	4.82312	5.62734e-11	3.80619e-09	probable ATP-dependent RNA helicase DHX58	dhx58	K12649	3.6.3.14	Helicase_C,RIGI_CRD,ResIII	A
106607300	LOC106607300	3.00504	5.09414	3.04999e-12	6.18424e-10	V-type proton ATPase 116 kDa subunit a1-like	atp6v0a1	K02154		V_ATPase_I	C
106607331	LOC106607331	2.32372	3.72431	1.92022e-09	4.22581e-08	sorting nexin-8-like	snx8	K17922		PX	U
106607337	LOC106607337	2.50533	5.97451	2.53987e-11	2.40051e-09	transcription factor MafK-like	mafk	K09037		bZIP_Maf	K
106607388	mreg	3.87171	-1.68235	0.000118854	0.000334628	melanoregulin	mreg			MREG	S
106607419	LOC106607419	3.34317	-0.787211	3.2502e-05	0.000108061	V-type proton ATPase subunit C 1-A-like	atp6v1c1	K02148		VATPase_C	C
106607484	LOC106607484	3.47427	-2.86348	0.00026348	0.000669978	carbohydrate sulfotransferase 15		K08106	2.8.33	Sulfotransfer_1	S
106607527	LOC106607527	3.30299	5.64003	1.68153e-13	1.13136e-10	serine protease HTRA1A	htra1	K08784		IGFBP,Kazal_2,PDZ_2,Trypsin_2	O
106607546	LOC106607546	2.8119	0.564903	0.000109879	0.000312129	trafficking protein particle complex subunit 8-like	trappc8	K20305		TRAPPCTrs85	D
106607587	LOC106607587	2.86035	2.11312	1.53344e-08	1.95049e-07	solute carrier family 35 member F6-like	slc35f6			EamA,SLC35F	EG
106607598	LOC106607598	2.00826	6.08571	9.48914e-10	2.53603e-08	NF-kappa-B inhibitor alpha		K04734		Ank_2,Ank_3,Ank_4	S
106607673	LOC106607673	2.4339	0.739217	8.13337e-06	3.28593e-05	muscarinic acetylcholine receptor M3	chrm3	K04131		7tm_1	T
106607691	LOC106607691	2.66081	-1.82454	0.00668299	0.0117814	filamin-A-interacting protein 1	filip1			CortBP2	S
106607748	lrp11	2.33391	-1.66626	0.00796912	0.0138326	low density lipoprotein receptor-related protein 11	lrp11			Kunitz_BPTI,Ldl_recept_a,MANEC	O
106607775	LOC106607775	3.48528	1.36146	6.57161e-08	6.06249e-07	gap junction alpha-1 protein	gja1	K07372		Connexin,Connexin43	T
106607799	igf2r	2.93182	6.70657	2.79856e-12	5.78836e-10	insulin-like growth factor 2 receptor	igf2r	K06564		CIMR,fn2	TU
106607821	LOC106607821	3.65428	4.42935	3.08024e-11	2.60888e-09	HIVEP zinc finger 2	hivep2	K09239		zfC2H2	K
106607825	LOC106607825	3.19688	6.35943	6.81496e-13	2.53191e-10	cyclic AMP-dependent transcription factor ATF-3	atf3	K09032		bZIP_1	K
106607869	LOC106607869	2.88903	-1.5584	0.00142171	0.00296139	trichohyalin					S
106607875	LOC106607875	2.49079	7.74703	1.2809e-11	1.57589e-09	tumor necrosis factor receptor superfamily member 21-like	tnfrsf21	K05157		Death,TNFR_c6	T
106607894	LOC106607894	2.78919	-1.29995	0.000426462	0.00102232	estrogen-related receptor gamma-like	esrrg	K08554		Hormone_recep,zfC4	K
106607994	LOC106607994	2.8465	3.88036	4.29796e-11	3.22833e-09	ras-related protein Rab-32-like	rab32	K07918		Ras	U
106608163	LOC106608163	3.21165	10.4946	2.52943e-13	1.47642e-10	thrombospondin-1	thbs1	K16857		EGF_3,EGF_CA,Laminin_G_2,TSP_1,TSP_3,TSP_C,VWC	W
106608165	LOC106608165	2.45303	-2.56678	0.00384402	0.00720845	prostaglandin E2 receptor EP2 subtype-like		K04259		7tm_1	T
106608285	LOC106608285	6.22466	-1.11731	5.70336e-07	3.51297e-06	steroid hormone receptor ERR2-like	esrrb	K08553		Hormone_recep,zfC4	K
106608400	ctc1	2.36036	1.23768	1.38344e-05	5.20357e-05	CTS telomere maintenance complex component 1	ctc1			CTC1	K
106608401	corin	2.65523	-1.54139	0.00288191	0.00557269	corin, serine peptidase	corin	K09614		Fz,Ldl_recept_a,SRCR_2,Trypsin	ET
106608421	LOC106608421	2.26561	-2.5416	0.00782673	0.0136053	F-box/WD repeat-containing protein 7		K10260		Fboxlike,WD40	S
106608511	LOC106608511	4.16667	-2.23979	5.45094e-05	0.000169226	protein Wnt-8b	wnt8b	K00714		wnt	T
106608519	paqr9	2.50672	-1.67846	0.00775004	0.0134777	progestin and adipoQ receptor family member 9	paqr9			HlyIII	T
106608523	zgc:194930	3.21024	-2.07187	0.0003249	0.00080577	uncharacterized LOC106608523				DUF4699	S
106608527	LOC106608527	2.62258	-1.68824	0.00324113	0.00618269	uncharacterized LOC106608527				NACHT	Z
106608569	LOC106608569	2.70103	2.85206	6.38e-08	5.94335e-07	actin-binding LIM protein 2	ablim2	K07520		AbLIM_anchor,LIM,VHP	TZ
106608606	LOC106608606	2.10782	4.371	1.76804e-09	3.9736e-08	receptor-type tyrosine-protein phosphatase delta	ptprd	K06777	3.1.3.48	Iset,Ig_3,Y_phosphatase,fn3	T
106608614	LOC106608614	3.11099	-2.0028	0.000580834	0.00133842	Kv channel-interacting protein 4	kcnip4			EFhand_5,EFhand_7,EFhand_8	T
106608635	LOC106608635	2.14919	1.3929	2.12975e-05	7.51493e-05	zinc finger protein 92 homolog					S
106608721	fgf11a	8.02867	0.522346	2.37576e-08	2.74429e-07	fibroblast growth factor 11a	fgf11	K22413		FGF	T
106608722	chrnb1	4.1845	-2.75914	1.62535e-05	5.96993e-05	cholinergic receptor, nicotinic, beta 1 (muscle)	chrnb1	K04812		Neur_chan_LBD,Neur_chan_memb	T
106608725	LOC106608725	2.454	4.50184	1.12954e-08	1.54928e-07	uncharacterized LOC106608725
106608729	fxr2	2.29632	5.08166	3.15821e-10	1.18456e-08	FMR1 autosomal homolog 2	fxr2	K15516		Agenet,FXMRP1_C_core,FXR_C1,KH_1	S
106608744	LOC106608744	2.89436	-2.10326	0.000338696	0.000835196	uncharacterized LOC106608744
106608754	hdlbpb	2.02847	2.79255	1.25839e-07	1.02565e-06	high density lipoprotein binding protein b				KH_1	I
106608758	LOC106608758	3.18864	5.51739	9.88813e-13	3.1712e-10	uncharacterized LOC106608758		K12474		PID_2	T
106608776	LOC106608776	4.93661	5.7783	1.59355e-12	4.00803e-10	E3 ubiquitin-protein ligase KEG-like				zfRING_2	O
106608817	LOC106608817	2.38692	5.17828	1.26154e-10	6.39579e-09	GRB10-interacting GYF protein 1	gigyf1	K18730		GYF	S
106608828	LOC106608828	2.79074	-1.18611	0.000129582	0.000360528	extracellular tyrosine-protein kinase PKDCC	pkdcc	K17548		PIP49_C	T
106608847	LOC106608847	2.73032	5.70037	3.23981e-11	2.6882e-09	low-density lipoprotein receptor-related protein 10-like	lrp10	K20050		CUB,Ldl_recept_a	T
106608866	LOC106608866	5.58777	-0.396883	1.3367e-06	7.14887e-06	uncharacterized LOC106608866				Interferbind,Tissue_fac	S
106608923	LOC106608923	2.33014	-2.67037	0.00513743	0.00933701	collagen alpha-6(IV) chain	col4a6	K06237		C4,Collagen	W
106608946	vgf	2.18847	7.81993	1.18182e-11	1.51268e-09	VGF nerve growth factor inducible	vgf				S
106608947	LOC106608947	3.94108	11.6639	9.38799e-15	2.23301e-11	plasminogen activator inhibitor 1-like	serpine1	K03982		Serpin	V
106608968	LOC106608968	2.79197	4.3183	2.6467e-11	2.44481e-09	protein KHNYN-like	khnyn			RNase_Zc3h12a	S
106608974	LOC106608974	2.0543	4.07159	2.77668e-09	5.46961e-08	E3 ubiquitin/ISG15 ligase TRIM25		K10652	2.37	zfB_box,zfC3HC4_4,zfRING_UBOX	O
106608992	LOC106608992	2.28123	-2.41295	0.00987189	0.0167772	purine nucleoside phosphorylase-like		K03783	2.4.1	PNP_UDP_1	F
106608996	LOC106608996	2.8242	4.47302	6.46591e-11	4.15668e-09	kinesin light chain 2	klc2	K10407		TPR_10,TPR_12,TPR_7	Z
106609018	LOC106609018	2.24364	-0.268886	0.000411497	0.000991421	myeloid-associated differentiation marker homolog				MARVEL	V
106609079	LOC106609079	2.18439	6.013	1.29694e-11	1.57832e-09	C-Jun-amino-terminal kinase-interacting protein 4-like	spag9	K20317		JIP_LZII,JnkSapK_ap_N	T
106609117	LOC106609117	3.50048	-2.33002	0.000114164	0.000323047	uncharacterized LOC106609117				DUF4552	S
106609141	LOC106609141	2.12665	6.20459	3.68415e-09	6.7538e-08	V-type proton ATPase subunit F	atp6v1f	K02151		ATPsynt_F	C
106609212	LOC106609212	2.41228	-2.14079	0.0243755	0.0377243	solute carrier family 13 member 4	slc13a4	K14444		Na_sulph_symp	P
106609252	LOC106609252	2.64968	4.48138	1.68511e-10	7.80813e-09	apoptosis facilitator Bcl-2-like protein 14	bcl2l14				T
106609264	LOC106609264	2.136	2.68148	3.13802e-08	3.40694e-07	CUGBP Elav-like family member 3		K13207		RRM_1	A
106609271	sfmbt2	2.16299	4.65429	1.15519e-09	2.92831e-08	Scm like with four mbt domains 2	sfmbt2			MBT,SAM_1,SLED	K
106609330	chadlb	2.89432	-1.71561	0.000404359	0.000976201	chondroadherin-like b	chadl			LRRCT,LRR_8	T
106609356	hsp90b1	2.22455	5.94908	5.01073e-10	1.60158e-08	heat shock protein 90, beta (grp94), member 1	hsp90b1	K09487		HATPase_c,HSP90	O
106609361	LOC106609361	2.85087	5.77382	2.37596e-12	5.25713e-10	protein ADM2-like	adm2			Calc_CGRP_IAPP	S
106609399	LOC106609399	2.18936	2.68817	1.6747e-08	2.09103e-07	lysine-specific demethylase 7B-like	kdm7a	K11445		JmjC,PHD	B
106609404	LOC106609404	2.05002	6.20421	3.73333e-10	1.31406e-08	golgin subfamily B member 1-like	golgb1	K20478			S
106609466	si:ch211-214j24.14	5.67935	3.51891	1.07174e-10	5.81573e-09	uncharacterized LOC106609466					S
106609471	LOC106609471	3.09655	6.39921	3.27305e-12	6.31234e-10	V-type proton ATPase subunit E 1-like	aatp6v1e1	K02150		vATPsynt_E	C
106609476	LOC106609476	2.93679	-2.68552	0.00359829	0.00679002	uncharacterized LOC106609476
106609497	LOC106609497	2.25826	1.94941	2.59149e-07	1.84278e-06	muscarinic acetylcholine receptor M2-like	chrm2	K04130		7tm_1	T
106609505	si:ch73-352p4.8	2.64013	-2.22847	0.00459838	0.00845204	cystine/glutamate transporter		K13869		AA_permease_2	E
106609569	LOC106609569	2.98641	6.51517	4.32122e-13	1.98661e-10	protein BTG1-like	btg1	K14443		BTG	T
106609581	LOC106609581	2.65323	4.74784	5.59515e-09	9.09864e-08	uncharacterized LOC106609581
106609606	LOC106609606	2.26278	-2.24374	0.0140033	0.0229591	uncharacterized LOC106609606
106609802	LOC106609802	3.06037	-2.38884	0.000491789	0.00115945	tetraspanin-8-like	tspan8	K17349		Tetraspannin	S
106609821	LOC106609821	2.2313	1.04946	1.55061e-05	5.72636e-05	protein PHTF2	phtf2			PhtfFEM1B_bdg	S
106609830	LOC106609830	3.12989	-2.76101	0.000763437	0.00170387	beta-2-microglobulin-like		K08055		C1set	T
106609858	LOC106609858	2.44399	0.222657	6.43677e-05	0.000195431	interleukin-1 receptor-associated kinase 3	irak3	K04732	2.7.11.1	Death,Pkinase,Pkinase_Tyr	T
106609966	LOC106609966	2.06241	3.05574	6.59508e-09	1.02362e-07	cytohesin-3					U
106609988	LOC106609988	2.15585	-2.3225	0.0203261	0.0320919	atrial natriuretic peptide receptor 1-like		K12323	4.6.1	ANF_receptor,Guanylate_cyc,Pkinase_Tyr	T
106610016	tnip2	2.15724	1.78618	4.34997e-06	1.93127e-05	TNFAIP3 interacting protein 2	tnip2			CC2LZ,EABR	S
106610064	LOC106610064	2.28258	-1.20052	0.00145217	0.00301984	uncharacterized LOC106610064
106610319	LOC106610319	2.83107	-2.28379	0.0027125	0.00527225	proline-, glutamic acid- and leucine-rich protein 1-like	wbp1			WBP1	S
106610321	mxd4	6.24969	3.15809	9.8094e-12	1.2933e-09	MAX dimerization protein 4	mxd4	K09114		HLH,MycLZ	K
106610364	LOC106610364	2.19228	-2.58014	0.0118473	0.0197554	uncharacterized LOC106610364					S
106610401	LOC106610401	2.18635	4.74951	1.34845e-09	3.28404e-08	putative sodium-coupled neutral amino acid transporter 10	slc38a10	K14996		Aa_trans	E
106610470	dlc1	2.30608	4.80234	2.48273e-10	1.00091e-08	DLC1 Rho GTPase activating protein	dlc1	K20632		RhoGAP,SAM_2,START	T
106610478	LOC106610478	2.27833	-2.87959	0.0141906	0.0232208	protocadherin-10	pcdh10	K16499		Cadherin,Cadherin_2,Cadherin_C_2	S
106610486	LOC106610486	3.16699	-2.86036	0.000812038	0.00179939	protocadherin-10	pcdh10	K16499		Cadherin,Cadherin_2,Cadherin_C_2	S
106610545	maml3	2.16143	-0.373835	0.00151031	0.00312444	mastermind-like transcriptional coactivator 3	maml3	K06061		MamL1	S
106610553	LOC106610553	3.08587	0.310683	3.04256e-06	1.42671e-05	nocturnin-like	ccrn4l	K18764	3.1.13.4	Exo_endo_phos	K
106610593	si:ch211-266g18.6	5.09865	-1.89646	3.08614e-06	1.44264e-05	synaptotagmin-like protein 1		K17598		C2	TU
106610608	LOC106610608	2.11749	-1.03748	0.00637085	0.0112974	uncharacterized LOC106610608
106610612	LOC106610612	2.17482	4.47089	4.731e-09	8.0475e-08	protein Smaug homolog 1	samd4a			SAM_1	JT
106610617	LOC106610617	3.52483	3.52927	2.37933e-11	2.27897e-09	prostaglandin E2 receptor EP2 subtype-like	ptger2	K04259		7tm_1	T
106610695	LOC106610695	4.20033	-2.74266	4.92445e-05	0.000154937	collectin-11	colec11	K10066		Collagen,Lectin_C	W
106610701	kidins220a	2.0043	3.24204	2.98777e-06	1.40425e-05	kinase D-interacting substrate 220a	kidins220	K12460		Ank,Ank_2,Ank_4,Ank_5,KAP_NTPase	S
106610773	LOC106610773	4.07625	1.71013	2.62834e-09	5.27705e-08	collagen alpha-1(XII) chain-like	col12a1	K08132		Collagen,VWA,fn3	W
106610823	LOC106610823	2.66805	-1.97359	0.00811225	0.0140612	uncharacterized LOC106610823
106610834	LOC106610834	2.36851	9.74843	8.77908e-12	1.20472e-09	thrombospondin-1-like	thbs1	K16857		EGF_3,TSP_1,TSP_3,TSP_C,VWC	T
106610840	LOC106610840	3.11888	-1.25834	0.00123518	0.00261697	formin-like		K10367		FH2	TZ
106610847	LOC106610847	3.23054	3.59432	3.24333e-10	1.20431e-08	bcl-2-modifying factor	bmf	K17460		BMF	S
106610849	LOC106610849	4.41825	-2.6452	7.79964e-06	3.17491e-05	cytochrome P450 1B1-like				p450	Q
106610857	LOC106610857	2.08641	1.18137	3.43634e-06	1.58225e-05	zinc finger and BTB domain-containing protein 18.2-like	zbtb42			BTB,zfC2H2,zfC2H2_4	K
106610859	LOC106610859	2.2054	3.87144	1.39259e-07	1.11466e-06	centrosomal protein of 170 kDa protein B-like	cep170b	K16463		CEP170_C,FHA	S
106610861	LOC106610861	3.68286	-1.77787	0.000230396	0.000595401	5'-3' exonuclease PLD4-like	pld4	K16860	3.1.4.4	PLDc_2,PLDc_3	S
106610880	LOC106610880	2.6081	-2.3991	0.00232328	0.00459456	coiled-coil domain-containing protein 28B	ccdc28b			DUF4061	S
106610887	LOC106610887	2.79313	8.27107	5.12544e-12	8.40779e-10	MARCKS-related protein 1-A	marcksl1	K12561,K13536		MARCKS	S
106610954	LOC106610954	2.29925	1.8533	6.76188e-07	4.06154e-06	tumor necrosis factor alpha-induced protein 2-like	tnfaip2	K19989		Sec6	U
106610964	LOC106610964	3.14019	1.38488	1.72601e-07	1.31796e-06	protein jagged-2-like	jag2	K21635		DSL,EGF,EGF_CA,MNNL,hEGF	T
106610967	si:dkeyp-118h9.7	3.44776	4.77957	1.37315e-12	3.73221e-10	sacsin		K17592		HEPN	S
106610971	slc38a6	2.47788	4.86668	1.50834e-11	1.70844e-09	solute carrier family 38 member 6	slc38a6	K14993		Aa_trans	E
106611016	LOC106611016	2.58519	4.91692	2.58101e-11	2.40567e-09	E3 ubiquitin-protein ligase pellino homolog 2	peli2	K11964	2.37	Pellino	T
106611061	LOC106611061	3.10229	8.06182	5.59296e-12	8.91038e-10	latent-transforming growth factor beta-binding protein 2	ltbp2	K08023		EGF,EGF_CA,TB,hEGF	T
106611139	commd8	2.63512	2.84433	2.29142e-09	4.77054e-08	COMM domain containing 8	commd8			COMM_domain	S
106611175	nfkbiab	2.21563	6.62711	3.5629e-10	1.27279e-08	nuclear factor of kappa light polypeptide gene enhancer in B-cells inhibitor, alpha b	nfkbia	K04734		Ank,Ank_2,Ank_5	S
106611189	dync1h1	2.10221	9.60428	1.0761e-08	1.49611e-07	dynein, cytoplasmic 1, heavy chain 1	dync1h1	K10413		AAA_5,AAA_6,AAA_7,AAA_8,AAA_9,DHC_N1,DHC_N2,Dynein_heavy,MT	Z
106611198	LOC106611198	3.77775	2.6219	2.83967e-09	5.54396e-08	TNF receptor-associated factor 3	traf3	K03174		zfC3HC4,zfTRAF	O
106611262	LOC106611262	2.18706	5.73372	2.67847e-10	1.05016e-08	nesprin-3	syne3	K21761		KASH,Spectrin	Z
106611275	rin3	2.55164	5.83694	7.43755e-11	4.55558e-09	Ras and Rab interactor 3	rin3			RA,SH2,VPS9	U
106611278	LOC106611278	2.08088	0.807484	0.000138122	0.000381389	stAR-related lipid transfer protein 9	stard9	K16491		FHA,Kinesin,START	Z
106611323	syne1b	4.3372	3.79158	7.86918e-10	2.22032e-08	spectrin repeat containing, nuclear envelope 1b	syne1	K19326		CH,KASH,Spectrin	Z
106611331	LOC106611331	2.28887	3.6436	9.21611e-09	1.32588e-07	putative Polycomb group protein ASXL2	asxl2	K11471		ASXH,HAREHTH,PHD_3	S
106611333	LOC106611333	2.04081	2.2941	1.57994e-06	8.20529e-06	dystrobrevin beta	dtnb			EFhand_2,EFhand_3,ZZ	Z
106611353	LOC106611353	2.36002	-0.533294	0.000239134	0.000615252	zinc transporter 2-like	slc30a3	K14689,K14690		Cation_efflux	P
106611378	LOC106611378	2.4144	4.35726	3.92099e-09	7.09232e-08	EMILIN-1-like				C1q,Collagen,EMI	W
106611399	LOC106611399	2.8909	-1.48768	0.00136362	0.00285288	dynactin subunit 1	dctn1	K04648		CAP_GLY,Dynactin	DZ
106611416	pacc1	2.36858	5.49757	9.18074e-12	1.24993e-09	proton activated chloride channel 1	tmem206			TMEM206	S
106611453	eif2ak3	2.61396	4.59169	2.16056e-10	9.17394e-09	eukaryotic translation initiation factor 2-alpha kinase 3	eif2ak3	K08860	2.7.11.1	Pkinase	T
106611471	LOC106611471	2.65654	4.55211	6.2556e-10	1.88801e-08	VPS39 subunit of HOPS complex	vps39	K20183		CNH,Vps39_1,Vps39_2	U
106611476	trip11	2.2403	6.16285	8.76474e-10	2.39628e-08	thyroid hormone receptor interactor 11	trip11				S
106611478	zfyve26	2.48949	4.35117	3.96111e-10	1.34715e-08	zinc finger, FYVE domain containing 26	zfyve26	K19027		FYVE	S
106611523	clic2	2.46025	7.92924	1.44155e-11	1.66584e-09	chloride intracellular channel 2	clic2	K05022		GST_C_2,GST_N_2	P
106611589	LOC106611589	3.75423	0.17958	6.51313e-07	3.93532e-06	leukocyte cell-derived chemotaxin-2	lect2			Peptidase_M23	S
106611632	hopx	2.01325	-2.38128	0.0277856	0.0425103	HOP homeobox	hopx			Homeobox	K
106611648	LOC106611648	2.5477	0.874169	1.04473e-05	4.08658e-05	probable carboxypeptidase X1		K08638		CarboxypepD_reg,F5_F8_type_C,Peptidase_M14	S
106611678	LOC106611678	2.35361	-1.97271	0.00549896	0.00991829	uncharacterized LOC106611678		K05421		CNTF,PRF	S
106611685	LOC106611685	3.18029	-3.01315	0.000356717	0.000874874	protocadherin alpha-3-like				Cadherin,Cadherin_2,Cadherin_C_2	S
106611782	LOC106611782	2.96864	-1.90789	0.00113053	0.00242077	cystine/glutamate transporter	slc7a11	K13869		AA_permease_2	E
106611833	LOC106611833	3.38825	-0.302813	0.00216455	0.00431595	protocadherin gamma-C5-like				Cadherin,Cadherin_2,Cadherin_C_2,Cadherin_tail	S
106611843	LOC106611843	2.22647	4.09845	1.45447e-08	1.87342e-07	protocadherin alpha-C2-like		K16493		Cadherin,Cadherin_2,Cadherin_C_2,Cadherin_tail	S
106611874	LOC106611874	2.81834	0.896321	6.73459e-06	2.80089e-05	macrophage colony-stimulating factor 1 receptor 1	csf1r	K05090	2.7.10.1	Iset,Pkinase_Tyr,ig	T
106612066	LOC106612066	2.90327	2.50652	1.2345e-08	1.66209e-07	coagulation factor VIII	f8	K03899		Cuoxidase,Cuoxidase_2,Cuoxidase_3,F5_F8_type_C	T
106612088	LOC106612088	2.18664	3.51248	3.49494e-09	6.49031e-08	EH domain-containing protein 1		K12483		Dynamin_N,EFhand_4,EHD_N	TU
106612144	LOC106612144	2.20621	1.33084	1.54836e-05	5.72102e-05	SH3 domain and tetratricopeptide repeat-containing protein 2	sh3tc2			SH3_1,SH3_2,TPR_12,TPR_8	T
106612154	LOC106612154	3.60885	-0.807197	0.0008117	0.00179879	vesicle transport protein SEC20	bnip1	K08497		Sec20	S
106612235	LOC106612235	3.13898	3.42228	2.03995e-10	8.82215e-09	coiled-coil domain-containing protein 69	ccdc69				S
106612241	LOC106612241	2.81134	1.5334	4.60706e-07	2.94182e-06	cyclin-J-like	ccnjl			Cyclin_C,Cyclin_N	D
106612258	LOC106612258	2.30612	6.0317	2.50427e-10	1.00675e-08	protocadherin Fat 2	fat2	K16506		Cadherin,EGF,Laminin_G_2	T
106612260	LOC106612260	2.11108	-0.258751	0.000484249	0.00114325	uncharacterized LOC106612260
106612296	LOC106612296	2.41903	-2.70613	0.00318757	0.00609151	cationic amino acid transporter 2		K13864		AA_permease_2,AA_permease_C	E
106612298	LOC106612298	3.01208	-0.35428	0.000568202	0.00131268	E3 ubiquitin-protein ligase TRIM39-like
106612383	LOC106612383	3.82812	7.15468	9.21947e-15	2.23301e-11	bone morphogenetic protein 4-like		K21283		TGF_beta,TGFb_propeptide	T
106612393	LOC106612393	2.06277	6.67437	1.58043e-11	1.75188e-09	neutral amino acid transporter B(0)	slc1a5	K05616		SDF	E
106612447	LOC106612447	2.17375	5.70323	4.20358e-10	1.39989e-08	RNA-binding protein FUS-like	taf15	K13098,K14651		RRM_1,zfRanBP	A
106612456	LOC106612456	2.24893	-0.0569133	0.00016539	0.0004467	myeloid leukemia factor 1	mlf1	K15622		Mlf1IP	S
106612485	LOC106612485	3.46925	3.68142	2.84742e-11	2.54007e-09	protein jagged-1b		K06052		DSL,EGF,MNNL,hEGF	T
106612490	LOC106612490	2.37409	-1.69949	0.0136338	0.0224241	FBJ murine osteosarcoma viral oncogene homolog B	fosb	K09029		bZIP_1	K
106612494	LOC106612494	2.10981	5.84168	3.28388e-10	1.20746e-08	signal-induced proliferation-associated 1 like 3	sipa1l3	K17703		Rap_GAP,SPAR_C	T
106612597	LOC106612597	2.84961	-2.901	0.000729908	0.00163749	sushi domain-containing protein 6				Sushi	T
106612651	LOC106612651	2.26207	1.42481	4.44503e-06	1.96522e-05	sodium-dependent serotonin transporter-like	slc6a4	K05037		5HT_transport_N,SNF	T
106612653	LOC106612653	2.28792	4.18238	4.68288e-09	7.99423e-08	rap1 GTPase-activating protein 2	rap1gap2	K17708		Rap_GAP	T
106612656	LOC106612656	4.19573	-2.76167	1.71501e-05	6.25258e-05	NLR family CARD domain-containing protein 3-like				CARD,LRR_6,NACHT	S
106612696	LOC106612696	2.02565	1.34703	8.4528e-06	3.39719e-05	RNA-binding protein Nova-1-like		K14944		KH_1	A
106612705	LOC106612705	2.18152	5.35647	9.73502e-10	2.5851e-08	flavin reductase (NADPH)	blvrb	K05901	1.3.14,1.5.1.30	NAD_binding_10	S
106612814	LOC106612814	2.39435	3.2556	2.40484e-08	2.77227e-07	flotillin-2-like		K07192		Band_7,Flot	UZ
106612833	LOC106612833	2.13365	3.14334	5.06827e-08	4.97126e-07	LIM domain kinase 1-like	limk1	K05743	2.7.11.1	LIM,PDZ,Pkinase_Tyr	T
106612845	LOC106612845	2.45871	4.29341	1.55455e-10	7.36634e-09	uncharacterized LOC106612845
106612865	LOC106612865	3.22032	5.17603	1.29817e-12	3.65672e-10	T-box transcription factor TBX2b	tbx2	K10176		Tbox,TBX	K
106612905	hps1	3.12444	4.45311	3.14019e-12	6.30658e-10	HPS1 biogenesis of lysosomal organelles complex 3 subunit 1	hps1	K20193			S
106612942	LOC106612942	3.16625	1.796	1.35264e-08	1.77103e-07	phosphatidylinositol 4-kinase type 2-alpha-like		K13711	2.7.1.67	PI3_PI4_kinase	T
106613052	LOC106613052	2.73705	4.98444	3.97381e-12	7.08903e-10	solute carrier family 12 member 9	slc12a9	K14429		AA_permease,SLC12	E
106613168	tet1	2.21058	2.64657	2.0101e-06	1.0041e-05	tet methylcytosine dioxygenase 1	tet1	K13097		Tet_JBP,zfCXXC	S
106613207	LOC106613207	2.74981	5.46039	3.19864e-11	2.66956e-09	T-lymphocyte activation antigen CD80		K05412,K05413		C2set_2,Vset	T
106613208	pdgfd	2.12602	4.45452	1.17678e-08	1.60099e-07	platelet derived growth factor d	pdgfd	K05450		CUB,PDGF	T
106613213	LOC106613213	2.15443	0.0607345	0.000112321	0.000318243	cholinesterase	bche	K01050	3.1.1.8	COesterase	T
106613219	LOC106613219	2.38488	3.6346	1.51097e-07	1.18664e-06	phosphatidylinositol 3,4,5-trisphosphate 5-phosphatase 2A					T
106613220	LOC106613220	2.06727	-1.77477	0.00381462	0.00715849	START domain-containing protein 10	stard10			START	I
106613254	LOC106613254	3.23078	3.65943	3.60503e-10	1.28302e-08	TCDD-inducible poly(ADP-ribose) polymerase	tiparp	K15259	2.4.30	PARP,WWE	S
106613336	LOC106613336	2.30662	-0.116722	0.000185261	0.000493045	cyclin-dependent kinase-like 1		K08824	2.7.112	Pkinase	T
106613337	tgfb1a	2.21579	7.88333	2.68089e-11	2.45258e-09	transforming growth factor, beta 1a	tgfb1	K13375		TGF_beta,TGFb_propeptide	T
106613341	LOC106613341	2.26828	2.5195	1.18469e-07	9.76736e-07	protein Atg16l2-like	atg16l2	K20868		ATG16,WD40	S
106613504	LOC106613504	2.78869	-1.65224	0.00106428	0.00229352	thromboxane A2 receptor-like	tbxa2r	K04264		7tm_1	T
106613575	LOC106613575	2.25637	-1.23255	0.00107845	0.00232003	ephrin-A2-like	efna2	K05462		Ephrin	T
106613585	LOC106613585	2.04091	4.91087	1.36545e-09	3.3085e-08	roquin-1	rc3h1	K15690		zfRING_UBOX	O
106613587	LOC106613587	3.69252	-2.60588	0.000159853	0.000433591	antithrombin-III-like	serpinc1	K03911		Serpin	V
106613669	LOC106613669	2.52128	1.86501	1.94944e-07	1.46351e-06	ceramide synthase 1	cers1	K04710	2.3.14	TRAM_LAG1_CLN8	U
106613679	LOC106613679	2.39458	-2.25253	0.0130945	0.0216019	caytaxin-like	atcay	K18450		BNIP2,CRAL_TRIO_2	F
106613743	midn	2.293	5.76434	3.3975e-11	2.7394e-09	midnolin	midn			ubiquitin	S
106613806	LOC106613806	2.41474	4.26659	2.04745e-09	4.40063e-08	AP-3 complex subunit delta-1	ap3d1	K12396		AP3D1,Adaptin_N	U
106613848	LOC106613848	3.10245	4.63861	5.61913e-12	8.91038e-10	MAP kinase-interacting serine/threonine-protein kinase 2-like	mknk2	K04372	2.7.11.1	Pkinase	T
106613867	LOC106613867	2.74392	-2.60339	0.00541573	0.00978486	uncharacterized LOC106613867		K16773		ALMS_motif	S
106613877	fxr1	2.10685	3.90488	2.87195e-09	5.59168e-08	FMR1 autosomal homolog 1	fxr1	K15516		Agenet,FXMRP1_C_core,FXR_C1,FXR_C3,KH_1	S
106613907	soat1	2.12424	3.02698	1.43142e-08	1.85209e-07	sterol O-acyltransferase 1	soat1	K00637	2.3.16	MBOAT	I
106613997	LOC106613997	2.79408	-2.51692	0.00249728	0.00490166	hematopoietically-expressed homeobox protein hhex	hhex	K08024		Homeobox	K
123723675	si:dkey-6n21.13	2.39554	-1.3768	0.00725472	0.0126898	P2Y purinoceptor 3		K04271		7tm_1	T
123723693	dnajb4	2.37383	-0.589309	0.00392177	0.00734124	DnaJ heat shock protein family (Hsp40) member B4	dnajb4	K09510		DnaJ,DnaJ_C	O
123723718	LOC123723718	2.6061	-1.80091	0.00600189	0.010711	protein fosB-like	fosb	K09029		bZIP_1	K
123723800	LOC123723800	4.25832	-0.43801	0.000139496	0.000384626	uncharacterized LOC123723800
123723840	LOC123723840	3.815	-2.94005	4.58897e-05	0.000145699	interleukin-1 receptor-like 2					T
123723875	LOC123723875	2.51871	1.45954	1.1234e-06	6.20457e-06	flocculation protein FLO11-like
123723897	LOC123723897	2.67256	-1.65137	0.00228872	0.00453344	pollen-specific leucine-rich repeat extensin-like protein 3
123723958	LOC123723958	3.35863	-1.99313	0.000214483	0.000559852	uncharacterized LOC123723958					S
123723961	LOC123723961	2.90086	0.222733	5.00884e-05	0.000157262	OX-2 membrane glycoprotein-like		K06556		C2set_2,Vset	T
123723998	LOC123723998	4.5968	3.98223	7.61379e-13	2.78616e-10	filamin A-interacting protein 1-like					S
123724381	LOC123724381	3.36845	4.23356	9.63739e-12	1.28542e-09	leucine-rich repeat-containing protein 15-like	lrrc15	K13023		LRR_8	T
123724389	LOC123724389	2.13788	1.80553	3.73149e-06	1.69545e-05	basigin-like	bsg	K06535		Ig_3	T
123724403	LOC123724403	2.26047	-2.25507	0.00669569	0.0118023	uncharacterized LOC123724403
123724411	LOC123724411	2.50951	-1.19093	0.0122143	0.0202965	KN motif and ankyrin repeat domain-containing protein 2-like	kank4			Ank_2,Ank_4,KN_motif	S
123724551	LOC123724551	4.23052	-0.529475	3.1353e-06	1.46275e-05	protein phosphatase 1 regulatory subunit 15A-like	ppp1r15b	K17558		PP1c_bdg	S
123724775	LOC123724775	2.03377	4.3893	1.03183e-08	1.44583e-07	U4 spliceosomal RNA
123725475	LOC123725475	4.25131	-2.73048	4.33913e-05	0.000138785	uncharacterized LOC123725475
123725565	LOC123725565	4.00424	-0.765019	5.40883e-05	0.00016812	uncharacterized LOC123725565
123726118	LOC123726118	2.58933	2.08875	5.20892e-06	2.25167e-05	uncharacterized LOC123726118
123726183	LOC123726183	2.30452	-2.3015	0.00875291	0.0150512	uncharacterized LOC123726183
123726573	LOC123726573	2.43014	1.17604	3.13975e-06	1.46458e-05	uncharacterized LOC123726573
123726708	LOC123726708	2.92191	-2.5615	0.00766376	0.0133407	uncharacterized LOC123726708
123727162	LOC123727162	3.09455	-2.07297	0.00118637	0.00252649	filaggrin-2-like
123727286	LOC123727286	2.05977	-2.9349	0.0327631	0.0492862	uncharacterized LOC123727286
123727304	LOC123727304	3.21157	-2.2263	0.000442258	0.0010552	forkhead-associated domain-containing protein 1-like					S
123727379	LOC123727379	3.4521	0.866768	3.78486e-07	2.50304e-06	transketolase-like
123727725	LOC123727725	2.43609	-2.23684	0.00540294	0.0097652	putative per-hexamer repeat protein 5
123727814	vps4a	2.33673	3.78968	3.447e-08	3.67893e-07	vacuolar protein sorting 4 homolog A	vps4a	K12196		AAA,MIT,Vps4_C	O
123727832	LOC123727832	2.13641	3.75878	8.26665e-09	1.22057e-07	uncharacterized LOC123727832
123727854	LOC123727854	4.73629	-2.23708	2.14471e-05	7.56038e-05	uncharacterized LOC123727854
123727908	LOC123727908	2.97047	-0.319732	2.69321e-05	9.19085e-05	uncharacterized LOC123727908
123727951	LOC123727951	3.33754	-0.166464	0.000253407	0.000647306	U4atac minor spliceosomal RNA
123727952	LOC123727952	2.93491	-1.67468	0.000245858	0.00063045	18S ribosomal RNA
123727956	LOC123727956	2.59079	-1.16617	0.00133396	0.00279862	5.8S ribosomal RNA
123728186	LOC123728186	4.35157	-1.50316	0.000118184	0.000332906	uncharacterized LOC123728186
123728229	LOC123728229	2.60054	0.81522	3.15535e-06	1.47066e-05	optineurin-like	optn	K19946		CC2LZ,NEMO	A
123728253	LOC123728253	3.77413	-2.44935	0.000193811	0.000512312	hyphal wall protein 2-like
123728280	LOC123728280	4.1344	-2.54332	6.05392e-05	0.000185524	uncharacterized LOC123728280
123728294	LOC123728294	2.2843	-1.25938	0.00174679	0.00355929	thymidine phosphorylase-like
123728661	LOC123728661	3.74733	-2.98479	0.000122669	0.00034364	zinc finger protein 133-like		K09228			S
123728706	LOC123728706	2.49324	-1.82327	0.00405646	0.00756162	uncharacterized LOC123728706
123728729	LOC123728729	3.10276	-2.51842	0.000607132	0.00139281	uncharacterized LOC123728729
123728782	LOC123728782	4.00485	-2.85898	6.32593e-05	0.000192557	signaling mucin HKR1-like
123729232	LOC123729232	3.41782	-1.73795	0.000846009	0.00186511	tetratricopeptide repeat protein 9B-like	ttc9b			TPR_2	S
123729241	LOC123729241	2.08858	4.39648	1.67717e-09	3.82799e-08	transcription factor RelB-like	relb	K09253		RHD_DNA_bind,RHD_dimer,RelB_leu_zip,RelB_transactiv	S
123729244	LOC123729244	2.10608	4.32533	5.85823e-09	9.3939e-08	protein phosphatase 1 regulatory subunit 37-like	ppp1r37	K17576		LRR_6	A
123729256	LOC123729256	3.00846	4.19142	2.48421e-11	2.35571e-09	uncharacterized LOC123729256		K09592	1.14.119	2OGFeII_Oxy_3	T
123729279	LOC123729279	2.261	4.62134	1.76942e-09	3.9736e-08	uncharacterized LOC123729279
123729570	LOC123729570	4.13275	-2.38692	6.26426e-05	0.000191027	receptor tyrosine-protein kinase erbB-4-like	erbb4	K05085	2.7.10.1	Furinlike,GF_recep_IV,Pkinase_Tyr,Recep_L_domain	T
123729579	LOC123729579	3.31973	-3.19623	0.000150249	0.000410232	uncharacterized LOC123729579
123729599	LOC123729599	3.05246	-2.55173	0.00259039	0.00505971	uncharacterized LOC123729599
123729604	LOC123729604	3.64526	3.08657	1.3141e-10	6.5574e-09	histamine N-methyltransferase-like	hnmt	K00546	2.1.1.8	Methyltransf_23	S
123729609	LOC123729609	3.29181	-1.37542	0.00152788	0.00315537	U2 spliceosomal RNA
123729684	LOC123729684	2.23214	0.327047	1.84813e-05	6.67399e-05	uncharacterized LOC123729684
123729706	LOC123729706	3.21005	-1.67757	0.000334278	0.000826086	mucin-2-like
123729851	LOC123729851	2.05847	-0.930783	0.000889181	0.00195035	uncharacterized LOC123729851
123730399	LOC123730399	2.3427	2.33403	2.30059e-07	1.67643e-06	uncharacterized LOC123730399
123730510	LOC123730510	3.355	-1.52246	0.000445868	0.00106257	involucrin-like
123730542	LOC123730542	2.52201	-2.88889	0.0107206	0.018084	uncharacterized LOC123730542
123730560	LOC123730560	3.42851	-3.13956	0.000188607	0.000500457	collagen alpha-3(VI) chain-like	col6a3	K06238		Collagen,Kunitz_BPTI,VWA,fn3	W
123730686	LOC123730686	4.12684	-2.78821	2.26842e-05	7.92891e-05	U1 spliceosomal RNA
123730687	LOC123730687	3.59527	-0.0361514	0.000148526	0.000406291	U1 spliceosomal RNA
123730736	LOC123730736	2.78605	2.78101	1.12348e-07	9.34912e-07	uncharacterized LOC123730736
123730763	LOC123730763	4.80528	1.3754	3.98441e-09	7.16166e-08	serum amyloid A-5 protein-like	saa1	K17310,K20191		SAA	S
123730764	LOC123730764	4.54402	-0.736704	5.31608e-05	0.000165597	uncharacterized LOC123730764
123730781	LOC123730781	2.91943	-2.988	0.00154387	0.00318355	uncharacterized LOC123730781
123730832	LOC123730832	7.05713	-1.08028	6.45962e-08	5.99599e-07	uncharacterized LOC123730832
123731475	LOC123731475	2.04189	-0.2935	0.00120671	0.00256406	uncharacterized LOC123731475
123731543	LOC123731543	2.17689	2.30016	1.06005e-06	5.90612e-06	uncharacterized LOC123731543
123731717	LOC123731717	3.47918	0.135675	6.36033e-06	2.66661e-05	fibroblast growth factor 7-like	fgf7	K04358		FGF	T
123731819	LOC123731819	2.29125	-1.57214	0.00370639	0.00697747	glypican-5-like	gpc5	K08111		Glypican	T
123731864	LOC123731864	2.06831	-1.30913	0.00183904	0.00372466	histone PARylation factor 1-like	c4orf27			DUF2228	S
123731872	LOC123731872	2.82609	-2.13085	0.000512198	0.00120119	caspase-14-like				Peptidase_C14	D
123731945	LOC123731945	2.99182	-0.950862	0.000222362	0.00057783	probable ATP-dependent RNA helicase DDX41	ddx41	K13116	3.6.4.13	DEAD,Helicase_C	A
123731980	LOC123731980	2.16991	-2.1106	0.0139401	0.0228634	R3H domain-containing protein 2-like	r3hdm2			R3H,SUZ	A
123731981	LOC123731981	3.30847	-2.79933	0.000371568	0.000906854	high affinity cationic amino acid transporter 1-like	slc7a1	K13863		AA_permease_2,AA_permease_C	E
123731983	LOC123731983	2.56723	2.33148	4.33908e-06	1.92763e-05	putative cell agglutination protein pfl3
123732060	LOC123732060	2.12203	-1.20631	0.00134005	0.00280892	zinc finger protein 239-like					S
123732223	LOC123732223	2.49375	-2.04053	0.00511765	0.0093052	zinc finger protein 239-like
123732396	LOC123732396	2.48906	-0.454211	8.02262e-05	0.000236958	zinc finger protein 239-like
123732426	LOC123732426	2.54504	-2.01416	0.00650697	0.0115066	zinc finger protein 3-like					S
123732430	LOC123732430	2.45677	-0.863295	0.000405871	0.000979271	kelch-like protein 38	klhl38	K13959		BACK,BTB,Kelch_1	T
123732442	LOC123732442	2.23277	-1.8849	0.0137399	0.0225689	zinc finger and SCAN domain-containing protein 2-like					S
123732452	LOC123732452	2.30244	-1.25653	0.0117583	0.0196313	F-box only protein 32-like	fbxo32	K10305		Fboxlike	E
123732453	LOC123732453	2.70446	-2.35073	0.00304878	0.00585764	uncharacterized LOC123732453
123732602	LOC123732602	2.85191	-0.878501	0.000163468	0.000442345	uncharacterized LOC123732602
123732612	LOC123732612	3.1458	-1.70209	0.00180899	0.00367188	uncharacterized LOC123732612
123732636	LOC123732636	3.38396	-2.75797	0.000430741	0.00103117	N-acetylglucosamine-6-sulfatase-like	gns	K01137	3.1.6.14	Sulfatase	G
123732650	LOC123732650	2.87636	-0.833257	0.000443732	0.00105801	NLR family CARD domain-containing protein 3-like
123732651	LOC123732651	2.42925	-1.25992	0.000379036	0.000922792	NLR family CARD domain-containing protein 3-like
123732688	LOC123732688	4.40053	-2.25451	4.5653e-05	0.000145044	110 kDa antigen-like
123732808	LOC123732808	3.20301	-1.5517	0.00130889	0.0027521	coiled-coil domain-containing protein 97-like	ccdc97			DUF2052	S
123732813	LOC123732813	2.78445	-0.25839	0.000333199	0.000823776	E3 ubiquitin-protein ligase ZNF598-like					O
123732824	LOC123732824	3.37658	-0.54965	4.2474e-05	0.000136325	uncharacterized LOC123732824
123732836	LOC123732836	3.09659	-1.06504	0.000127696	0.000355941	U1 spliceosomal RNA
123732890	LOC123732890	4.09971	-2.27649	0.000165312	0.000446533	protein enabled homolog	cep250	K16464		Rootletin	S
123732968	LOC123732968	2.034	1.85642	1.24464e-06	6.74264e-06	NLR family CARD domain-containing protein 3-like					O
123732971	LOC123732971	2.75949	-1.97834	0.00213185	0.00425653	uncharacterized LOC123732971
123733097	LOC123733097	3.65968	-2.00186	0.000103544	0.000296286	uncharacterized LOC123733097
123733100	LOC123733100	6.42987	-1.39266	1.01251e-07	8.59097e-07	uncharacterized LOC123733100
123733119	LOC123733119	3.21375	-0.174458	1.24227e-05	4.73851e-05	lysine-specific demethylase 4C-like	kdm4c	K06709		JmjC,JmjN,PHD_2,zfHC5HC2H_2	L
123733122	LOC123733122	3.98002	-1.8866	0.000194199	0.000513196	alpha-N-acetylgalactosaminide alpha-2,6-sialyltransferase 5-like	st6galnac5	K03375		Glyco_transf_29	G
123733213	LOC123733213	3.07377	-0.829441	0.000149367	0.000408174	N6-adenosine-methyltransferase non-catalytic subunit-like	mettl14	K05925	2.1.1.62	MTA70	K
123733351	LOC123733351	2.26089	-2.02131	0.0034616	0.0065629	stonustoxin subunit beta-like
123733381	LOC123733381	3.94372	-0.0345292	4.64453e-06	2.03858e-05	neoverrucotoxin subunit alpha-like
123733435	LOC123733435	3.59859	-3.0618	8.3042e-05	0.000244408	uncharacterized LOC123733435		K15720		AAA_33,CUE,DUF1771,Smr	L
123734144	LOC123734144	2.78658	-0.617402	4.73098e-05	0.000149575	AP-5 complex subunit zeta-1-like	ap5z1	K19025		SPG48	S
123735912	LOC123735912	2.89786	-0.627918	2.25684e-05	7.89618e-05	uncharacterized LOC123735912
123735914	LOC123735914	4.03415	-2.59128	2.50761e-05	8.6495e-05	uncharacterized LOC123735914
123735921	LOC123735921	2.38767	-2.6003	0.00460266	0.00845935	NACHT, LRR and PYD domains-containing protein 3-like
123735923	LOC123735923	2.33119	-1.98462	0.0164749	0.0265359	dynein axonemal heavy chain 6-like	dnah6	K10408		AAA_5,AAA_6,AAA_7,AAA_8,AAA_9,DHC_N2,Dynein_heavy,MT	Z
123738252	LOC123738252	3.10959	-1.35527	0.000839669	0.00185214	tyrosine-protein phosphatase non-receptor type 9-like		K18038	3.1.3.48	CRAL_TRIO,Y_phosphatase	T
123738733	LOC123738733	4.64928	-2.52967	4.40712e-06	1.953e-05	uncharacterized LOC123738733
123738817	LOC123738817	2.83662	-1.78237	0.00509256	0.00926431	protocadherin gamma-A3-like		K16495		Cadherin,Cadherin_2,Cadherin_C_2	S
123739003	LOC123739003	2.62376	1.03312	7.91319e-06	3.21243e-05	angiopoietin-1-like		K05465		Fibrinogen_C	S
123739076	LOC123739076	6.00519	-1.32262	2.72724e-07	1.92159e-06	guanylate-binding protein 1-like					S
123739248	LOC123739248	2.93579	-0.868541	0.000166969	0.000450197	uncharacterized LOC123739248
123739254	LOC123739254	2.39685	2.10326	2.16778e-05	7.62194e-05	uncharacterized LOC123739254
123739457	LOC123739457	2.1299	-1.22115	0.00168098	0.00343969	ceramide glucosyltransferase-B-like	ugcg	K00720	2.4.1.80	Glyco_transf_21	IM
123739461	LOC123739461	2.2311	-1.52764	0.0100039	0.0169774	nuclear FMR1 interacting protein 1-like	nufip1			NUFIP1,zfC2H2_jaz	S
123739805	LOC123739805	2.01209	-0.825201	0.00207307	0.00415328	small Cajal body-specific RNA 1
123740277	LOC123740277	2.80501	-1.98434	0.00153307	0.00316425	uncharacterized LOC123740277
123740637	LOC123740637	2.07837	-2.02645	0.015644	0.0253435	mastermind-like protein 3	maml3	K06061		MamL1	S
123740652	LOC123740652	2.33609	-1.35179	0.00148547	0.00307936	protein FAM83G-like	fam83g			DUF1669	S
123741597	LOC123741597	3.66037	-0.975129	3.41533e-05	0.000112923	E3 ubiquitin-protein ligase rnf213-alpha-like				zfC3HC4,zfC3HC4_3	O
123741653	LOC123741653	2.34972	-0.563145	0.00443375	0.00818315	piggyBac transposable element-derived protein 4-like				DDE_Tnp_1_7	S
123741664	LOC123741664	2.39723	-0.134098	0.000223567	0.000579957	ferritin, middle subunit-like	ftl	K00522	1.16.3	Ferritin	P
123741706	LOC123741706	2.07608	3.83179	3.29317e-09	6.22496e-08	dnaJ homolog subfamily B member 1-like		K09507		DnaJ,DnaJ_C	O
123741749	LOC123741749	2.40702	-0.129821	0.000670417	0.0015204	uncharacterized LOC123741749
123741753	LOC123741753	2.01499	3.21256	4.36116e-08	4.40411e-07	inositol 1,4,5-trisphosphate receptor-interacting protein-like 2	itpripl2			Mab21	T
123741819	LOC123741819	3.16932	-2.376	0.0014201	0.00295847	uncharacterized LOC123741819
123741825	LOC123741825	2.21219	-1.75075	0.00242972	0.00478353	uncharacterized LOC123741825
123741872	LOC123741872	2.25434	-1.67586	0.00161752	0.00332484	NLR family CARD domain-containing protein 3-like
123741876	LOC123741876	2.56341	-1.94827	0.0070882	0.0124198	NLR family CARD domain-containing protein 3-like
123742446	LOC123742446	2.40157	-1.58867	0.00746329	0.0130195	uncharacterized LOC123742446
123742458	LOC123742458	3.00582	-1.48097	0.000156787	0.000426289	protocadherin beta-16-like		K16495		Cadherin,Cadherin_2,Cadherin_C_2	S
123742460	LOC123742460	2.41352	0.50458	0.000201946	0.000531062	protocadherin beta-15-like					S
123742465	LOC123742465	2.40902	-2.01622	0.00718297	0.0125743	protocadherin alpha-10-like					S
123742501	prob1	3.04236	-0.273611	9.65177e-05	0.000278502	proline-rich basic protein 1	prob1			DUF4585	S
123742530	LOC123742530	2.74189	-2.77974	0.00498841	0.00909395	zinc finger protein 271-like
123742542	LOC123742542	3.10165	-2.53359	0.0023455	0.00463273	mastermind-like protein 3	maml3	K06061		MamL1	S
123742549	LOC123742549	3.49144	-1.36709	0.00058285	0.00134272	uncharacterized LOC123742549				Dimer_Tnp_hAT,zfBED	KL
123742612	LOC123742612	3.52937	1.7875	1.2235e-07	1.00312e-06	U1 spliceosomal RNA
123742616	LOC123742616	3.96528	-1.20316	7.27513e-05	0.000217484	U1 spliceosomal RNA
123743055	LOC123743055	2.3468	2.7234	6.52027e-08	6.03072e-07	angiopoietin-1-like		K05465		Fibrinogen_C	S
123743097	LOC123743097	2.27258	2.34662	1.4871e-06	7.79119e-06	protocadherin alpha-2-like				Cadherin,Cadherin_2,Cadherin_C_2	S
123743102	LOC123743102	2.00538	-2.61564	0.0163549	0.0263605	protocadherin beta-16-like					S
123743156	LOC123743156	3.0053	1.72131	3.2851e-07	2.23894e-06	C-Jun-amino-terminal kinase-interacting protein 4-like				JIP_LZII,JnkSapK_ap_N	T
123743345	LOC123743345	2.16876	-1.93755	0.00431908	0.00799634	GRB2-related adapter protein-like	grap			SH2,SH3_1,SH3_2	T
123743361	LOC123743361	3.14778	-2.50466	0.000468668	0.00111097	NACHT, LRR and PYD domains-containing protein 9-like					S
123743365	LOC123743365	3.01118	-1.78044	0.000673612	0.00152728	uncharacterized LOC123743365
123743370	LOC123743370	4.0291	-0.0548634	1.6296e-05	5.98399e-05	uncharacterized PE-PGRS family protein PE_PGRS24-like
123743380	LOC123743380	4.15259	-0.269855	1.41123e-06	7.46355e-06	uncharacterized LOC123743380
123743464	LOC123743464	3.71968	0.108153	4.01072e-05	0.000129573	uncharacterized LOC123743464
123743512	bmf2	3.26307	5.09735	5.21838e-13	2.26276e-10	BCL2 modifying factor 2				BMF	S
123743520	LOC123743520	2.27344	-1.48694	0.00129512	0.00272655	uncharacterized transmembrane protein DDB_G0289901-like
123743742	LOC123743742	2.55022	-0.518084	0.000351496	0.000863106	uncharacterized LOC123743742
123743817	LOC123743817	2.35891	-1.80967	0.00219651	0.00437081	uncharacterized LOC123743817
123744200	LOC123744200	2.29415	1.04332	0.00016082	0.000436008	uncharacterized LOC123744200
123744582	LOC123744582	2.02893	-1.60786	0.00923261	0.0157999	protocadherin beta-11-like		K16495		Cadherin,Cadherin_2,Cadherin_C_2	S
123744622	LOC123744622	3.74802	-1.09205	0.00051108	0.00119876	uncharacterized threonine-rich GPI-anchored glycoprotein PJ4664.02-like
123744652	LOC123744652	2.6489	-2.58886	0.0120645	0.0200732	protocadherin alpha-8-like				Cadherin,Cadherin_2,Cadherin_C_2	S
123744733	LOC123744733	2.03918	-1.19666	0.00484574	0.00886445	uncharacterized LOC123744733

## Sheet: Enriched UP-BP
ID	Description	p.adjust	Count	Fold_Enrich	Gene_ID
GO:0030198	extracellular matrix organization	5.72495e-05	42	2.48462	LOC106566399/LOC106581219/LOC106608947/catk/cd44b/itga5/LOC106608163/itgb5/nfkb2/LOC106606070/LOC106578351/LOC106584117/LOC106563284/LOC106588839/LOC106573748/LOC106582526/lamb2/LOC106562962/ccn1/LOC106593245/LOC106566246/adam15/LOC106584138/LOC106610773/gpm6bb/LOC106563572/LOC106587411/LOC106605814/LOC106583477/LOC106577470/LOC106562281/LOC106568399/LOC123724389/kdr/LOC106595265/LOC106591065/LOC…
GO:0001667	ameboidal-type cell migration	0.00191605	39	2.09867	LOC106566399/LOC106608947/plpp3/LOC106608163/LOC106612865/tnr5/lgmn/LOC106578351/ptges/LOC106581817/LOC106563284/LOC106582526/LOC106612258/pak3/ctsh/LOC106584138/LOC106606107/LOC106584280/dab2ipa/LOC106581290/LOC106571482/LOC106567945/LOC106573557/LOC106595161/LOC106582392/LOC106568399/kdr/LOC106573120/LOC123731717/LOC106611874/LOC106562498/LOC106568458/pitx2/LOC106610695/sox18/LOC106585589/LOC10…
GO:0046942	carboxylic acid transport	7.94833e-05	38	2.57808	LOC106608163/LOC106585070/s38a2/slc38a6/LOC106612393/trpv1/LOC106573635/LOC106577368/LOC106589592/slc3a2b/LOC106573109/nfkbie/LOC106602957/acaca/pak3/LOC106573556/LOC106610401/LOC106591314/LOC100380740/rab3gap1/LOC106569088/LOC106573551/LOC106587143/LOC106587487/LOC106601335/LOC123724389/LOC106560302/per2/syt4/LOC123731981/LOC106611782/slc3a1/LOC106612296/LOC106613220/LOC106570823/LOC106575306/sl…
GO:0002764	immune response-regulating signaling pathway	0.0036677	37	2.04021	irf-1/tnr5/LOC106607875/LOC106565813/LOC106579633/tnip1/elf1/LOC106607291/LOC106581359/traf3/LOC100380715/tnfrsf21/LOC106563284/tnfaip3/LOC106604062/hsp90b1/LOC100306806/pak3/ctsh/LOC123729241/LOC106611198/ikbke/LOC106571288/LOC106593736/LOC106584280/LOC106612833/dab2ipa/LOC106597975/tnip2/pik3cd/LOC106609858/nr4a3/klhl6/LOC106574458/LOC106580799/LOC106571028/LOC106594520
GO:2001233	regulation of apoptotic signaling pathway	0.00546851	36	2.00571	LOC106566399/LOC106608947/cd44b/LOC106608163/timp3/LOC106573169/LOC100380749/LOC106603296/LOC106581817/LOC106571211/ddit3/tnfaip3/eif2ak3/LOC106582666/LOC106610847/LOC106604863/ctsh/LOC106600502/tpd52l1/LOC106577129/LOC106569597/lrrk2/LOC106584225/LOC106607587/LOC106573862/ralbp1/dab2ipa/ier3/LOC106592457/LOC106571482/LOC106594486/LOC106575680/LOC106572651/LOC106583292/ackr3b/hip1rb
GO:0098656	monoatomic anion transmembrane transport	0.00143104	33	2.31505	LOC106608163/LOC106585070/LOC106594444/s38a2/clic2/slc38a6/LOC106612393/LOC106573635/LOC106577368/LOC106589592/LOC106602010/LOC106573109/LOC106561808/acaca/LOC106573556/LOC106610401/LOC106603597/LOC106569088/LOC106573551/LOC106587143/slc37a2/LOC106601335/LOC106599714/LOC123724389/LOC106560302/per2/ttyh1/LOC123731981/LOC106611782/slc3a1/LOC106575306/slc6a11b/LOC106609212
GO:0051098	regulation of binding	0.0149839	33	1.91417	LOC106566399/LOC106605312/LOC106580696/LOC106567149/LOC106609079/LOC106565426/clic2/grp78/LOC106588039/LOC106563284/ddit3/eif2ak3/LOC106582666/LOC106587826/mdfi/adam15/LOC106572513/LOC106562738/lrrk2/LOC106579655/LOC106584280/LOC106577470/dab2ipa/LOC106587487/LOC106582392/LOC106568399/LOC106573120/per2/LOC106568458/pitx2/LOC106590347/hip1rb/hopx
GO:0031349	positive regulation of defense response	0.00666673	31	2.09257	LOC106608947/irf-1/LOC106565813/LOC106579633/LOC106603296/tnip1/LOC106607291/traf3/LOC100380715/tnfaip3/LOC106604062/hsp90b1/LOC100306806/pak3/lamp1/LOC123729241/LOC106592791/LOC106611198/lrrk2/ikbke/LOC106607775/dab2ipa/LOC106568399/LOC123728229/LOC106597975/tnip2/LOC106603679/LOC106570496/LOC106609858/tgm2/LOC106580799
GO:0032496	response to lipopolysaccharide	0.00574702	29	2.18917	LOC106566399/LOC106608947/LOC106567257/LOC106572390/tnr5/LOC106607875/LOC106565813/tnip1/tnfrsf21/LOC106563284/LOC106582526/tnfaip3/LOC100306806/LOC106596388/LOC106571288/LOC106584280/LOC106607775/dab2ipa/LOC106562788/LOC106610553/LOC106597975/tnip2/LOC106607082/LOC106609858/cxl10/trib1/LOC106613504/LOC106598299/LOC106571028
GO:0007160	cell-matrix adhesion	0.000525338	28	2.72857	LOC106608947/cd44b/LOC106608163/itgb5/LOC106605015/LOC106565158/LOC106581359/LOC106563284/LOC106588839/LOC106582526/LOC106602231/dlc1/LOC106599863/LOC106566246/adam15/gpm6bb/LOC106563572/LOC106605814/LOC106569259/LOC106571482/LOC106582392/LOC106568399/kdr/LOC106605682/epdl2/LOC106591088/LOC106569077/LOC106598299
GO:0097193	intrinsic apoptotic signaling pathway	0.0214292	27	2.00988	LOC106566399/cd44b/LOC106573169/LOC100380749/LOC106603296/LOC106563284/ddit3/eif2ak3/LOC106582666/LOC106610847/LOC106604863/LOC106600502/LOC106577129/LOC106569597/lrrk2/ikbke/ralbp1/LOC106577470/dab2ipa/ier3/LOC106592457/LOC106563046/LOC106573612/LOC106575680/LOC106605268/LOC106583292/ackr3b
GO:0090130	tissue migration	0.00872482	27	2.17285	LOC106566399/LOC106608947/plpp3/LOC106608163/tnr5/lgmn/LOC106563284/LOC106612258/ctsh/LOC106606107/LOC106584280/dab2ipa/LOC106571482/LOC106562281/LOC106595161/LOC106582392/LOC106568399/kdr/LOC106573120/LOC123731717/LOC106611874/LOC106562498/LOC106568458/sox18/LOC106585589/LOC106593124/LOC106613504
GO:0060326	cell chemotaxis	0.00372157	25	2.43622	LOC106608947/LOC106608163/LOC106568354/lgmn/LOC106605015/LOC106581359/LOC106584117/LOC100380752/pdgfd/LOC106571288/LOC106607775/LOC106594141/LOC106571482/LOC106563394/LOC106592135/kdr/LOC106573120/LOC106611874/LOC106601466/LOC106570496/LOC106585589/pik3cd/cxl10/LOC106598299/LOC106577089
GO:0048511	rhythmic process	0.0322774	25	1.98802	LOC106581219/LOC106608947/bhlhe41/LOC106603296/LOC106584117/LOC100380715/LOC106593074/LOC106587324/clocka/LOC106591314/LOC123729241/LOC106604926/LOC106596388/LOC106572475/LOC106584280/LOC106587487/gpr157/LOC106610553/LOC106612651/per2/LOC106603867/LOC106605416/LOC106585589/LOC106562490/roraa
GO:0071560	cellular response to transforming growth factor beta stimulus	0.0191303	24	2.13675	LOC106608947/LOC106608163/LOC106589425/LOC106611061/itgb5/LOC106567149/grp78/pmepa1/LOC106581817/LOC106582526/LOC106593245/LOC106572513/LOC106600502/LOC106577129/LOC106569597/pdgfd/LOC106584280/LOC106562147/LOC106582392/LOC106587239/LOC106578557/LOC106595265/LOC106581835/LOC106571028
GO:0007249	I-kappaB kinase/NF-kappaB signaling	0.00592629	24	2.39094	sqstm1/tnr5/nfkb2/LOC106606070/LOC106568975/LOC106611016/tnip1/LOC100380715/LOC106563284/tnfaip3/LOC100306806/LOC123729241/ikbke/LOC106577687/LOC106573862/LOC106577470/LOC106607775/dab2ipa/LOC106592457/LOC123728229/tnip2/tgm2/roraa/LOC106594520
GO:0045861	negative regulation of proteolysis	0.0341649	24	2.00362	LOC106566399/LOC106608947/cd44b/LOC106567520/LOC106608163/LOC106585058/timp3/LOC106567149/LOC106565426/grp78/LOC106603820/LOC106566966/LOC106604062/mtm1/lrrk2/LOC106584225/LOC106573708/LOC106565733/LOC106571482/LOC106575366/fetub/LOC106580425/LOC106568458/LOC106613587
GO:0002573	myeloid leukocyte differentiation	0.00313663	23	2.63404	LOC106566399/LOC106571796/LOC106567340/LOC100380715/LOC106589612/LOC106593245/ror2/LOC106591314/LOC123729241/LOC106573607/LOC106611331/LOC106584280/LOC106571482/LOC106611874/LOC106595265/rasf2/pik3cd/LOC106605227/trib1/LOC106613575/LOC106613997/LOC106571028/LOC106605663
GO:0031032	actomyosin structure organization	0.00872482	22	2.39661	itgb5/LOC106584117/LOC106563284/LOC106602231/dlc1/LOC106599863/LOC106593672/pak3/LOC106572513/LOC106601060/LOC106588129/LOC106579655/LOC106603465/LOC106563572/LOC106612833/LOC106567945/LOC106582392/LOC106573120/LOC106588906/LOC106580409/LOC106574549/LOC106590347
GO:0000302	response to reactive oxygen species	0.0298374	22	2.11314	LOC106566399/LOC106608947/LOC106608163/plk3/LOC106569079/LOC106604105/LOC106584117/LOC106563284/LOC106582526/ddit3/tnfaip3/LOC106582666/lrrk2/pdgfd/LOC106584280/LOC123728229/sesn2/LOC106573120/kdm6ba/nr4a3/LOC106574458/LOC106571028
GO:0071216	cellular response to biotic stimulus	0.006136	21	2.55803	LOC106566399/LOC106608947/LOC106567149/grp78/tnip1/LOC106563284/LOC106582526/ddit3/tnfaip3/eif2ak3/LOC106582666/LOC100306806/LOC106604863/LOC106571288/LOC106584280/dab2ipa/LOC106562788/tnip2/cxl10/trib1/LOC106613504
GO:0002250	adaptive immune response	0.0415188	20	2.10184	cd44b/irf-1/tnr5/nfkb2/LOC106607875/LOC106606070/LOC106579633/LOC106581359/LOC100380715/tnfrsf21/tnfaip3/ctsh/LOC123729241/LOC106577470/LOC106592457/LOC106571482/pik3cd/klhl6/roraa/LOC106611678
GO:0042113	B cell activation	0.0244181	20	2.26147	LOC106567520/tnr5/LOC106607875/LOC106603820/LOC106588039/tnfrsf21/LOC106563284/itm2a/tnfaip3/LOC100306806/LOC106577470/akap17a/LOC106595161/tnip2/pik3cd/LOC106593124/LOC106598299/LOC106613997/LOC106611678/LOC106594520
GO:0071356	cellular response to tumor necrosis factor	0.0429339	19	2.13937	LOC106566399/LOC106567257/LOC106572390/tnr5/traf2b/LOC106607875/trpv1/psl2/LOC106594228/LOC106567340/traf3/tnfrsf21/tnfaip3/LOC106611198/dab2ipa/LOC106587487/LOC123728229/LOC106598299/roraa
GO:0043491	protein kinase B signaling	0.0471879	19	2.11274	LOC106608163/plk3/tnr5/LOC106605015/LOC106569079/LOC106581359/LOC106584117/ddit3/LOC106582666/mtm1/LOC106577129/LOC106571482/kdr/LOC106573120/LOC123731717/LOC106562498/LOC106568458/pik3cd/LOC106611678
GO:0061572	actin filament bundle organization	0.0125027	18	2.56581	itgb5/LOC106563284/gas7b/LOC106602231/dlc1/LOC106599863/hsp90b1/pak3/LOC106572513/LOC106601060/LOC106588129/LOC106579655/LOC106603465/LOC106563572/LOC106612833/LOC106567945/LOC106573120/LOC106590347
GO:1902075	cellular response to salt	0.0298374	18	2.3191	LOC106566399/LOC106608947/lgmn/LOC106567149/trpv1/grp78/scn5lab/LOC106581830/hsp90b1/LOC106600706/LOC106604926/LOC106584280/LOC106609497/LOC123728229/LOC106607673/LOC123723718/LOC106571028/LOC106612490
GO:0016482	cytosolic transport	0.0485828	18	2.15345	LOC106606880/LOC100380630/tbc1d17/snx2/LOC106609079/LOC106572865/LOC106582185/LOC106601123/hook3/lamp1/LOC106592791/LOC106607331/lrrk2/LOC106572396/LOC106605043/LOC106582109/ces3/LOC106586632
GO:0007034	vacuolar transport	0.0247787	18	2.37622	LOC106571395/lamp2/igf2r/nagpa/LOC106572865/LOC106582185/LOC106563041/mtm1/hook3/LOC106611471/vps41/lamp1/LOC106592791/lrrk2/LOC106572396/LOC106605892/LOC106592223/LOC106599143
GO:0007041	lysosomal transport	0.00191605	17	3.34981	LOC106571395/lamp2/igf2r/nagpa/LOC106572865/LOC106582185/LOC106563041/mtm1/hook3/LOC106611471/lamp1/LOC106592791/lrrk2/LOC106572396/LOC106605892/LOC106592223/LOC106599143
GO:0002685	regulation of leukocyte migration	0.0370986	17	2.31256	LOC106566399/LOC106608947/LOC106608163/LOC106568354/lgmn/LOC106605015/LOC106586495/pdgfd/LOC106592457/LOC106571482/LOC106563394/LOC106575366/LOC106568399/LOC106611874/LOC106601466/LOC106570496/cxl10
GO:0048659	smooth muscle cell proliferation	0.0426477	17	2.25532	LOC106566399/LOC106608163/tnfaip3/pak3/LOC106604926/pdgfd/LOC106571288/LOC106584280/ralbp1/LOC106607201/LOC106571482/LOC106568399/LOC106568458/nr4a3/trib1/tgm2/LOC106574458
GO:0035725	sodium ion transmembrane transport	0.0453897	17	2.2332	LOC106562421/LOC106585070/LOC106588475/LOC106562417/scn5lab/LOC106573109/LOC106569088/LOC106573551/LOC106591009/LOC106612651/slc20a1a/klhl24a/LOC106568709/LOC106592605/LOC106575306/slc6a11b/LOC106609212
GO:1902600	proton transmembrane transport	0.0429339	16	2.3177	atp6v1ba/LOC106607300/LOC106609471/LOC100136392/LOC106603875/vato/LOC106576269/LOC106572513/atp6v0a1a/LOC106609141/LOC106580324/LOC106588129/slc45a2/LOC106607419/LOC106579135/LOC106592605
GO:0043149	stress fiber assembly	0.00143104	16	3.66475	itgb5/LOC106563284/LOC106602231/dlc1/LOC106599863/pak3/LOC106572513/LOC106601060/LOC106588129/LOC106579655/LOC106603465/LOC106563572/LOC106612833/LOC106567945/LOC106573120/LOC106590347
GO:0045446	endothelial cell differentiation	0.0174786	15	2.75327	LOC106609569/LOC106581817/LOC106589612/LOC106572513/LOC106576460/LOC106571288/LOC106571482/ift88/kdr/LOC106573120/kdm6ba/LOC106578557/sox18/LOC106605227/LOC106584727
GO:0043407	negative regulation of MAP kinase activity	0.00143104	14	4.07802	LOC106564480/LOC106604105/dusp2/LOC106587826/LOC106590170/LOC106563272/LOC106567494/LOC106562738/dab2ipa/smpd1/LOC106597975/LOC106560302/il17rd/LOC106609858
GO:0046717	acid secretion	0.0107149	11	3.6393	s38a2/LOC106612393/trpv1/pak3/LOC106569088/LOC106573551/LOC106587487/LOC106613220/LOC106570823/LOC106575306/hip1rb
GO:0048008	platelet-derived growth factor receptor signaling pathway	0.00507476	11	4.15187	LOC106585058/LOC106584117/LOC106563284/LOC106613254/pdgfd/LOC106581451/LOC106571482/LOC106580425/nr4a3/LOC106574458/hip1rb
GO:0150116	regulation of cell-substrate junction organization	0.00804457	11	3.82835	LOC106608163/LOC106605015/LOC106563284/LOC106588839/LOC106602231/dlc1/gpm6bb/LOC106563572/LOC106571482/LOC106582392/kdr
GO:1904035	regulation of epithelial cell apoptotic process	0.0342927	11	3.00799	LOC106608947/LOC106608163/tnr5/LOC106572865/LOC106563284/tnfaip3/LOC100306806/LOC106604863/kdr/tnip2/LOC106605227
GO:0051893	regulation of focal adhesion assembly	0.00804457	11	3.82835	LOC106608163/LOC106605015/LOC106563284/LOC106588839/LOC106602231/dlc1/gpm6bb/LOC106563572/LOC106571482/LOC106582392/kdr
GO:0015800	acidic amino acid transport	0.0356617	10	3.19029	s38a2/trpv1/pak3/rab3gap1/LOC106573551/LOC106587487/per2/syt4/LOC106611782/LOC106570823
GO:0006695	cholesterol biosynthetic process	0.0339311	10	3.22873	apoeb/LOC106605689/LOC106588568/LOC106601015/srebf2/LOC106589612/acaca/mvk/LOC106590825/ces3
GO:0072577	endothelial cell apoptotic process	0.0107149	10	3.94095	LOC106608947/LOC106608163/tnr5/LOC106563284/tnfaip3/LOC100306806/dab2ipa/kdr/tnip2/LOC106605227
GO:0050918	positive chemotaxis	0.0339311	10	3.22873	LOC106605015/LOC106594141/LOC106571482/LOC106592135/LOC106567945/LOC106568399/kdr/LOC106573120/LOC123731717/LOC106562498
GO:0043620	regulation of DNA-templated transcription in response to stress	0.0280229	10	3.34981	LOC106567149/grp78/ddit3/eif2ak3/LOC106582666/bag3/LOC106604926/LOC106584280/LOC106571482/LOC106563046
GO:0016126	sterol biosynthetic process	0.0370986	10	3.15276	apoeb/LOC106605689/LOC106588568/LOC106601015/srebf2/LOC106589612/acaca/mvk/LOC106590825/ces3
GO:0048009	insulin-like growth factor receptor signaling pathway	0.00363982	9	5.35969	LOC106571395/igf2r/LOC106608817/eif2ak3/LOC106577760/LOC106562147/ift88/LOC106572268/LOC106587239
GO:0010463	mesenchymal cell proliferation	0.0372891	9	3.39699	syne1b/LOC106581290/LOC106571482/LOC106562281/LOC106567945/kdr/LOC123731717/LOC106562498/LOC106578557
GO:2000351	regulation of endothelial cell apoptotic process	0.019757	9	3.8901	LOC106608947/LOC106608163/tnr5/LOC106563284/tnfaip3/LOC100306806/kdr/tnip2/LOC106605227
GO:0014047	glutamate secretion	0.0296001	8	3.97014	s38a2/trpv1/pak3/rab3gap1/LOC106573551/LOC106587487/syt4/LOC106570823
GO:0045104	intermediate filament cytoskeleton organization	0.0412233	8	3.63369	LOC106605312/LOC106580696/LOC106588461/mtm1/LOC106570016/klhl24a/LOC106601393/LOC106588289
GO:0051497	negative regulation of stress fiber assembly	0.000298972	8	9.74489	LOC106602231/dlc1/LOC106599863/LOC106601060/LOC106579655/LOC106563572/LOC106573120/LOC106590347
GO:0009299	mRNA transcription	0.0270793	7	4.57535	ddit3/LOC106582666/LOC106587826/supt6h/LOC106562738/LOC106602907/sox18
GO:0007097	nuclear migration	0.0150063	7	5.21081	LOC106565381/hook3/syne1b/LOC106586881/LOC106588129/LOC106572396/LOC106613997
GO:2000108	positive regulation of leukocyte apoptotic process	0.0111797	7	5.51733	cd44b/LOC106567520/LOC106603820/LOC106581359/pik3cd/nr4a3/LOC106574458
GO:0010042	response to manganese ion	0.00642492	7	6.25297	LOC106567149/grp78/ddit3/eif2ak3/LOC106582666/hsp90b1/lrrk2
GO:0033189	response to vitamin A	0.019397	7	4.93656	LOC106566399/cd44b/LOC106587684/LOC106568716/LOC106587487/LOC106571482/pitx2
GO:0036500	ATF6-mediated unfolded protein response	0.00305466	6	9.45828	LOC106567149/grp78/ddit3/LOC106582666/hsp90b1/LOC106604863
GO:0050927	positive regulation of positive chemotaxis	0.0370986	6	4.87245	LOC106605015/LOC106594141/LOC106571482/LOC106592135/LOC106568399/kdr
GO:0002544	chronic inflammatory response	0.0352538	5	6.09056	LOC106608163/tnfaip3/LOC106607775/LOC106587487/LOC106598299
GO:0140467	integrated stress response signaling	0.0440496	5	5.58301	LOC106567149/grp78/ddit3/eif2ak3/LOC106582666
GO:0042340	keratan sulfate catabolic process	0.00894721	5	8.93282	galns/glb1/LOC106598950/prelp/LOC123732636
GO:1990440	positive regulation of transcription from RNA polymerase II promoter in response to endoplasmic reticulum stress	0.0263289	5	6.69961	LOC106567149/grp78/ddit3/eif2ak3/LOC106582666
GO:0032693	negative regulation of interleukin-10 production	0.0273792	4	8.93282	LOC106567257/LOC106572390/LOC106607875/tnfrsf21
GO:0008063	Toll signaling pathway	0.0476842	4	7.14625	LOC106611016/LOC106611198/LOC106585880/LOC106607082

## Sheet: Down-regulated
NCBI_GeneID	Symbol	Log2FC	AveExpr	Pvalue	Adj.pvalue	Description	Name	KEGG_ko	EC	PFAMs	COG
106560654	LOC106560654	-2.66668	-1.94517	0.000386403	0.000937768	14 kDa phosphohistidine phosphatase		K01112	3.9.1.3	Ocnus	S
100217352	i14k	-2.15977	6.59303	6.88964e-10	2.0153e-08	14 kDa transmembrane protein					S
106599624	LOC106599624	-3.59098	2.47655	4.46224e-11	3.28454e-09	1-phosphatidylinositol 4,5-bisphosphate phosphodiesterase beta-1		K05858	3.1.4.11	C2,DUF1154,EFhand_like,PIPLCX,PIPLCY,PLCbeta_C	I
100195870	decr2	-2.5776	2.13977	1.12548e-08	1.54445e-07	2,4-dienoyl CoA reductase 2, peroxisomal	decr2	K13237	1.3.1.34	adh_short_C2	Q
106603189	LOC106603189	-2.99067	4.17129	1.109e-10	5.98376e-09	28S ribosomal protein S12, mitochondrial	mrps12	K02950		Ribosom_S12_S23	J
106563509	LOC106563509	-2.29788	3.36141	9.78453e-08	8.37169e-07	28S ribosomal protein S12, mitochondrial	mrps12	K02950		Ribosom_S12_S23	J
106561137	LOC106561137	-2.72056	-2.52682	0.00133061	0.0027922	2-iminobutanoate/2-iminopropanoate deaminase	hrsp12	K09022	3.5.99.10	Ribonuc_LPSP	J
106611752	LOC106611752	-2.04891	2.93887	8.14956e-08	7.23299e-07	39S ribosomal protein L11, mitochondrial	mrpl11	K02867		Ribosomal_L11,Ribosomal_L11_N	J
106606163	LOC106606163	-2.19313	4.05563	2.06463e-09	4.42755e-08	39S ribosomal protein L13, mitochondrial	mrpl13	K02871		Ribosomal_L13	J
106612239	LOC106612239	-2.0876	4.27782	1.19875e-09	3.00668e-08	39S ribosomal protein L27, mitochondrial	mrpl27	K02899		Ribosomal_L27	J
106588703	LOC106588703	-3.7034	1.31186	1.30478e-09	3.19676e-08	39S ribosomal protein L36, mitochondrial	mrpl36	K02919		Ribosomal_L36	J
106585148	LOC106585148	-2.49978	2.31025	5.71334e-08	5.45039e-07	39S ribosomal protein L41, mitochondrial	mrpl41	K17422		MRPL27	J
123733239	LOC123733239	-2.04484	2.85665	4.21215e-07	2.73058e-06	39S ribosomal protein L53, mitochondrial-like	mrpl53	K17434		MRP_L53	J
106589805	hmgcll1	-2.94759	-0.754501	1.19789e-05	4.59378e-05	3-hydroxymethyl-3-methylglutaryl-CoA lyase-like 1	hmgcll1	K01640	4.1.3.4	HMGLlike	CE
100136373	rs11	-2.53476	9.74284	1.93458e-09	4.24432e-08	40S ribosomal protein S11	rps11	K02949		Ribosomal_S17,Ribosomal_S17_N	J
106607329	LOC106607329	-2.46529	-0.774352	3.59861e-05	0.000118023	40S ribosomal protein S11-like	rps11	K02949		Ribosomal_S17,Ribosomal_S17_N	J
106571007	LOC106571007	-2.12153	8.41644	5.78872e-08	5.51125e-07	40S ribosomal protein S12	rps12	K02951		Ribosomal_L7Ae	J
106561079	LOC106561079	-2.86303	4.33013	1.31239e-11	1.58057e-09	40S ribosomal protein S13		K02953		Ribosomal_S13_N,Ribosomal_S15	J
106584629	LOC106584629	-2.70594	5.55438	9.55526e-11	5.36881e-09	40S ribosomal protein S13		K02953		Ribosomal_S13_N,Ribosomal_S15	J
100195753	rs14	-2.22216	9.24109	2.31885e-08	2.69601e-07	40S ribosomal protein S14	rps14	K02955		Ribosomal_S11	J
100195596	rs16	-2.25258	9.38344	2.08024e-09	4.45272e-08	40S ribosomal protein S16	rps16	K02960		Ribosomal_S9	J
106573332	LOC106573332	-2.32993	7.70545	5.5399e-09	9.05644e-08	40S ribosomal protein S17	rps17	K02962		Ribosomal_S17e	J
123724503	LOC123724503	-2.16949	6.72211	1.97434e-08	2.37584e-07	40S ribosomal protein S17	rps17	K02962		Ribosomal_S17e	J
100286555	rs17	-2.11907	-0.36517	0.000120262	0.00033799	40S ribosomal protein S17	rps17	K02962		Ribosomal_S17e	J
106607915	LOC106607915	-2.98895	0.547066	1.03785e-07	8.75391e-07	40S ribosomal protein S17-like		K02962		Ribosomal_S17e	J
100194883	rs2	-3.10338	10.4988	9.53645e-11	5.36881e-09	40S ribosomal protein S2	rps2	K02981		Ribosomal_S5,Ribosomal_S5_C	J
106601815	LOC106601815	-2.85486	9.99624	3.89042e-10	1.33627e-08	40S ribosomal protein S2	rps2	K02981		Ribosomal_S5,Ribosomal_S5_C	J
106578732	LOC106578732	-2.34582	5.29116	4.01502e-09	7.19354e-08	40S ribosomal protein S20	rps20	K02969		Ribosomal_S10	J
106572905	LOC106572905	-2.75593	8.39716	1.23226e-09	3.07451e-08	40S ribosomal protein S21	rps21	K02971		Ribosomal_S21e	J
106566598	LOC106566598	-2.83045	5.07661	2.61753e-10	1.03767e-08	40S ribosomal protein S23					J
106605899	LOC106605899	-2.7056	7.22437	1.61088e-09	3.71944e-08	40S ribosomal protein S27	rps27l	K02978		Ribosomal_S27e	J
106570097	LOC106570097	-2.57706	7.6285	4.73684e-09	8.05264e-08	40S ribosomal protein S27	rps27	K02978		Ribosomal_S27e	J
106588181	LOC106588181	-2.47621	7.39046	1.02004e-08	1.43142e-07	40S ribosomal protein S27	rps27	K02978		Ribosomal_S27e	J
106568958	LOC106568958	-2.3013	8.17986	1.07356e-08	1.49403e-07	40S ribosomal protein S28	rps28	K02979		Ribosomal_S28e	J
123743459	LOC123743459	-3.89004	10.052	2.80941e-11	2.52962e-09	40S ribosomal protein S29-like	rps29	K02980		Ribosomal_S14	J
106567588	LOC106567588	-2.0331	7.20711	3.86271e-10	1.33627e-08	40S ribosomal protein S3					J
106570065	LOC106570065	-2.15154	8.91493	2.86765e-09	5.58712e-08	40S ribosomal protein S5		K02989		Ribosomal_S7	J
100195896	rssa	-3.38647	8.93994	1.93855e-13	1.2296e-10	40S ribosomal protein SA					J
106586974	LOC106586974	-2.56475	7.1963	1.63287e-11	1.7789e-09	40S ribosomal protein SA-like					J
106607032	LOC106607032	-2.02627	5.69135	6.06507e-10	1.84361e-08	40S ribosomal protein SA-like					J
106592407	LOC106592407	-2.72453	2.96482	1.39019e-10	6.79458e-09	4-aminobutyrate aminotransferase, mitochondrial	abat	K13524	2.6.1.19,2.6.12	Aminotran_3	E
106561893	LOC106561893	-3.28136	-2.63283	0.0020028	0.00402435	4-galactosyl-N-acetylglucosaminide 3-alpha-L-fucosyltransferase 9-like	fut9	K03663	2.4.1.152	Glyco_tran_10_N,Glyco_transf_10	EG
106598958	LOC106598958	-2.38552	3.80615	7.50893e-09	1.13401e-07	54S ribosomal protein L34, mitochondrial	mrpl34	K02914		Ribosomal_L34	J
106582925	hmces	-2.44004	4.13228	2.89389e-10	1.11472e-08	5-hydroxymethylcytosine binding, ES cell specific	hmces			SRAP	S
106609050	htr2cl1	-2.43804	2.40527	5.96638e-09	9.5192e-08	5-hydroxytryptamine (serotonin) receptor 2C, G protein-coupled-like 1					T
106613493	LOC106613493	-3.25505	0.28249	1.93872e-06	9.73215e-06	5-hydroxytryptamine receptor 2B-like	htr2b	K04157		7tm_1	T
100380475	nt5d1	-4.31976	-2.37764	0.000193764	0.000512234	5-nucleotidase domain-containing protein 1	nt5dc1			5_nucleotid	F
106565377	LOC106565377	-2.16143	11.0879	1.71884e-08	2.13866e-07	60S acidic ribosomal protein P0	rplp0	K02941		Ribosomal_60s,Ribosomal_L10	J
106583574	LOC106583574	-2.02465	8.93286	1.81325e-08	2.22947e-07	60S acidic ribosomal protein P0	rplp0	K02941		Ribosomal_60s,Ribosomal_L10	J
106566032	LOC106566032	-2.47168	6.33317	1.2658e-08	1.6883e-07	60S acidic ribosomal protein P2	rplp2	K02943		Ribosomal_60s	J
106570028	LOC106570028	-2.38671	8.79977	1.32353e-10	6.56999e-09	60S ribosomal protein L11	rpl11	K02868		Ribosomal_L5,Ribosomal_L5_C	J
106570647	LOC106570647	-2.02891	8.73541	1.14431e-08	1.56448e-07	60S ribosomal protein L14	rpl14	K02875		Ribosomal_L14e	J
106568161	LOC106568161	-2.49371	9.33292	2.92584e-10	1.12003e-08	60S ribosomal protein L17	rpl17	K02880		Ribosomal_L22	J
106577306	LOC106577306	-2.441	7.91878	3.29997e-10	1.20839e-08	60S ribosomal protein L18	rpl18	K02883		Ribosomal_L18	J
106605749	LOC106605749	-2.12718	8.39239	8.04206e-10	2.2593e-08	60S ribosomal protein L18	rpl18	K02883		Ribosomal_L18	J
100196552	rl19	-2.11541	9.12602	1.9971e-09	4.32776e-08	60S ribosomal protein L19					J
106582975	LOC106582975	-2.38906	7.29221	2.34551e-09	4.85481e-08	60S ribosomal protein L22	rpl22	K02891		Ribosomal_L22e	J
106566811	LOC106566811	-2.22768	7.26588	3.67451e-09	6.74046e-08	60S ribosomal protein L22	rpl22	K02891		Ribosomal_L22e	J
100195636	rl23	-2.16909	9.26807	1.94487e-09	4.25944e-08	60S ribosomal protein L23	rpl23	K02894		Ribosomal_L14	J
106586748	LOC106586748	-2.42222	8.55799	6.4008e-10	1.9146e-08	60S ribosomal protein L24	rpl24	K02896		Ribosomal_L24e	J
106612153	LOC106612153	-2.72693	9.87726	7.13792e-10	2.05588e-08	60S ribosomal protein L26	rpl26l1	K02898		KOW,Ribosomal_L26	J
106584615	LOC106584615	-2.56526	7.91106	2.91506e-10	1.12003e-08	60S ribosomal protein L27a	rpl27a	K02900		Ribosomal_L27A	J
123740024	LOC123740024	-2.80038	-0.0853922	7.39626e-06	3.03539e-05	60S ribosomal protein L28-like	rpl28	K02903		Ribosomal_L28e	J
106566230	LOC106566230	-2.72211	8.04418	1.98726e-09	4.31676e-08	60S ribosomal protein L29	rpl29	K02905		Ribosomal_L29e	J
106586486	LOC106586486	-2.94501	8.11843	5.53763e-10	1.72744e-08	60S ribosomal protein L31	rpl31	K02910		Ribosomal_L31e	J
106574971	LOC106574971	-2.67063	6.98706	6.91762e-10	2.01891e-08	60S ribosomal protein L31	rpl31	K02910		Ribosomal_L31e	J
106582252	LOC106582252	-2.44251	7.90534	7.1765e-09	1.09774e-07	60S ribosomal protein L31	rpl31	K02910		Ribosomal_L31e	J
106575914	LOC106575914	-2.42998	5.75295	7.20919e-09	1.10038e-07	60S ribosomal protein L31	rpl31	K02910		Ribosomal_L31e	J
106566669	LOC106566669	-2.87734	8.44816	2.71936e-11	2.47193e-09	60S ribosomal protein L32					J
106579982	LOC106579982	-2.62777	7.5769	1.94017e-09	4.25332e-08	60S ribosomal protein L35		K02918		Ribosomal_L29	J
106560598	LOC106560598	-3.59303	8.1889	3.04803e-11	2.59701e-09	60S ribosomal protein L36	rpl36	K02920		Ribosomal_L36e	J
106611504	LOC106611504	-2.09681	8.77567	3.62786e-08	3.82103e-07	60S ribosomal protein L36a					J
106585178	LOC106585178	-3.32323	7.25085	3.74494e-10	1.31478e-08	60S ribosomal protein L37					J
106580567	LOC106580567	-3.12661	7.67864	3.46217e-10	1.24616e-08	60S ribosomal protein L37					J
100196856	rl37	-2.37672	8.30365	1.7414e-08	2.15959e-07	60S ribosomal protein L37					J
106562921	LOC106562921	-2.10486	6.69938	3.53058e-08	3.74205e-07	60S ribosomal protein L37	rpl37	K02922		Ribosomal_L37e	J
106596048	LOC106596048	-2.36679	9.36269	2.0814e-09	4.45272e-08	60S ribosomal protein L37a	rpl37a	K02921		Ribosomal_L37ae	J
100196580	rl37a	-2.31719	8.41224	9.80356e-09	1.39424e-07	60S ribosomal protein L37a	rpl37a	K02921		Ribosomal_L37ae	J
106610188	LOC106610188	-3.26121	7.79327	4.44853e-10	1.46116e-08	60S ribosomal protein L38
100195986	rl39	-3.06188	10.5094	9.73205e-10	2.5851e-08	60S ribosomal protein L39	rpl39	K02924		Ribosomal_L39	J
106611516	LOC106611516	-2.6162	9.00969	3.59195e-09	6.63163e-08	60S ribosomal protein L39	rpl39	K02924		Ribosomal_L39	J
106607857	LOC106607857	-2.08226	3.5384	2.36838e-08	2.73797e-07	60S ribosomal protein L7-like 1	rpl7l1			Ribosomal_L30,Ribosomal_L30_N	J
106586796	LOC106586796	-2.37943	8.98142	3.92391e-10	1.34132e-08	60S ribosomal protein L8	rpl8	K02938		Ribosomal_L2,Ribosomal_L2_C	J
106585143	LOC106585143	-3.23369	-0.0270809	4.72124e-06	2.06685e-05	60S ribosomal protein L8-like	rpl8	K02938		Ribosomal_L2,Ribosomal_L2_C	J
106585164	LOC106585164	-4.55969	1.44427	6.00896e-11	3.94285e-09	A disintegrin and metalloproteinase with thrombospondin motifs 12	adamts12	K08626		ADAM_spacer1,Pep_M12B_propep,Reprolysin,TSP_1	O
106573613	LOC106573613	-2.19205	-1.04601	0.00022517	0.000583481	A disintegrin and metalloproteinase with thrombospondin motifs 20	adamts20	K09609		ADAM_spacer1,GON,Pep_M12B_propep,Reprolysin,TSP_1	O
106563762	LOC106563762	-2.74855	1.90092	2.10107e-09	4.48212e-08	A disintegrin and metalloproteinase with thrombospondin motifs 2-like	adamts2	K08618	3.44.14	ADAM_spacer1,Pep_M12B_propep,Reprolysin,TSP_1	O
106571361	LOC106571361	-2.17019	-1.15962	0.000295864	0.000742469	A kinase (PRKA) anchor protein 7
106579539	abhd10b	-2.84244	3.48497	9.7917e-12	1.2933e-09	abhydrolase domain containing 10, depalmitoylase b	abhd10	K13702	3.1.1.93	Abhydrolase_1,Abhydrolase_6,Hydrolase_4	S
106566659	abhd6b	-2.7662	0.544524	2.38225e-06	1.15739e-05	abhydrolase domain containing 6, acylglycerol lipase b	abhd6	K13700	3.1.13	Abhydrolase_1	S
100196826	ab14b	-2.58736	3.68876	8.67184e-11	5.06176e-09	Abhydrolase domain-containing protein 14B	abhd14b	K13706		Abhydrolase_1,Abhydrolase_6	S
106563663	abraxas1	-2.09422	1.10351	1.14234e-05	4.41156e-05	abraxas 1, BRCA1 A complex subunit	fam175a	K20774			S
106578961	acta2	-2.57382	7.04162	9.77087e-13	3.1692e-10	actin alpha 2, smooth muscle	acta2	K12313		Actin	Z
106612125	LOC106612125	-4.09548	0.54828	4.99903e-08	4.92122e-07	actin filament-associated protein 1-like 1	afap1l1			PH	T
106610721	LOC106610721	-5.86844	-3.13833	3.2879e-07	2.24031e-06	actin, alpha skeletal muscle 2					Z
106589387	LOC106589387	-2.54141	7.37434	4.335e-12	7.54475e-10	actin, aortic smooth muscle	acta2	K12313		Actin	Z
106579456	and1	-3.46511	2.41404	5.20255e-11	3.59576e-09	actinodin1					S
100286540	arc1a	-2.44689	6.56028	1.86462e-12	4.47241e-10	Actin-related protein 2/3 complex subunit 1A	arpc1a	K05757		WD40	Z
106606197	zgc:86896	-2.64599	1.4268	4.84683e-08	4.7936e-07	actin-related protein 2/3 complex subunit 1A-A		K05757		WD40	Z
100195976	tcp4	-2.32196	5.84482	8.18946e-10	2.28944e-08	Activated RNA polymerase II transcriptional coactivator p15	sub1			PC4	K
106568402	LOC106568402	-2.31228	4.31838	1.53874e-09	3.60593e-08	activated RNA polymerase II transcriptional coactivator p15	sub1			PC4	K
100286734	LOC100286734	-2.91127	1.21575	6.51986e-08	6.03072e-07	activating transcription factor 3	jdp2	K09033		bZIP_1	K
106596305	LOC106596305	-2.15968	-0.361163	4.35425e-05	0.000139144	activating transcription factor 7-interacting protein 1-like	atf7ip			ATF7IP_BD,fn3_4	K
106602078	LOC106602078	-2.3182	2.87636	1.60781e-08	2.02345e-07	acyl carrier protein, mitochondrial-like	ndufab1	K03955		PPbinding	CIQ
106579292	acsf2	-3.12376	0.479726	1.27296e-07	1.03664e-06	acyl-CoA synthetase family member 2	acsf2	K00666		AMPbinding,AMPbinding_C	I
106575269	LOC106575269	-2.51928	3.28475	9.47033e-10	2.53338e-08	acyl-CoA-binding protein	dbi	K08762		ACBP	I
106568885	LOC106568885	-2.25141	1.66088	4.39685e-07	2.83358e-06	acyl-coenzyme A thioesterase 11		K12417		4HBT,START	I
106602921	adamts2a	-2.88984	-1.21044	0.000262397	0.000667701	ADAM metallopeptidase with thrombospondin type 1 motif, 2a	adamts2	K08618	3.44.14	ADAM_spacer1,Pep_M12B_propep,Reprolysin,TSP_1	O
106594717	LOC106594717	-4.10173	0.537221	4.38007e-09	7.67344e-08	ADAMTS-like protein 4	adamtsl4			ADAM_spacer1,PLAC,TSP_1	O
106582617	LOC106582617	-5.11054	-2.72536	4.41982e-06	1.95609e-05	adenosine receptor A1-like
100194597	LOC100194597	-2.32657	8.56765	1.21817e-11	1.54534e-09	adenosylhomocysteinase	ahcy	K01251	3.3.1.1	AdoHcyase,AdoHcyase_NAD	H
106560418	adcyap1r1b	-2.96286	2.53529	1.89572e-08	2.30449e-07	adenylate cyclase activating polypeptide 1b (pituitary) receptor type I	adcyap1r1	K04587		7tm_2,HRM	T
106584068	LOC106584068	-3.00494	-0.117423	4.41793e-07	2.84524e-06	adenylate cyclase type 1		K08041	4.6.1.1	AC_N,DUF1053,Guanylate_cyc	C
100194622	LOC100194622	-2.78474	2.86688	3.7551e-10	1.31618e-08	adenylate kinase 1-2	ak1	K00939	2.7.4.3	ADK	F
100194620	adssl1	-2.0917	-2.371	0.00343347	0.00651475	adenylosuccinate synthase like 1		K01939	6.3.4.4	Adenylsucc_synt	F
106585442	adgrd2	-4.751	-1.14675	3.88433e-07	2.55462e-06	adhesion G protein-coupled receptor D2	gpr144	K08466		7tm_2,GAIN,GPS,Pentaxin	T
106608306	LOC106608306	-4.45058	-1.6242	2.14399e-06	1.06188e-05	adhesion G-protein coupled receptor G2-like		K08451		7tm_2,GPS	T
106572563	LOC106572563	-2.80073	1.03563	1.23252e-07	1.00773e-06	adipolin-like	fam132a	K21410		C1q	S
106575223	arl4ca	-2.40689	-2.49052	0.00204772	0.00410652	ADP-ribosylation factor-like 4Ca		K07945		Arf	U
100195571	arl4d	-6.18502	-1.42918	7.94112e-08	7.07881e-07	ADP-ribosylation factor-like 4D	arl4d	K07945		Arf	U
106580354	arl6ip4	-2.05867	3.00067	2.78077e-09	5.47017e-08	ADP-ribosylation factor-like 6 interacting protein 4	arl6ip4			SR25	S
100195448	arl4c	-2.17719	2.8541	2.25227e-09	4.71582e-08	ADP-ribosylation factor-like protein 4C	arl4c	K07945		Arf	U
100195553	arl8b	-2.01811	5.05429	1.35379e-10	6.65082e-09	ADP-ribosylation factor-like protein 8B	arl8b	K07955		Arf	U
100316864	LOC100316864	-2.11104	2.94123	5.92517e-09	9.47695e-08	akirin 1	akirin1				S
106592678	LOC106592678	-2.92494	1.65491	2.92017e-09	5.66624e-08	aldehyde dehydrogenase 6 family, member A1	aldh6a1	K00140	1.1.18,1.17	Aldedh	EG
106581512	LOC106581512	-4.00089	-0.67292	5.73575e-07	3.52835e-06	aldehyde dehydrogenase family 3 member A2-like		K00128	1.1.3	Aldedh	C
106561092	alkbh3	-2.16363	2.1528	8.9955e-07	5.13825e-06	alkB homolog 3, alpha-ketoglutarate dependent dioxygenase	alkbh3	K10860	1.14.11.54	2OGFeII_Oxy_2	L
106573155	LOC106573155	-3.72887	-0.0620822	4.79033e-07	3.03845e-06	alpha-1,3-mannosyl-glycoprotein 4-beta-N-acetylglucosaminyltransferase C-like					S
106589847	LOC106589847	-3.79062	-2.19807	5.75163e-05	0.000177365	alpha-N-acetylgalactosaminide alpha-2,6-sialyltransferase 1-like	st6galnac1	K03479	2.4.99.3	Glyco_transf_29	G
106574022	LOC106574022	-2.1907	1.17047	9.26884e-06	3.68161e-05	alpha-N-acetylgalactosaminide alpha-2,6-sialyltransferase 5		K03375		Glyco_transf_29	G
106568457	LOC106568457	-2.45961	-0.953165	0.000693308	0.00156683	alpha-synuclein	snca	K04528		Synuclein	S
106586788	LOC106586788	-2.62007	1.63671	7.78284e-08	6.96382e-07	amine oxidase [flavin-containing]	maob	K00274	1.4.3.4	Amino_oxidase	Q
106605319	LOC106605319	-2.87645	-1.86035	0.000239617	0.000616383	ammonium transporter Rh type B	rhbg	K06580		Ammonium_transp	U
100286719	anapc13	-3.09991	2.66188	3.17944e-11	2.66131e-09	anaphase promoting complex subunit 13	anapc13	K12456		Apc13p	S
106588092	LOC106588092	-3.29967	0.879814	6.00595e-08	5.67266e-07	anaphase-promoting complex subunit 11	anapc11	K03358		zfANAPC11	O
106564932	LOC106564932	-2.48719	2.96345	1.15431e-08	1.57538e-07	anaphase-promoting complex subunit 11-like	anapc11	K03358		zfANAPC11	O
106567795	LOC106567795	-2.10616	2.75789	8.06202e-09	1.19726e-07	anaphase-promoting complex subunit CDC26	cdc26	K03359		ANAPC_CDC26	S
106563328	ank1b	-2.39836	-1.26608	0.00837648	0.0144693	ankyrin 1, erythrocytic b		K10380		Ank,Ank_2,Ank_3,Ank_4,Ank_5,Death,ZU5	M
106609097	LOC106609097	-2.7099	-2.07832	0.000288363	0.000726007	ankyrin repeat and BTB/POZ domain-containing protein BTBD11-A-like		K10483		Ank_2,Ank_3,BTB	S
106601655	LOC106601655	-3.29734	-1.32264	3.4226e-05	0.000113121	ankyrin repeat and SOCS box protein 16	asb16	K10338		Ank,Ank_2,Ank_3,Ank_4,Ank_5,SOCS_box	S
106596298	LOC106596298	-4.3301	-0.943422	1.10459e-05	4.2878e-05	ankyrin repeat and SOCS box protein 17	asb17	K10339		SOCS_box	S
106565863	anks1ab	-2.43523	0.573103	7.37439e-07	4.35701e-06	ankyrin repeat and sterile alpha motif domain containing 1Ab		K21413		PID,SAM_1	T
106561525	ankrd27	-3.36948	-1.68946	3.68794e-05	0.000120537	ankyrin repeat domain 27 (VPS9 domain)	ankrd27	K20175		Ank,Ank_2,Ank_3,Ank_4,Ank_5,VPS9	U
106576232	LOC106576232	-2.73676	-0.391648	4.87157e-06	2.12386e-05	ankyrin repeat domain-containing protein 16	ankrd16			Ank,Ank_2,Ank_3,Ank_4	S
106583147	LOC106583147	-2.62357	3.429	3.40776e-10	1.23593e-08	ankyrin repeat domain-containing protein 33B-like				Ank_2	S
106585259	LOC106585259	-2.82214	1.22514	1.26155e-08	1.68342e-07	ankyrin-1		K10380		Ank_2,Ank_3,Ank_4,Death,ZU5	M
106577222	LOC106577222	-2.73561	1.41577	1.22699e-08	1.65355e-07	ankyrin-3	ank3	K10380		Ank_2,Ank_3,Ank_4,Ank_5,Death,ZU5	M
106561971	LOC106561971	-3.41834	-1.27147	5.99762e-05	0.000184055	anoctamin-1	ano1	K19496		Anoct_dimer,Anoctamin	S
106576849	LOC106576849	-2.41074	-1.29363	0.000240471	0.000617968	anthrax toxin receptor 1-like		K20909		Ant_C,Anth_Ig,VWA	S
100136529	antithrombin	-4.75388	1.33457	7.45801e-11	4.55833e-09	antithrombin protein	serpinc1	K03911		Serpin	V
106561763	antxr2b	-4.28569	-2.42306	6.27035e-05	0.000191158	ANTXR cell adhesion molecule 2b		K20909		Ant_C,Anth_Ig,VWA	W
106593666	LOC106593666	-2.22328	2.92133	6.04487e-08	5.70219e-07	AP-1 complex subunit sigma-2-like	ap1s2	K12394		Clat_adaptor_s	U
106611964	aatkb	-2.0672	-1.86344	0.00220794	0.00439081	apoptosis-associated tyrosine kinase b	aatk	K17480	2.7.10.1	Pkinase_Tyr	T
106580153	LOC106580153	-4.59956	-0.480611	9.83972e-08	8.40749e-07	aquaporin-3-like					G
106594380	LOC106594380	-3.00325	-0.351959	7.19113e-06	2.96185e-05	arf-GAP with coiled-coil, ANK repeat and PH domain-containing protein 3	acap3	K12489		Ank_2,Ank_5,ArfGap,BAR_3,PH	T
106601846	LOC106601846	-2.26565	-1.75701	0.000834339	0.00184195	arf-GAP with dual PH domain-containing protein 1	adap1			ArfGap,PH	T
106606469	LOC106606469	-2.2766	-1.30869	0.000493948	0.00116365	arf-GAP with dual PH domain-containing protein 1-like	adap1			ArfGap,PH	T
106606572	LOC106606572	-3.08946	1.32378	8.31071e-09	1.22464e-07	arf-GAP with dual PH domain-containing protein 2-like	adap2			ArfGap,PH	T
106567079	LOC106567079	-2.3988	-0.0260623	7.45307e-06	3.05563e-05	arf-GAP with GTPase, ANK repeat and PH domain-containing protein 2	agap2	K17848		Ank_2,ArfGap,Ras	T
106604143	LOC106604143	-2.65303	-0.152445	5.99859e-06	2.53543e-05	arf-GAP with Rho-GAP domain, ANK repeat and PH domain-containing protein 3-like	arap3	K12490		ArfGap,PH,RA,RhoGAP,SAM_1,SAM_2	T
100196035	ass1	-4.02234	-0.638745	6.44335e-07	3.89869e-06	argininosuccinate synthase 1	ass1	K01940	6.3.4.5	Arginosuc_synth	E
106582981	aadacl4	-3.62667	-1.39154	2.0608e-05	7.31337e-05	arylacetamide deacetylase-like 4	aadacl3	K14351		Abhydrolase_3	V
100196069	afmid	-2.12914	1.72696	1.24379e-07	1.0152e-06	arylformamidase	afmid	K01432	3.5.1.9	Abhydrolase_3	E
106589598	LOC106589598	-2.16143	-1.87165	0.00180193	0.00365964	arylsulfatase G	arsg	K12381		Sulfatase,Sulfatase_C	P
106563268	LOC106563268	-2.20832	0.04351	1.13629e-05	4.39117e-05	astrotactin-2	astn2			FXa_inhibition,MACPF	T
106566373	LOC106566373	-2.15466	6.90021	3.82972e-11	2.95437e-09	ATP synthase F(0) complex subunit B1, mitochondrial	atp5f1	K02127		Mt_ATPsynt_B	C
106590033	LOC106590033	-2.01428	5.87665	5.10301e-09	8.53282e-08	ATP synthase F(0) complex subunit C3, mitochondrial	atp5g3	K02128		ATPsynt_C	C
106571961	atp5f1e	-2.50885	6.17969	4.0658e-09	7.24976e-08	ATP synthase F1 subunit epsilon	atp5e	K02135		ATPsynt_Eps	C
100196670	atp5mc3b	-2.36748	5.7768	8.47358e-10	2.34135e-08	ATP synthase membrane subunit c locus 3b	atp5g3	K02128		ATPsynt_C	C
106593380	LOC106593380	-2.79122	6.17389	3.90316e-09	7.07352e-08	ATP synthase membrane subunit K, mitochondrial	usmg5	K18194		ATP_synth_reg	S
106609766	LOC106609766	-2.05196	5.33973	3.44767e-10	1.24251e-08	ATP synthase mitochondrial F1 complex assembly factor 2-like	atpaf2	K07556		ATP12	C
106575112	atp5pf	-2.08575	4.0445	6.55356e-09	1.01828e-07	ATP synthase peripheral stalk subunit F6	atp5j	K02131		ATPsynt_F6	C
123733410	LOC123733410	-3.71519	-1.59059	3.52443e-05	0.00011591	ATP synthase subunit f, mitochondrial-like	atp5j2	K02130		WRW	C
123724049	LOC123724049	-3.42186	1.00618	3.95915e-09	7.12971e-08	ATP synthase subunit f, mitochondrial-like	atp5j2	K02130		WRW	C
123732677	LOC123732677	-3.17997	2.86991	4.02922e-10	1.35941e-08	ATP synthase subunit f, mitochondrial-like	atp5j2	K02130		WRW	C
123732127	LOC123732127	-2.14348	-0.318232	0.000107369	0.000305973	ATP synthase subunit f, mitochondrial-like	atp5j2	K02130		WRW	C
106560679	LOC106560679	-2.98611	5.87894	4.47275e-11	3.28454e-09	ATP synthase subunit g, mitochondrial	atp5l	K02140		ATPsynt_G	C
106586630	LOC106586630	-2.39503	6.26325	1.03142e-10	5.63981e-09	ATP synthase subunit O, mitochondrial	atp5o	K02137		OSCP	C
106612246	LOC106612246	-2.93921	-1.12985	2.1121e-05	7.46294e-05	ATP synthase subunit O, mitochondrial-like	atp5o	K02137		OSCP	C
100194626	atp5g3	-2.3365	6.07446	1.08964e-09	2.81172e-08	ATP synthase, H+ transporting, mitochondrial F0 complex, subunit c-3	atp5g3	K02128		ATPsynt_C	C
106602876	atp5l	-2.50628	6.27245	1.75203e-10	8.00132e-09	ATP synthase, H+ transporting, mitochondrial F0 complex, subunit g	atp5l	K02140		ATPsynt_G	C
106579514	atp8a2	-2.23599	-0.603524	5.14055e-05	0.00016092	ATPase phospholipid transporting 8A2	atp8a2	K14802	3.6.3.1	Cation_ATPase,E1E2_ATPase,PhoLip_ATPase_C,PhoLip_ATPase_N	P
106561758	atp8b4	-2.00327	-1.56203	0.00304719	0.00585538	ATPase phospholipid transporting 8B4	atp8b4	K01530	3.6.3.1	Cation_ATPase,E1E2_ATPase,PhoLip_ATPase_C,PhoLip_ATPase_N	P
106613447	LOC106613447	-2.54443	2.23993	1.99609e-09	4.32776e-08	atrial natriuretic peptide receptor 2				Guanylate_cyc,HNOBA,Pkinase_Tyr	T
106566722	LOC106566722	-2.41896	3.10234	2.15584e-10	9.17394e-09	atrial natriuretic peptide receptor 2	npr2	K12324	4.6.1	ANF_receptor,Guanylate_cyc,Pkinase_Tyr	T
100196104	aurkaip1	-2.03085	4.65782	3.1402e-09	5.99536e-08	aurora kinase A interacting protein 1	aurkaip1	K16830		DUF1713	S
106603524	LOC106603524	-2.79829	0.153325	3.78024e-06	1.71378e-05	autism susceptibility gene 2 protein	auts2			Auts2	S
106567958	LOC106567958	-2.15617	-0.600438	0.00051023	0.00119707	autism susceptibility gene 2 protein-like	auts2			Auts2	S
106593917	LOC106593917	-2.47881	0.193362	6.678e-06	2.77938e-05	b(0,+)-type amino acid transporter 1-like	slc7a9	K13868		AA_permease_2	E
106600857	LOC106600857	-6.07236	-2.98729	1.2829e-06	6.90898e-06	B2 bradykinin receptor-like		K03916		7tm_1	T
106561913	LOC106561913	-2.08443	2.6286	8.48515e-09	1.24777e-07	band 4.1-like protein 4	epb41l4a			FA,FERM_C,FERM_M,FERM_N	S
106594559	LOC106594559	-4.79738	-1.87082	4.62903e-05	0.000146823	barrier-to-autointegration factor
106583841	barx1	-2.18245	-1.8885	0.00184239	0.00373065	BARX homeobox 1	barx1	K09361		Homeobox	K
100195125	bcl7b	-2.57256	3.79015	8.42486e-11	4.96644e-09	B-cell CLL/lymphoma 7b	bcl7b			BCL_N	S
100196510	bet1	-2.42994	3.64204	3.10705e-10	1.17133e-08	Bet1 golgi vesicular membrane trafficking protein	bet1	K08504			U
106568337	LOC106568337	-2.93527	-0.875776	2.45222e-05	8.47991e-05	beta-1,3-galactosyl-O-glycosyl-glycoprotein beta-1,6-N-acetylglucosaminyltransferase 4-like	gcnt4	K09663		Branch	G
106582684	LOC106582684	-2.52231	1.39474	2.52301e-08	2.87253e-07	beta-1,3-galactosyltransferase 6	b3galt6	K00734	2.4.1.134	Galactosyl_T	G
106569086	LOC106569086	-2.73314	-1.08715	6.09266e-05	0.000186491	beta-1,4-galactosyltransferase 2-like	b4galt2	K07967	2.4.12,2.4.1.38,2.4.1.90	Glyco_transf_7C,Glyco_transf_7N	G
106564884	LOC106564884	-3.18446	0.654334	3.92715e-08	4.05053e-07	beta-2-glycoprotein 1-like	apoh	K17305		Sushi,Sushi_2	TV
101448036	bco2a	-2.43349	-0.130922	6.64456e-06	2.7691e-05	beta-carotene oxygenase 2a	bco2	K10252	1.13.11.71	RPE65	Q
100196130	leg	-3.76495	-1.72323	4.3246e-05	0.000138429	Beta-galactoside-binding lectin		K06830		Galbind_lectin	W
106601689	LOC106601689	-2.53657	4.37433	1.16494e-10	6.12615e-09	beta-galactoside-binding lectin		K06830		Galbind_lectin	W
106575944	LOC106575944	-3.45781	-1.87719	5.61329e-05	0.000173586	beta-galactoside-binding lectin-like		K06830		Galbind_lectin	W
106570339	zgc:55461	-3.47351	0.654407	4.75113e-08	4.7202e-07	beta-tubulin family protein		K07375		Tubulin,Tubulin_C	Z
106585479	LOC106585479	-2.05234	0.716144	2.00313e-06	1.00097e-05	BICD family-like cargo adapter 1	ccdc64	K16756		HAP1_N	S
106560373	bphl	-2.03306	0.828007	3.06465e-06	1.43471e-05	biphenyl hydrolase like	bphl	K18399		Abhydrolase_1	S
106565751	LOC106565751	-3.97592	-1.86707	1.33644e-05	5.05045e-05	BMP/retinoic acid-inducible neural-specific protein 1	brinp1			MACPF	S
106601829	LOC106601829	-3.09271	-1.89177	0.000828679	0.00183143	brain-specific angiogenesis inhibitor 1-associated protein 2-like protein 1		K20127		IMD,SH3_9	T
100195708	bin2	-2.00606	1.90139	5.26277e-08	5.11212e-07	Bridging integrator 2	bin2	K20119		BAR	U
106606121	LOC106606121	-5.03545	-1.9597	8.40692e-06	3.38113e-05	bryoporin-like				Anemone_cytotox	S
106582180	LOC106582180	-2.90131	-1.18465	5.03854e-05	0.000158108	BTB/POZ domain-containing protein KCTD4	kctd4			BTB_2	S
106589475	LOC106589475	-3.24011	-2.10383	0.000557762	0.00129219	butyrophilin subfamily 1 member A1		K12015	2.37	PRY,SPRY	O
106577958	LOC106577958	-4.75645	-2.92529	1.04015e-05	4.072e-05	butyrophilin subfamily 1 member A1-like
106602684	LOC106602684	-4.38936	0.688655	2.17386e-09	4.58262e-08	butyrophilin subfamily 1 member A1-like					T
106577957	LOC106577957	-3.90873	-1.89896	1.93186e-05	6.91869e-05	butyrophilin subfamily 2 member A1-like					T
106586686	LOC106586686	-2.14151	-1.60374	0.00137783	0.00287965	butyrophilin subfamily 2 member A2-like
106567132	c1qtnf12	-2.38092	1.63399	1.36612e-06	7.27079e-06	C1q and TNF related 12	fam132a	K21410		C1q	S
106602862	c2cd2l	-2.13629	-0.598626	0.000238731	0.000614437	c2cd2 like	c2cd2l				S
106578564	LOC106578564	-5.00855	-0.652226	1.92572e-07	1.44799e-06	cadherin-18-like	cdh18	K06805		Cadherin,Cadherin_C	S
106578590	LOC106578590	-2.25828	-0.92829	0.000333459	0.000824347	cadherin-20	cdh20	K06807		Cadherin,Cadherin_C	S
106565798	LOC106565798	-2.41081	1.68802	1.5951e-08	2.01366e-07	cadherin-4-like		K06797		Cadherin,Cadherin_C,Cadherin_pro	S
106584514	cdhr5b	-2.05303	-1.57614	0.00146953	0.00305123	cadherin-related family member 5b	cdhr5	K16505		Cadherin	S
106586010	LOC106586010	-2.0323	2.9433	1.63293e-09	3.75878e-08	calcineurin subunit B type 1	wdr92	K06268		EFhand_1,EFhand_5,EFhand_7,WD40	T
100196093	chp2	-2.35955	3.22999	1.40855e-08	1.82852e-07	calcineurin-like EF-hand protein 2	chp2	K17611		EFhand_5,EFhand_6,EFhand_7	T
106575686	LOC106575686	-3.28562	-0.349927	1.38538e-06	7.35546e-06	calcitonin gene-related peptide type 1 receptor-like		K04577		7tm_2,HRM	T
106569627	cib3	-2.02015	-2.10944	0.00627786	0.0111498	calcium and integrin binding family member 3	cib3			EFhand_7	DTZ
106584080	LOC106584080	-3.03587	1.07329	1.37092e-08	1.79167e-07	calcium homeostasis modulator protein 5-like	fam26e			Ca_hom_mod	S
106594561	LOC106594561	-3.40493	-2.37223	0.000114956	0.000324935	calcium uptake protein 1, mitochondrial-like	micu1			EFhand_5,EFhand_6,EFhand_8	T
106576188	LOC106576188	-2.00274	1.24475	1.43714e-06	7.57813e-06	calcium/calmodulin-dependent protein kinase type 1D-like	camk1d	K08794	2.7.11.17	Pkinase	T
100195738	LOC100195738	-2.38243	-1.90834	0.00277873	0.00539179	calcium/calmodulin-dependent protein kinase type II subunit beta		K04515	2.7.11.17	CaMKII_AD,Pkinase	T
106569240	LOC106569240	-4.74519	-1.58377	1.30026e-06	6.98342e-06	calcium/calmodulin-dependent protein kinase type II subunit beta-like	camk2b	K04515	2.7.11.17	CaMKII_AD,Pkinase	T
106600565	LOC106600565	-2.44013	0.693224	8.7854e-07	5.04348e-06	calcium-binding mitochondrial carrier protein SCaMC-1-like	slc25a24	K14684		EFhand_5,EFhand_6,EFhand_7,Mito_carr	F
106568232	LOC106568232	-2.73356	-2.50321	0.0011804	0.00251529	calcium-binding protein 1				EFhand_1	T
106592621	LOC106592621	-3.22888	4.94833	1.0194e-13	1.13136e-10	calcium-regulated heat stable protein 1	carhsp1			CSD	J
106595384	LOC106595384	-3.90753	0.495337	7.13074e-08	6.49227e-07	calcium-regulated heat stable protein 1-like	carhsp1			CSD	J
106580076	LOC106580076	-2.55172	-2.11366	0.00112741	0.00241535	calphotin					S
100286446	cnn1b	-4.09105	2.9331	1.26788e-12	3.65672e-10	calponin 1, basic, smooth muscle, b	cnn1			CH,Calponin	Z
123743428	LOC123743428	-2.3749	6.84266	6.85693e-12	1.03554e-09	calponin-1-like	cnn1			CH,Calponin	Z
100194836	cnn3	-3.6287	1.02048	3.86207e-09	7.00351e-08	Calponin-3	cnn3	K07441	2.4.1.141	Alg14,CH,Calponin	Z
106599045	LOC106599045	-4.01834	0.804483	7.12738e-09	1.0914e-07	calsyntenin-2	clstn2			Cadherin	W
106569234	cnpy1	-2.23843	-1.28532	0.000694076	0.00156795	canopy FGF signaling regulator 1	cnpy1			DUF3456	S
106576165	LOC106576165	-3.70791	-0.23559	2.61071e-07	1.85367e-06	caprin-2	caprin2	K18744		C1q,Caprin1_C	S
100196707	cpn1	-2.89254	-2.18019	0.000282933	0.000713343	carboxypeptidase N, polypeptide 1	cpn1	K01292	3.4.17.3	CarboxypepD_reg,Peptidase_M14	S
106573894	comp	-2.06428	-1.33181	0.000607538	0.00139352	cartilage oligomeric matrix protein	comp	K04659		COMP,EGF_CA,TSP_3,TSP_C	T
106612018	casp3b	-2.26684	1.76687	1.24847e-06	6.75929e-06	caspase 3, apoptosis-related cysteine peptidase b	casp3	K02187	3.42.56	Peptidase_C14	D
106563229	LOC106563229	-2.05143	3.47712	2.79613e-08	3.11514e-07	caspase b					S
106564824	LOC106564824	-2.53535	-0.58318	2.33687e-05	8.13627e-05	catalase					P
106602757	LOC106602757	-4.30586	2.26448	6.07323e-11	3.97587e-09	catenin alpha-2	ctnna2	K05691		Vinculin	W
106581685	cavin2a	-4.3605	-2.34585	6.95102e-05	0.000208735	caveolae associated protein 2a	sdpr			PTRF_SDPR	S
106578079	LOC106578079	-3.52256	-2.84782	0.000148341	0.000405913	cbp/p300-interacting transactivator 1-like	cited1			CITED	K
106572824	LOC106572824	-4.54749	-2.28266	7.01952e-05	0.000210637	C-C chemokine receptor type 6-like		K04181		7tm_1	T
106566406	si:ch211-222n4.2	-3.82795	-2.83528	5.08764e-05	0.000159491	CCDC92 and CCDC74_C domain-containing protein	ccdc74b			CCDC74_C,CCDC92	S
106602166	LOC106602166	-3.23334	0.226073	2.47257e-07	1.77501e-06	CD209 antigen	clec12b	K06563		Lectin_C,Ly49	TV
106608642	LOC106608642	-2.45736	0.670151	4.68059e-07	2.97878e-06	CD276 antigen-like		K06746		Vset	T
106584765	LOC106584765	-2.13435	1.43617	1.58186e-07	1.22994e-06	CD81 antigen		K06508		Tetraspannin	S
106605367	LOC106605367	-2.69246	3.01796	1.34436e-10	6.61589e-09	CD83 antigen	cd83	K06510		Vset,ig	S
106566039	LOC106566039	-4.75604	-2.102	2.19008e-05	7.69275e-05	CD9 antigen	tspan2	K17354		Tetraspannin	S
106561241	LOC106561241	-3.4671	0.283687	7.36844e-08	6.66827e-07	CD9 antigen	cd9	K06460		Tetraspannin	S
106577924	LOC106577924	-2.65106	1.01577	7.04889e-08	6.43417e-07	CD99 antigen-like protein 2	cd99l2	K06520		CD99L2	S
106587910	LOC106587910	-2.12789	1.10797	9.42078e-07	5.34266e-06	CDGSH iron-sulfur domain-containing protein 3, mitochondrial	cisd3			zfCDGSH	S
100196359	c2ail	-2.64584	3.7411	5.72246e-10	1.76771e-08	CDKN2AIP N-terminal-like protein	cdkn2aipnl			XTBD	S
106603813	LOC106603813	-2.09978	4.18147	1.03426e-08	1.44781e-07	CDKN2AIP N-terminal-like protein	cdkn2aipnl			XTBD	S
106586236	LOC106586236	-2.36713	3.42504	2.69826e-10	1.05647e-08	cell division cycle-associated protein 7	cdca7			zf4CXXC_R1	S
106605806	LOC106605806	-2.18507	5.64678	3.99908e-09	7.18253e-08	cellular retinoic acid-binding protein 2	crabp2	K17289		Lipocalin	I
100286676	cenpm	-2.23489	3.58689	1.46316e-09	3.50085e-08	Centromere protein M	cenpm	K11505		CENPM	S
106571497	LOC106571497	-2.7104	3.31386	2.18681e-09	4.60539e-08	centromere protein W	cenpw			CENPW	S
106607939	LOC106607939	-2.5516	3.43714	9.20365e-11	5.2751e-09	centromere protein W	cenpw			CENPW	S
106606447	LOC106606447	-2.15107	3.80662	4.59343e-08	4.59322e-07	centromere protein X	stra13	K15360		CENPX	S
106606518	LOC106606518	-2.27705	5.14248	1.97473e-08	2.37584e-07	centromere protein X-like	stra13	K15360		CENPX	S
106564614	LOC106564614	-2.78548	1.6366	1.65712e-07	1.27423e-06	centrosomal protein 20	fopnl	K16535		FOP_dimer	S
106577930	LOC106577930	-3.9038	-0.526557	6.31642e-07	3.83073e-06	cerebellin-1
101448047	LOC101448047	-5.16086	-3.47968	2.94375e-06	1.3863e-05	cerebellin-2-like protein	cbln2			C1q	S
100195839	cf125	-2.96632	1.05571	7.25408e-08	6.58566e-07	CF125 protein	uqcc2	K17682			S
100286562	cg047	-2.47165	-0.633225	4.1157e-05	0.00013256	CG047 protein	ppp1r35	K17574		PPP1R35_C	S
106577002	LOC106577002	-2.83104	-1.91381	0.000175872	0.00047091	cGMP-dependent protein kinase 1-like	prkg1	K07376	2.7.11.12	Pkinase,cNMP_binding	T
106561697	LOC106561697	-2.29779	-1.60884	0.00103298	0.00223297	cGMP-inhibited 3',5'-cyclic phosphodiesterase A	pde3a	K19021	3.1.4.17	PDEase_I	T
106608572	LOC106608572	-2.47013	1.67696	9.22762e-08	7.98219e-07	cGMP-specific 3',5'-cyclic phosphodiesterase-like	pde5a	K13762	3.1.4.35	GAF,PDEase_I	T
106605601	LOC106605601	-2.27602	0.0838245	6.5932e-05	0.000199459	chemerin-like receptor 1		K04245		7tm_1	T
106585878	ccl19a.1	-2.8034	-0.874364	8.27127e-05	0.000243514	chemokine (C-C motif) ligand 19a, tandem duplicate 1	ccl19	K05512		IL8	T
100195836	ccl25b	-3.88025	-1.00975	1.26249e-06	6.8171e-06	chemokine (C-C motif) ligand 25b		K13072		IL8	T
106576870	cxcl12a	-2.59898	0.359114	9.44205e-07	5.3505e-06	chemokine (C-X-C motif) ligand 12a (stromal cell-derived factor 1)		K10031		IL8	S
100195796	cxcl14	-5.83148	3.82395	2.39915e-14	4.56526e-11	chemokine (C-X-C motif) ligand 14	cxcl14	K10033		IL8	S
106582736	LOC106582736	-3.00595	0.53175	1.05245e-07	8.85618e-07	chemokine-like protein TAFA-2				TAFA	S
100196076	cby1	-2.38027	3.06722	2.81616e-09	5.51549e-08	chibby homolog 1 (Drosophila)	cby1			Chibby	S
106580502	LOC106580502	-3.53093	-0.278587	3.48671e-06	1.6026e-05	cholesterol 25-hydroxylase-like protein	ch25h	K10223	1.14.99.38	FA_hydroxylase	I
106609909	LOC106609909	-3.19039	-2.54955	0.000504179	0.00118472	choline transporter-like protein 1	slc44a1	K06515		Choline_transpo	I
106603074	LOC106603074	-2.84022	-1.7083	0.000100752	0.00028937	choline-phosphate cytidylyltransferase B-like		K00968	2.7.7.15	CTP_transf_like	I
106561858	LOC106561858	-3.70715	1.89835	2.47321e-10	9.99898e-09	chondroitin sulfate N-acetylgalactosaminyltransferase 1-like	csgalnact1	K00746	2.4.1.174,2.4.1.175	CHGN	G
106588805	LOC106588805	-2.50515	0.181671	8.19843e-05	0.000241669	chondroitin sulfate proteoglycan 5		K08116		Neural_ProG_Cyt	S
106581064	cspg5a	-2.48134	-1.42878	0.000233162	0.000601361	chondroitin sulfate proteoglycan 5a	cspg5	K08116		Chon_Sulph_att,Neural_ProG_Cyt	S
106588921	LOC106588921	-2.04798	4.99982	1.16004e-10	6.12035e-09	chromatin accessibility complex protein 1	chrac1	K11656		CBFD_NFYB_HMF	K
106588425	cbx8b	-2.39961	1.19456	9.61414e-08	8.24569e-07	chromobox homolog 8b	cbx8	K11455		CBX7_C,Chromo	B
106589288	LOC106589288	-2.14417	1.4607	1.44235e-07	1.14741e-06	chromobox protein homolog 1-like	cbx1	K11585		Chromo,Chromo_shadow	B
106589865	LOC106589865	-2.15101	0.228928	4.08815e-05	0.000131776	chromobox protein homolog 2-like		K11451		CBX7_C,Chromo	B
106571689	chga	-5.02264	-0.262293	1.57566e-08	1.99353e-07	chromogranin A	chga	K19990		Granin	S
100196345	cssa01h2orf50	-2.58269	-1.9302	0.000404527	0.000976519	chromosome ssa01 C2orf50 homolog	c2orf50			LLC1	S
100195668	cssa01h5orf63	-2.05192	2.28729	9.79237e-08	8.37338e-07	chromosome ssa01 C5orf63 homolog	c5orf63			DUF836	C
106613604	cssa10h19orf25	-2.19932	2.38573	7.94434e-07	4.63807e-06	chromosome ssa10 C19orf25 homolog	c19orf25			UPF0449	S
106575204	cssa17h10orf53	-2.80646	1.41206	4.7236e-09	8.0397e-08	chromosome ssa17 C10orf53 homolog	c10orf53			UPF0728	S
106579225	cssa19h8orf33	-2.44189	1.83502	6.1791e-09	9.76038e-08	chromosome ssa19 C8orf33 homolog	c8orf33			DUF4615	S
106588988	LOC106588988	-2.36277	3.69709	3.87783e-10	1.33627e-08	cilia- and flagella-associated protein 20	cfap20			DUF667	K
106607969	LOC106607969	-3.61661	1.7827	6.98323e-10	2.02976e-08	cilia- and flagella-associated protein 36	cfap36			ARL2_Bind_BART	S
106604960	LOC106604960	-2.5181	-0.57989	6.14464e-05	0.00018788	cilia- and flagella-associated protein 46	cfap46			Peptidase_C50	S
106568612	cntfr	-2.06065	0.288077	7.00132e-06	2.89496e-05	ciliary neurotrophic factor receptor					T
106578113	LOC106578113	-2.92772	-0.785075	7.21918e-06	2.97212e-05	circularly permutated Ras protein 1-like				VWA_2,zfSec23_Sec24	S
106612330	LOC106612330	-2.88746	-1.1999	0.000195481	0.000516058	cis-aconitate decarboxylase-like		K17724	4.1.1.6	MmgE_PrpD	S
106568488	zgc:86839	-2.6901	4.44103	1.33994e-09	3.27039e-08	CKS domain-containing protein	cks2	K02219		CKS	D
123733076	LOC123733076	-2.38027	-1.49792	0.000258842	0.00065989	clarin-2-like	clrn2				S
106585050	LOC106585050	-3.25825	2.74822	1.74795e-10	7.99547e-09	claudin-4-like	cldn5	K06087		PMP22_Claudin	S
106588596	LOC106588596	-2.18228	-1.82312	0.00235916	0.00465521	CMP-N-acetylneuraminate-beta-galactosamide-alpha-2,3-sialyltransferase 1-like	st3gal1	K00780	2.4.99.4	Glyco_transf_29	G
123737957	LOC123737957	-5.22872	-2.70011	3.5948e-06	1.64407e-05	CMRF35-like molecule 5					T
106594617	LOC106594617	-5.03671	-1.69657	2.29722e-06	1.12315e-05	CMRF35-like molecule 5					T
106598874	LOC106598874	-3.0023	1.70761	2.04832e-08	2.44522e-07	CMRF35-like molecule 9					T
106570393	LOC106570393	-2.38534	-0.900719	0.000206803	0.000542159	c-Myc-binding protein	mycbp				S
106582967	LOC106582967	-2.02674	3.49198	1.52358e-08	1.94314e-07	c-Myc-binding protein	mycbp				S
106589988	LOC106589988	-5.30747	0.903661	4.63762e-09	7.94547e-08	cofilin-2		K05765		Cofilin_ADF	Z
106570839	ccdc125	-2.75138	-1.49441	0.000129091	0.000359391	coiled-coil domain containing 125	ccdc125				S
106609083	ccdc166	-2.59895	2.75671	3.97219e-09	7.14418e-08	coiled-coil domain containing 166	ccdc166			DUF4515	S
106609567	ccdc87	-3.25595	-0.00832964	6.08459e-07	3.71095e-06	coiled-coil domain containing 87	ccdc87			MAP65_ASE1	S
106566605	LOC106566605	-2.96354	0.300934	4.75492e-07	3.01801e-06	coiled-coil domain-containing protein 152	ccdc152				S
106608562	LOC106608562	-2.02542	2.64396	1.35165e-08	1.77103e-07	coiled-coil domain-containing protein 32	c15orf57			CCDC32	S
106567252	LOC106567252	-2.40683	2.72851	6.84053e-10	2.00812e-08	collagen alpha-1(I) chain		K19721		COLFI,Collagen,Laminin_G_2	W
100306725	co4a1	-3.12146	-0.678806	5.97573e-06	2.52689e-05	Collagen alpha-1IV chain
106577877	LOC106577877	-2.00533	-0.895844	0.000366298	0.000896023	collagen alpha-5(IV) chain					W
106585541	LOC106585541	-2.77857	3.49724	5.20285e-11	3.59576e-09	collagen alpha-6(VI) chain-like					W
106568475	ccbe1	-2.01784	1.25911	1.86433e-06	9.40362e-06	collagen and calcium binding EGF domains 1	ccbe1	K19638		Collagen,EGF_CA,FXa_inhibition,cEGF	T
106578543	LOC106578543	-2.89589	-0.162564	1.65275e-06	8.5183e-06	collagen triple helix repeat-containing protein 1	cthrc1			Collagen	S
106560409	col27a1a	-2.81203	1.25267	3.06751e-08	3.34566e-07	collagen, type XXVII, alpha 1a	col27a1	K19721		COLFI,Collagen	W
123723735	LOC123723735	-2.3794	-0.678672	0.000198068	0.000521988	collectrin-like	tmem27	K20004		Collectrin	S
106586941	LOC106586941	-2.99291	0.704423	1.0602e-07	8.91087e-07	complement C1q subcomponent subunit B-like
106612737	LOC106612737	-2.1255	-0.303704	0.000330003	0.000817007	complement C1q-like protein 4				C1q	S
100380290	c6	-3.5878	0.615262	1.06299e-07	8.93166e-07	complement component 6	c6	K03995		Ldl_recept_a,MACPF,Sushi,TSP_1	W
100194744	c7a	-2.33847	5.73652	4.2747e-12	7.48545e-10	complement component 7a	c7	K03996		Ldl_recept_a,MACPF,Sushi,TSP_1	T
101448046	cfd	-2.38331	6.71406	1.78032e-11	1.86398e-09	complement factor D (adipsin)	cfd	K01334	3.41.46	Trypsin	O
106610791	LOC106610791	-2.61304	-1.1456	4.45241e-05	0.000141915	connector enhancer of kinase suppressor of ras 3	cnksr3	K17536		CRIC_ras_sig,DUF1170,PDZ,PH,SAM_1	F
100380742	cntn1b	-3.85223	-1.75247	5.97548e-05	0.000183494	contactin 1b	cntn1	K06759		Ig_3,fn3	T
106572063	cntn3a.1	-3.15128	0.447749	6.52864e-08	6.03455e-07	contactin 3a, tandem duplicate 1		K06762		Ig_3,fn3	T
106565094	LOC106565094	-2.19751	3.55515	3.83005e-10	1.33318e-08	contactin-2-like	cntn2	K06760		Ig_3,fn3	T
106575221	LOC106575221	-2.4768	2.45256	1.93004e-09	4.24032e-08	contactin-associated protein-like 5				EGF,F5_F8_type_C,Laminin_G_2	T
106600578	LOC106600578	-2.13584	0.732129	5.36884e-06	2.31066e-05	COP9 signalosome complex subunit 7b	cops7b	K12180		PCI	OT
106560852	LOC106560852	-2.10593	1.34375	5.93585e-07	3.63499e-06	copine-2-like	cpne2			C2,Copine	T
106574097	LOC106574097	-3.07858	0.796176	2.33261e-08	2.70869e-07	copine-4-like	cpne4			C2,Copine	T
106612257	LOC106612257	-2.27907	4.48658	4.77624e-10	1.54217e-08	copper transport protein ATOX1	atox1	K07213		HMA	P
106576681	LOC106576681	-2.99726	3.02693	2.57429e-11	2.40567e-09	core histone macro-H2A.2	h2afy2	K11251		Histone,Histone_H2A_C,Macro	B
106595117	LOC106595117	-3.70887	-1.71258	3.24092e-05	0.000107778	coronin-2B-like	coro2b	K13887		DUF1899,WD40,WD40_4	Z
106600876	LOC106600876	-2.47894	-1.0674	0.000658669	0.00149637	corticotropin-releasing factor receptor 1-like	crhr1	K04578		7tm_2,HRM	T
100194749	kcrb	-2.46109	2.5328	3.90168e-08	4.02914e-07	Creatine kinase B-type		K00933	2.7.3	ATPgua_Ptrans,ATPgua_PtransN	C
106567627	LOC106567627	-2.04853	0.229485	2.13167e-05	7.51999e-05	creatine kinase M-type	ckm	K00933	2.7.3	ATPgua_Ptrans,ATPgua_PtransN	C
100194630	ckmb	-6.18923	-3.01514	1.21138e-06	6.60736e-06	creatine kinase, muscle b	ckm	K00933	2.7.3	ATPgua_Ptrans,ATPgua_PtransN	C
100194631	ckm2	-5.88497	-3.14912	7.44844e-07	4.38895e-06	creatine kinase-2	ckm	K00933	2.7.3	ATPgua_Ptrans,ATPgua_PtransN	C
106570879	crb2a	-3.87045	0.836996	2.10662e-07	1.55655e-06	crumbs cell polarity complex component 2a		K16681		EGF,Laminin_G_2,hEGF	T
100286546	crym	-2.14812	1.11765	2.4856e-07	1.78168e-06	crystallin, mu	crym	K18258	1.5.15	OCD_Mu_crystall	E
123742408	LOC123742408	-5.02087	-2.03529	2.79273e-06	1.3281e-05	C-type lectin domain family 4 member M-like	clec12b	K06563		Lectin_C,Ly49	TV
106613981	LOC106613981	-3.32195	-0.917556	2.45203e-06	1.18685e-05	C-type natriuretic peptide 4	nppc	K12336		ANP	T
100195843	cmc4	-2.52389	0.641909	8.71195e-07	5.00635e-06	C-x(9)-C motif containing 4 homolog (S. cerevisiae)	cmc4	K16837		MTCP1	S
106567546	LOC106567546	-2.84209	-0.33928	2.41293e-06	1.1705e-05	CXADR-like membrane protein	clmp	K06789		Ig_2,Ig_3,Vset,ig	T
106603033	LOC106603033	-2.95803	3.92855	2.71881e-11	2.47193e-09	CXXC-type zinc finger protein 5-like	cxxc5			zfCXXC	S
106570484	cap2	-2.06274	0.309514	1.27816e-05	4.86176e-05	cyclase associated actin cytoskeleton regulatory protein 2	cap2	K17261		CAP_C,CAP_N	TZ
106580597	LOC106580597	-3.11347	-1.37794	1.53017e-05	5.66847e-05	cyclic AMP-responsive element-binding protein 3	creb3	K09048		bZIP_1	K
106584441	LOC106584441	-2.44245	0.358071	2.3102e-06	1.12834e-05	cyclic AMP-responsive element-binding protein 3-like protein 3-B	creb3l3	K09048		bZIP_1	K
100195267	ccnb3	-2.04916	4.80824	4.55188e-11	3.32287e-09	cyclin B3	ccnb3	K21771		Cyclin_C,Cyclin_N	D
106579405	LOC106579405	-2.00937	1.6562	2.70602e-07	1.909e-06	cyclin-dependent kinase 14	cdk14	K08821	2.7.112	Pkinase	T
106600958	cdk21	-3.47444	-0.289232	3.49673e-07	2.35228e-06	cyclin-dependent kinase 21		K02091	2.7.112	Pkinase	T
106562472	LOC106562472	-2.25025	3.09561	2.15859e-08	2.54282e-07	cyclin-dependent kinase 2-associated protein 1	cdk2ap1			CDK2AP	DT
100195909	cdka1	-2.0141	3.78153	3.57213e-08	3.77487e-07	Cyclin-dependent kinase 2-associated protein 1	cdk2ap1			CDK2AP	DT
106613897	LOC106613897	-2.62136	3.25518	2.15883e-10	9.17394e-09	cyclin-dependent kinase 4 inhibitor C	cdkn2c	K06622		Ank_2,Ank_4,Ank_5	S
106583286	LOC106583286	-2.52323	4.89176	5.21479e-12	8.50547e-10	cyclin-dependent kinase 4-like	cdk4	K02089	2.7.112	Pkinase	T
106560698	cdkn1cb	-2.45089	1.47876	1.83119e-07	1.38678e-06	cyclin-dependent kinase inhibitor 1Cb					T
106593678	LOC106593678	-2.61816	1.24117	5.34577e-08	5.16965e-07	cystathionine beta-synthase	cbs	K01697	4.12	CBS,PALP	E
100195556	crip1	-3.88643	5.86052	2.5863e-13	1.47642e-10	cysteine-rich protein 1	crip1			LIM	TZ
106602687	crip2	-2.40594	2.86192	4.10858e-08	4.19575e-07	cysteine-rich protein 2	crip2			LIM	TZ
106584902	LOC106584902	-2.06362	2.10318	2.4264e-08	2.78476e-07	cysteine-rich protein 2-binding protein	csrp2bp			Acetyltransf_1,Acetyltransf_10	S
100380311	crld2	-2.5303	3.29257	4.94043e-11	3.45624e-09	Cysteine-rich secretory protein LCCL domain-containing 2	crispld2	K19919		CAP,LCCL	S
106583733	LOC106583733	-2.27755	2.112	2.6321e-08	2.96804e-07	cysteinyl leukotriene receptor 1-like	cysltr1	K04322		7tm_1	T
106613551	LOC106613551	-2.00829	5.19992	9.36092e-08	8.08193e-07	cytochrome b-c1 complex subunit 6, mitochondrial		K00416		UCR_hinge	C
106588914	LOC106588914	-2.26874	5.68816	2.03248e-09	4.38497e-08	cytochrome b-c1 complex subunit 7	uqcrb	K00417		UCR_14kD	C
106612226	LOC106612226	-2.16309	6.27581	3.55945e-09	6.58868e-08	cytochrome b-c1 complex subunit 8	uqcrq	K00418		UcrQ	C
106604229	LOC106604229	-2.27106	6.14747	1.24643e-08	1.67499e-07	cytochrome b-c1 complex subunit 8-like	uqcrq	K00418		UcrQ	C
106568198	LOC106568198	-2.18748	6.66789	1.17906e-08	1.60333e-07	cytochrome b-c1 complex subunit 9	uqcr10	K00419		UCR_UQCRX_QCR9	C
106609214	LOC106609214	-2.05957	2.73076	3.99923e-08	4.10378e-07	cytochrome c oxidase assembly factor 6 homolog	coa6	K18179		COX6B	C
106583697	LOC106583697	-2.02658	2.99878	1.68602e-07	1.29226e-06	cytochrome c oxidase assembly protein COX14 homolog	cox14	K18181		COX14	S
106586601	LOC106586601	-3.16378	3.69778	1.76569e-11	1.85971e-09	cytochrome c oxidase copper chaperone	cox17	K02260		COX17	O
123723655	LOC123723655	-2.41844	6.61919	1.99858e-09	4.32776e-08	cytochrome c oxidase subunit 6C-1	cox6c	K02268		COX6C	S
106580767	LOC106580767	-5.00585	0.0440572	3.95194e-09	7.12971e-08	cytochrome c oxidase subunit 7A2, mitochondrial		K02270		COX7a	S
106573685	LOC106573685	-2.24052	5.67784	1.68019e-08	2.09697e-07	cytochrome c oxidase subunit 7A2, mitochondrial		K02270		COX7a	S
106580140	LOC106580140	-2.66912	4.71277	2.60484e-09	5.247e-08	cytochrome c oxidase subunit 7C, mitochondrial	cox7c	K02272		COX7C	C
106585766	LOC106585766	-2.1247	6.54479	2.63195e-08	2.96804e-07	cytochrome c oxidase subunit 7C, mitochondrial	cox7c	K02272		COX7C	C
106573095	LOC106573095	-3.65858	1.51644	1.81361e-09	4.04105e-08	cytochrome c oxidase subunit 8B, mitochondrial	cox8b	K02273		COX8	C
106563661	LOC106563661	-2.45867	3.75445	1.13808e-09	2.90557e-08	cytochrome c oxidase subunit 8B, mitochondrial	cox8a	K02273		COX8	C
106573203	LOC106573203	-2.3245	1.49469	8.56423e-08	7.54472e-07	cytochrome P450 2F2-like					Q
106590187	LOC106590187	-2.24429	-0.127019	8.49472e-05	0.000249014	cytochrome P450 2F3-like		K17859		p450	Q
106606454	LOC106606454	-2.15162	5.83382	4.62654e-11	3.33031e-09	cytochrome P450 2K1					Q
106583306	LOC106583306	-2.6027	-0.755765	2.99687e-05	0.00010073	cytochrome P450 4B1		K07426	1.14.14.1	p450	Q
100380466	cyh2	-2.45198	2.69005	6.77712e-09	1.04618e-07	Cytohesin-2		K18441		PH,Sec7	U
106593908	LOC106593908	-4.07478	-1.65203	6.2266e-06	2.62094e-05	cytohesin-4-like		K18441		PH,Sec7	U
106595792	LOC106595792	-3.3712	-1.52604	2.01615e-05	7.17273e-05	cytolytic toxin-beta-like
100380667	LOC100380667	-2.68243	2.43169	1.68981e-08	2.10714e-07	cytoplasmic dynein 1 intermediate chain 1	dync1i1	K10415		Dynein_IC2,WD40	Z
106586326	LOC106586326	-2.68967	-2.50437	0.0008525	0.00187768	cytoplasmic dynein 1 light intermediate chain 1-like	dync1li1	K10416		DLIC	N
106592010	LOC106592010	-3.64582	0.0232688	1.74405e-06	8.91642e-06	cytoplasmic FMR1-interacting protein 2-like	cyfip2	K05749		DUF1394,FragX_IP	S
106577847	LOC106577847	-3.37288	1.87454	2.5012e-10	1.00675e-08	cytosolic phospholipase A2 gamma	pla2g4c	K16342	3.1.1.4	PLA2_B	I
106609138	LOC106609138	-3.20234	-2.00011	0.000323188	0.000802083	D(4) dopamine receptor		K04147		7tm_1	T
106602943	dacha	-2.63936	-2.63967	0.00137974	0.0028828	dachshund a	dach2			Ski_Sno	K
100196305	dal1b	-3.12472	0.0872387	3.69315e-06	1.68285e-05	Death-associated protein-like 1-B	dapl1			DAP	S
100380277	pgs2	-3.73758	-0.727312	1.12316e-06	6.20443e-06	Decorin	dcn	K04660		LRRNT,LRR_8	T
106583746	dock3	-2.59579	0.479854	5.2809e-07	3.28322e-06	dedicator of cytokinesis 3					T
106580682	LOC106580682	-2.33835	-0.0242741	4.3287e-05	0.000138498	dedicator of cytokinesis protein 10-like	dock10	K21853		DHR2,DOCKC2,DUF3398,PH	T
123742577	defbl2	-2.8811	-2.09748	0.000357847	0.000877568	defensin, beta-like 2					S
106567994	LOC106567994	-2.84873	-1.37547	4.18736e-05	0.000134609	dehydrogenase/reductase SDR family member 11	dhrs11			adh_short	Q
100196011	dhr11	-2.01267	1.90996	4.86573e-08	4.80895e-07	Dehydrogenase/reductase SDR family member 11	dhrs11			adh_short	Q
106563307	LOC106563307	-2.19724	4.07944	3.59512e-10	1.28109e-08	delta-aminolevulinic acid dehydratase	alad	K01698	4.14	ALAD	H
106576161	LOC106576161	-2.23369	2.61927	3.04733e-08	3.32747e-07	DENN domain-containing protein 5B-like
106610063	LOC106610063	-2.12014	2.59562	2.2709e-08	2.65214e-07	deoxycytidylate deaminase	dctd	K01493	3.5.4.12	dCMP_cyt_deam_1	F
123723709	LOC123723709	-2.24215	-1.56255	0.000757419	0.00169256	deoxyribonuclease gamma-like	ccdc51				S
106597370	LOC106597370	-4.22982	0.682309	3.47593e-09	6.46341e-08	dermatan-sulfate epimerase-like protein				Sulfotransfer_1	S
106591971	LOC106591971	-3.10726	-1.17314	0.000223471	0.000579812	desmin-like		K07610		Filament,Filament_head	S
106581203	diabloa	-2.14823	-0.282724	8.71033e-05	0.000254628	diablo, IAP-binding mitochondrial protein a		K10522		Smac_DIABLO	S
106604767	LOC106604767	-2.58509	-0.10907	2.918e-06	1.37691e-05	diacylglycerol kinase theta	dgkq	K00901	2.7.1.107	C1_1,DAGK_acc,DAGK_cat,RA	T
106608700	LOC106608700	-4.50748	2.31517	1.34377e-11	1.59813e-09	dickkopf-related protein 1	dkk1	K02165		Dickkopf_N	T
106610362	LOC106610362	-3.22542	4.84199	1.61733e-13	1.13136e-10	dickkopf-related protein 2-like	dkk2	K02165		Dickkopf_N	T
106583480	LOC106583480	-3.4759	1.47523	1.46386e-09	3.50085e-08	differentially expressed in FDCP 6 homolog	def6			PH	T
106604536	LOC106604536	-2.09188	2.47074	5.20378e-09	8.67795e-08	dihydropteridine reductase	qdpr	K00357	1.5.1.34	Epimerase,adh_short,adh_short_C2	E
106580127	LOC106580127	-2.38305	-1.83043	0.000523416	0.00122418	disabled homolog 2-interacting protein-like	dab2ip	K19901		C2,DUF3498,RasGAP	T
106565221	dlgap4b	-2.8126	-1.67279	0.000367586	0.000898597	discs, large (Drosophila) homolog-associated protein 4b				GKAP	T
106566892	LOC106566892	-2.41962	1.2614	8.93697e-08	7.78894e-07	disintegrin and metalloproteinase domain-containing protein 17-like	adam17	K06059	3.44.86	ADAM17_MPD,Disintegrin,Pep_M12B_propep,Reprolysin_2,Reprolysin_5	W
106576002	LOC106576002	-3.11387	0.000694133	6.06358e-07	3.70051e-06	disintegrin and metalloproteinase domain-containing protein 22	adam22	K16068		ADAM_CR,Disintegrin,EGF_2,Pep_M12B_propep,Reprolysin	O
106605988	LOC106605988	-2.4023	-0.00454824	6.82934e-06	2.83493e-05	disintegrin and metalloproteinase domain-containing protein 22	adam22	K16068		ADAM_CR,Disintegrin,EGF_2,Pep_M12B_propep,Reprolysin	O
106598334	LOC106598334	-2.06082	2.07947	2.87895e-07	2.01259e-06	dispanin subfamily A member 2b-like					S
100195951	dmac1	-2.31601	2.3154	9.24566e-08	7.99451e-07	distal membrane arm assembly component 1	tmem261			DUF4536	S
106598915	LOC106598915	-3.77747	0.800317	3.43555e-08	3.66858e-07	divergent protein kinase domain 1A-like	fam69a			PIP49_C,PIP49_N	S
100194856	dipk2b	-3.13067	2.82739	1.69998e-11	1.82415e-09	divergent protein kinase domain 2B	cxorf36			PIP49_C	S
100136349	dj-1	-2.66914	4.28217	6.68681e-11	4.2603e-09	dj-1 protein	park7	K05687	3.5.1.124	DJ1_PfpI	V
106567215	LOC106567215	-2.59587	-1.71985	0.000540798	0.00125875	DNA (cytosine-5)-methyltransferase 3A-like		K17399	2.1.1.37	CH,DNA_methylase,PWWP	DZ
106566802	LOC106566802	-2.33894	1.61993	1.14146e-07	9.45988e-07	DNA (cytosine-5)-methyltransferase 3B-like	dnmt3b	K17398	2.1.1.37	DNA_methylase,PWWP	S
106592442	LOC106592442	-2.18251	-1.26781	0.00194198	0.00391316	DNA annealing helicase and endonuclease ZRANB3-like	zranb3			HNH,Helicase_C,SNF2_N,zfRanBP	B
106566885	dffb	-2.07565	1.93359	3.78857e-07	2.50492e-06	DNA fragmentation factor, beta polypeptide (caspase-activated DNase)	dffb	K02311		CIDEN,DFF40	S
106580473	LOC106580473	-2.13183	-1.68521	0.0014785	0.00306651	DNA polymerase beta	polb	K02330	2.7.7.7	DNA_pol_B_palm,DNA_pol_B_thumb,DNA_pol_lambd_f,HHH_8	L
100286685	pold4	-2.81845	0.844522	9.30984e-08	8.0427e-07	DNA polymerase delta 4, accessory subunit	pold4	K03505		DNA_pol_delta_4	S
106566470	LOC106566470	-3.61711	5.10188	7.98735e-13	2.88586e-10	DNA-binding protein inhibitor ID-1		K04680		HLH	K
106572086	LOC106572086	-3.21732	2.31173	1.69053e-10	7.82057e-09	DNA-binding protein inhibitor ID-1		K04680		HLH	K
106566577	LOC106566577	-4.56635	-0.227596	4.25292e-07	2.75326e-06	DNA-binding protein inhibitor ID-2	id2	K17693		HLH	K
100195797	rpac1	-2.07635	4.20628	1.36677e-09	3.30888e-08	DNA-directed RNA polymerases I and III subunit RPAC1	polr1c	K03027		RNA_pol_A_bac,RNA_pol_L	K
106589136	LOC106589136	-2.70271	3.99408	1.21952e-10	6.28486e-09	DNA-directed RNA polymerases I, II, and III subunit RPABC4	polr2k	K03009		DNA_RNApol_7kD	K
106562324	LOC106562324	-2.50301	2.34802	1.2134e-08	1.6391e-07	DNA-directed RNA polymerases I, II, and III subunit RPABC5	polr2l	K03007		RNA_pol_N	K
106613878	dnajc19	-2.86316	3.39137	7.08015e-10	2.04543e-08	DnaJ (Hsp40) homolog, subfamily C, member 19	dnajc19	K09539		DnaJ	O
100286431	dnjc5	-3.98268	0.993366	3.94978e-09	7.12971e-08	DnaJ homolog subfamily C member 5	dnajc5b	K09525		DnaJ	O
123744213	LOC123744213	-2.45238	-1.32805	0.000262705	0.000668365	docking protein 1-like		K14752		IRS	T
106602211	LOC106602211	-2.10879	-1.22057	0.000331092	0.000819349	docking protein 1-like		K14752		IRS	T
123724015	LOC123724015	-2.7319	5.18136	1.52554e-08	1.94477e-07	dolichyl-diphosphooligosaccharide--protein glycosyltransferase subunit 4	ost4			Ost4	S
106604927	LOC106604927	-3.24637	0.983619	7.93478e-09	1.18329e-07	Down syndrome cell adhesion molecule-like		K06767		Vset,fn3	T
106613484	LOC106613484	-4.88135	-2.68312	6.97771e-06	2.88728e-05	dual specificity protein phosphatase 13	dusp13	K14165	3.1.3.16,3.1.3.48	DSPc	V
100196030	dus14	-2.14614	0.132631	1.27966e-05	4.86487e-05	Dual specificity protein phosphatase 14		K14165	3.1.3.16,3.1.3.48	DSPc	V
106584978	dnah10	-2.14118	0.544967	4.25318e-05	0.000136479	dynein axonemal heavy chain 10	dnah10	K10408		AAA_5,AAA_6,AAA_7,AAA_8,AAA_9,DHC_N1,DHC_N2,Dynein_heavy,MT	Z
106560456	dnai4	-2.04883	-1.24001	0.0060487	0.0107844	dynein axonemal intermediate chain 4	wdr78	K22001		WD40	Z
100196567	dyl1	-2.34291	7.62971	1.08442e-09	2.80369e-08	Dynein light chain 1, cytoplasmic	dynll1	K10418		Dynein_light	Z
106580428	LOC106580428	-2.29887	6.07269	3.77845e-09	6.89567e-08	dynein light chain 1, cytoplasmic	dynll1	K10418		Dynein_light	Z
106573385	LOC106573385	-2.24084	1.359	7.33289e-08	6.64242e-07	dynein light chain roadblock-type 2	dynlrb2	K10419		Robl_LC7	DN
106608015	dynlt1b	-2.24472	2.64671	4.68842e-08	4.67417e-07	dynein light chain Tctex-type 1b	dynlt1	K10420		Tctex1	N
106586680	LOC106586680	-2.43196	2.79372	6.69938e-10	1.97951e-08	dynein light chain Tctex-type 3	dynlt3	K10420		Tctex1	N
106606687	LOC106606687	-4.62233	-1.39459	1.3592e-06	7.24205e-06	E3 SUMO-protein ligase CBX4		K11452		CBX7_C,Chromo	B
106588430	LOC106588430	-2.06552	-1.5133	0.00160848	0.00330793	E3 SUMO-protein ligase CBX4-like	cbx4	K11452		CBX7_C,Chromo	B
106590060	LOC106590060	-2.14434	-1.04075	0.000431763	0.00103327	E3 ubiquitin-protein ligase RNF152-like	rnf152	K15705	2.37	zfC3HC4,zfRING_5	O
106610992	LOC106610992	-2.16986	-0.266287	0.00027807	0.00070251	E3 ubiquitin-protein ligase RNF4
106593683	LOC106593683	-2.65118	-0.581885	0.000140542	0.000387151	E3 ubiquitin-protein ligase TRIM47-like					O
106602208	LOC106602208	-3.46699	-0.693045	8.27879e-07	4.79995e-06	E3 ubiquitin-protein ligase TRIM58-like		K12015	2.37	PRY,SPRY,zfB_box,zfC3HC4_4,zfRING_UBOX	O
106577113	LOC106577113	-3.38275	-1.03807	7.16622e-06	2.95253e-05	echinoderm microtubule-associated protein-like 6	eml6	K18598		ANAPC4_WD40,HELP,WD40	S
100196569	ecrg4a	-3.24772	-0.0353791	6.63925e-07	3.99713e-06	ECRG4 augurin precursor a	c2orf40			Augurin	S
106565347	LOC106565347	-2.23157	3.92338	5.48146e-10	1.71742e-08	ectonucleoside triphosphate diphosphohydrolase 8-like	entpd8	K01510	3.6.1.5	GDA1_CD39	F
106612014	enpp6	-4.89703	0.212057	9.47446e-09	1.35418e-07	ectonucleotide pyrophosphatase/phosphodiesterase 6	enpp6	K08743		Phosphodiest	S
106612024	LOC106612024	-2.52282	0.511817	7.06177e-07	4.20538e-06	ectonucleotide pyrophosphatase/phosphodiesterase family member 7-like		K12354	3.1.4.12	Phosphodiest	L
100196852	eef1akmt1	-2.56293	1.89168	1.76008e-07	1.34028e-06	EEF1A lysine methyltransferase 1	n6amt2			N6adenineMlase	J
106583262	LOC106583262	-2.05623	2.45226	3.81406e-08	3.96448e-07	EEF1A lysine methyltransferase 3-like	mettl21b	K02357		Methyltransf_16	A
106583042	LOC106583042	-2.44446	2.33218	1.04789e-09	2.74402e-08	EGF domain-specific O-linked N-acetylglucosamine transferase-like	eogt	K18134	2.4.155	DUF563	S
106564782	LOC106564782	-5.98926	-1.5215	9.29172e-08	8.02948e-07	EGF-containing fibulin-like extracellular matrix protein 1	efemp1	K18262		EGF_CA	T
106601984	egln3	-2.3358	-2.32309	0.001491	0.00308926	egl-9 family hypoxia-inducible factor 3	egln3	K09592	1.14.119	2OGFeII_Oxy_3	T
106613894	elavl4	-4.38547	-2.53416	2.9476e-05	9.93194e-05	ELAV like neuron-specific RNA binding protein 4	elavl4	K13208		RRM_1	A
106609180	LOC106609180	-3.33147	0.818316	7.79608e-08	6.97129e-07	electron transfer flavoprotein regulatory factor 1-like					S
106576137	LOC106576137	-3.26446	2.17724	3.22951e-10	1.2043e-08	electron transfer flavoprotein regulatory factor 1-like					S
106576136	LOC106576136	-2.66477	0.660089	4.54095e-07	2.90558e-06	electron transfer flavoprotein regulatory factor 1-like	lyrm5			Complex1_LYR	S
106573527	LOC106573527	-4.28852	-1.72393	1.1259e-05	4.36046e-05	electron transfer flavoprotein subunit alpha	etfa	K03522		ETF,ETF_alpha	C
106601365	LOC106601365	-3.02499	3.39926	2.92875e-09	5.67903e-08	elongation factor 1	elof1			Elf1	K
106601363	elof1	-2.56074	2.61062	1.35204e-09	3.28715e-08	elongation factor 1
106599266	LOC106599266	-2.15382	0.736528	3.4905e-05	0.000114974	elongation of very long chain fatty acids protein 1-like		K10247	2.3.1.199	ELO	I
106584977	LOC106584977	-2.39846	2.64232	3.47103e-08	3.69402e-07	EMI domain-containing protein 1-like	emid1			Collagen,EMI	W
106594754	LOC106594754	-3.06677	-1.0094	9.4518e-06	3.74419e-05	endonuclease III-like protein 1	nthl1	K10773	4.99.18	HhHGPD	L
106610268	LOC106610268	-3.09155	-0.703502	3.16648e-05	0.00010561	endophilin-A1-like	sh3gl2	K11247		BAR,SH3_1	T
106607276	LOC106607276	-2.28745	2.30864	1.25045e-08	1.67724e-07	endoplasmic reticulum protein SC65	p3h4	K22461			S
100194632	LOC100194632	-2.56753	6.13617	5.32314e-12	8.58409e-10	endothelial differentiation-related factor 1-1	edf1	K03627		HTH_3,MBF1	K
106606505	eno4	-2.29201	-1.05205	0.00080365	0.0017833	enolase 4	eno4	K01689	4.1.11	Enolase_C,Enolase_N	G
100196721	eci2	-2.15255	-0.0809163	2.61526e-05	8.96664e-05	enoyl-CoA delta isomerase 2	eci2	K13239	5.3.3.8	ACBP,ECH_1	I
106570040	LOC106570040	-2.44133	0.598153	4.20002e-07	2.72457e-06	ephrin type-A receptor 7-like	epha10	K08897	2.7.10.1	EphA2_TM,Ephrin_lbd,Ephrin_rec_like,Pkinase_Tyr,SAM_1,SAM_2,fn3	T
106603204	LOC106603204	-4.15783	-0.243716	1.05459e-06	5.88605e-06	ephrin-B3		K05463		Ephrin	T
106608822	LOC106608822	-2.47049	-1.01441	0.000447246	0.00106559	ephrin-B3-like	efnb3	K05463		Ephrin	T
106569784	eppk1	-2.04414	5.30742	6.71536e-10	1.98218e-08	epiplakin 1	eppk1	K08875		Plectin	Z
106588978	LOC106588978	-2.32608	1.32674	8.83516e-08	7.73219e-07	epithelial membrane protein 2-like		K19289		PMP22_Claudin	S
106608683	LOC106608683	-2.0245	0.578419	1.5841e-05	5.83871e-05	equilibrative nucleoside transporter 2-like	slc29a2	K15014		Nucleoside_tran	F
106601218	LOC106601218	-2.50337	1.15396	7.19221e-08	6.53989e-07	ER lumen protein-retaining receptor 3-like	kdelr3	K10949		ER_lumen_recept	U
106602230	LOC106602230	-3.23351	-2.6675	0.000302343	0.000757131	erythroblast NAD(P)(+)--arginine ADP-ribosyltransferase-like					G
106568655	si:ch1073-184j22.1	-2.16612	2.59003	1.45649e-08	1.875e-07	erythroferrone	fam132b	K21410			S
100846972	LOC100846972	-2.48174	-0.758469	2.12997e-05	7.51493e-05	estrogen receptor beta 2	esr2	K08551		ERbeta_N,Hormone_recep,zfC4	K
106589303	LOC106589303	-4.22926	4.79097	4.15011e-15	1.97428e-11	ETS translocation variant 4-like	etv4	K15592		ETS_PEA3_N,Ets	K
106579328	LOC106579328	-2.05214	1.00994	1.21472e-05	4.64642e-05	ETS translocation variant 4-like	etv4	K15592		ETS_PEA3_N,Ets	K
106589523	LOC106589523	-4.2753	0.541181	6.29212e-09	9.92243e-08	eukaryotic elongation factor 2 kinase	eef2k	K08292	2.7.110	Alpha_kinase,Sel1	T
106569723	eef1da	-2.11461	6.60504	8.40312e-10	2.32638e-08	eukaryotic translation elongation factor 1 delta a (guanine nucleotide exchange protein)		K15410		EF1_beta_acid,EF1_GNE	K
123724593	LOC123724593	-4.93003	-2.0711	4.12583e-06	1.84683e-05	eukaryotic translation initiation factor 3 subunit J-A-like		K03245		eIF3_subunit	J
106585258	eif4ebp1	-2.84104	4.02021	2.08381e-10	8.97107e-09	eukaryotic translation initiation factor 4E binding protein 1	eif4ebp1	K07205		eIF_4EBP	K
106600575	eif4e2	-2.3649	1.84448	4.12059e-08	4.20651e-07	eukaryotic translation initiation factor 4E family member 2	eif4e2	K03259		IF4E	J
106580340	LOC106580340	-2.68384	0.748268	1.05579e-06	5.89044e-06	eukaryotic translation initiation factor 4E-binding protein 2	eif4ebp1	K07205		eIF_4EBP	K
106569907	LOC106569907	-2.79522	-0.226244	2.00161e-06	1.00038e-05	exopolyphosphatase PRUNE1-like		K01514	3.6.1.11	DHH,DHHA2	C
106613374	exosc5	-2.06835	4.86769	2.14873e-09	4.55317e-08	exosome component 5	exosc5	K12590		RNase_PH,RNase_PH_C	J
106605748	LOC106605748	-2.28645	1.33642	1.39381e-07	1.11532e-06	extracellular tyrosine-protein kinase PKDCC	pkdcc	K17548		PIP49_C	T
100195757	f100a	-2.03814	-0.587968	0.000145184	0.000398422	FAM100A	ubald1			UBA_4	S
100195466	fa53b	-2.03533	0.400127	1.96992e-05	7.0293e-05	FAM53B	fam53b			FAM53	S
106612025	fam149a	-3.96799	0.926782	3.2259e-09	6.11806e-08	family with sequence similarity 149 member A	fam149a			DUF3719	S
106560808	fam169b	-2.27187	0.054426	6.2474e-06	2.62853e-05	family with sequence similarity 169 member B	fam169b				S
100194557	LOC100194557	-5.23546	-3.42887	2.72969e-06	1.30204e-05	fast myotomal muscle actin 2					Z
106573787	LOC106573787	-2.43067	-2.36544	0.00187583	0.00379111	fatty acid 2-hydroxylase-like	fa2h	K19703	1.14.18.6	Cytb5,FA_hydroxylase	I
100196115	LOC100196115	-2.13757	-0.755746	0.00100151	0.00217104	F-BAR and double SH3 domains protein 2		K20125		FCH,SH3_1,SH3_9	T
106613838	LOC106613838	-2.29735	-1.23235	0.000527568	0.00123207	F-BAR domain only protein 1	fcho1	K20042		FCH,muHD	D
106604776	LOC106604776	-3.0221	-1.29087	0.000294442	0.000739552	FERM and PDZ domain-containing protein 1				FERM_M	S
106567277	LOC106567277	-2.99709	1.96893	1.74294e-08	2.16017e-07	FERM domain-containing protein 4B	frmd4b			DUF3338,FERM_C,FERM_M,FERM_N	S
100286549	fth1b	-2.05902	-0.768918	0.000796034	0.00176791	ferritin, heavy polypeptide 1b	fth1	K00522	1.16.3	Ferritin	P
106613712	LOC106613712	-5.8694	1.6696	6.75943e-11	4.27793e-09	fibrillin-2-like	fbn3			EGF_CA,TB,hEGF	T
106584957	LOC106584957	-2.93829	-2.17035	0.000383536	0.000932079	fibroblast growth factor 10	fgf10	K04358		FGF	T
106568156	LOC106568156	-3.25213	-2.29849	0.00017286	0.000463848	fibroblast growth factor 10-like		K04358		FGF	T
106560212	LOC106560212	-3.14357	-0.164048	7.35855e-07	4.34855e-06	fibroblast growth factor receptor 3	fgfr3	K05094	2.7.10.1	Iset,Ig_3,Pkinase_Tyr	T
106611999	fgfrl1a	-2.39035	1.24716	3.70759e-07	2.46119e-06	fibroblast growth factor receptor like 1a	fgfrl1			Iset	T
106604946	LOC106604946	-2.51508	1.70006	4.32062e-08	4.37162e-07	fibroblast growth factor receptor-like 1				Iset	T
106583207	LOC106583207	-2.24569	0.336267	9.78169e-06	3.8622e-05	fibroleukin				Fibrinogen_C	S
100196401	yk002	-4.48106	1.1859	1.64111e-10	7.66163e-09	fibronectin type-III domain-containing protein UNQ728/PRO1410 homolog	lrrn4cl				S
123723987	LOC123723987	-6.17012	-2.98773	2.61401e-07	1.85555e-06	fidgetin-like				AAA	O
100194612	fau	-2.21636	8.61632	7.22718e-10	2.0764e-08	Finkel-Biskis-Reilly murine sarcoma virus (FBR-MuSV) ubiquitously expressed (fox derived); ribosomal protein S30	fau	K02983		Ribosomal_S30,ubiquitin	J
106576606	LOC106576606	-4.16274	2.08649	5.52839e-11	3.76603e-09	fish-egg lectin					S
100195783	fel	-3.33877	6.08964	2.31739e-13	1.40735e-10	Fish-egg lectin					S
106603265	LOC106603265	-4.17547	2.81939	2.08989e-11	2.0737e-09	fish-egg lectin-like					S
123728260	LOC123728260	-3.63	0.448229	3.9874e-08	4.09544e-07	fish-egg lectin-like					S
100194583	LOC100194583	-2.40681	6.02989	1.6089e-09	3.71845e-08	FK506 binding protein 1b	fkbp1b	K09568	5.1.8	FKBP_C	O
106583223	LOC106583223	-2.81751	4.53714	2.11529e-11	2.0737e-09	FKBP prolyl isomerase 11	fkbp11	K09576	5.1.8	FKBP_C	O
106608043	LOC106608043	-4.26277	0.810958	2.97665e-09	5.76017e-08	FKBP prolyl isomerase 1B	fkbp1b	K09568	5.1.8	FKBP_C	O
100196000	fen1	-2.17399	7.08826	1.23646e-10	6.32478e-09	flap structure-specific endonuclease 1	fen1	K04799		XPG_I,XPG_N	L
106567522	LOC106567522	-4.11038	1.41992	1.65e-09	3.77976e-08	follistatin-related protein 4-like	fstl4			EFhand_5,Iset,Ig_3,Kazal_2	T
106560371	LOC106560371	-2.47699	2.08179	5.59759e-09	9.09864e-08	forkhead box protein F2	foxf2	K09399		Forkhead	K
106611759	LOC106611759	-2.56396	-0.0530151	4.12786e-06	1.84683e-05	forkhead box protein N3-like		K09407		Forkhead	K
106602962	fhl1b	-2.35847	0.69912	7.57863e-07	4.45539e-06	four and a half LIM domains 1b		K14365		LIM	TZ
106586772	fhl2a	-4.23981	-1.87928	3.53398e-05	0.000116183	four and a half LIM domains 2a	fhl2	K14380		LIM	TZ
106611720	LOC106611720	-2.6191	4.01303	2.77388e-11	2.51349e-09	four and a half LIM domains protein 1	fhl1	K14365		LIM	TZ
106589012	LOC106589012	-2.90628	4.08042	1.46074e-11	1.6721e-09	four and a half LIM domains protein 3				LIM	TZ
100380660	frem1a	-4.09944	-1.25958	3.70338e-06	1.68581e-05	Fras1 related extracellular matrix 1a	frem1			Cadherin_3,Calxbeta,Lectin_C	P
106607305	LOC106607305	-2.70546	2.40249	2.13768e-09	4.54325e-08	frizzled-2-like	fzd2	K02235		Frizzled,Fz	T
106603626	LOC106603626	-3.45289	-1.39722	2.60432e-05	8.93344e-05	frizzled-9	fzd9	K02842		Frizzled,Fz	T
106567714	LOC106567714	-2.69112	0.846137	3.06611e-07	2.11596e-06	frizzled-9	fzd9	K02842		Frizzled,Fz	T
106568356	LOC106568356	-2.05511	-0.650397	0.000157057	0.000426983	fructose-1,6-bisphosphatase 1-like		K03841	3.1.3.11	FBPase	G
100142630	fxyd6l	-4.87016	-0.532913	3.74918e-07	2.48462e-06	FXYD domain containing ion transport regulator 6 like	fxyd1	K13360		ATP1G1_PLM_MAT8	T
106605627	LOC106605627	-2.42569	1.34985	2.38165e-07	1.72318e-06	FXYD domain-containing ion transport regulator 6	fxyd1	K13360		ATP1G1_PLM_MAT8	T
106583215	LOC106583215	-2.59809	-0.484308	1.11607e-05	4.32765e-05	FYVE, RhoGEF and PH domain-containing protein 5-like	fgd5	K05724		FYVE,PH,RhoGEF	T
106567685	LOC106567685	-3.14152	-1.98332	0.000125926	0.00035166	G protein-activated inward rectifier potassium channel 2	kcnj6	K05000		IRK	P
106604072	gpr174	-2.644	-2.29806	0.00203505	0.00408362	G protein-coupled receptor 174	gpr174	K08391		7tm_1	T
106587137	LOC106587137	-2.13448	2.98519	1.91965e-09	4.22581e-08	G1/S-specific cyclin-D1	ccnd1	K04503		Cyclin_C,Cyclin_N	D
106567633	LOC106567633	-4.39765	-1.68106	3.76815e-06	1.70938e-05	galactosylgalactosylxylosylprotein 3-beta-glucuronosyltransferase 1-like		K00735	2.4.1.135	Glyco_transf_43	O
106564424	LOC106564424	-3.59337	-1.87919	0.000107613	0.000306577	galectin-2	lgals2	K06830		Galbind_lectin	W
106613533	LOC106613533	-3.11754	1.3242	9.38226e-09	1.34572e-07	galectin-3-binding protein A		K17300		BACK,SRCR	S
106607248	LOC106607248	-2.28574	0.887306	4.68631e-07	2.98175e-06	gamma-adducin		K18622		Aldolase_II	TZ
106575273	LOC106575273	-4.17427	-2.88791	0.000136051	0.000376318	gamma-aminobutyric acid receptor subunit alpha-5-like		K05175		Neur_chan_LBD,Neur_chan_memb	T
106571292	LOC106571292	-2.35492	-1.79118	0.00161936	0.00332729	gamma-aminobutyric acid receptor subunit rho-2-like	gabrr2	K05190		Neur_chan_LBD,Neur_chan_memb	T
106582332	LOC106582332	-2.64582	-0.743527	3.6384e-05	0.000119177	gamma-crystallin M2-like				Crystall	S
100195261	enog	-3.23963	-2.06396	0.000368659	0.000900601	Gamma-enolase	eno2	K01689	4.1.11	Enolase_C,Enolase_N	G
106576545	LOC106576545	-2.07692	-1.15007	0.00975084	0.0165992	gamma-enolase	eno2	K01689	4.1.11	Enolase_C,Enolase_N	G
106601641	LOC106601641	-2.59009	-2.52682	0.00104264	0.00225137	gap junction beta-4 protein-like		K07623		Connexin	S
106611950	LOC106611950	-2.84675	1.50935	2.15838e-08	2.54282e-07	gastrotropin	fabp6	K08755		Lipocalin_7	I
106587649	LOC106587649	-2.13532	-1.24343	0.000550673	0.00127746	gastrula zinc finger protein XlCGF57.1-like					S
106572125	gata5	-2.10465	1.95146	4.31449e-07	2.78869e-06	GATA binding protein 5	gata5	K17896		GATA,GATAN	K
106607942	LOC106607942	-3.56577	-1.04655	2.77438e-06	1.32048e-05	GDNF family receptor alpha-1	gfra1	K19895		GDNF	T
106580054	LOC106580054	-2.51989	-0.797152	4.23411e-05	0.000135959	GDNF family receptor alpha-2	gfra2			GDNF	T
106560322	LOC106560322	-3.99898	-0.842089	8.56473e-07	4.94164e-06	gelsolin		K05768		Gelsolin	Z
106584171	LOC106584171	-2.05981	-0.548534	0.000282114	0.000711531	gelsolin		K05768		Gelsolin	Z
100196269	gtf2h5	-2.05805	5.38892	6.70416e-08	6.16706e-07	general transcription factor IIH, polypeptide 5	gtf2h5	K10845		Tfb5	K
106561330	LOC106561330	-2.03605	-2.00923	0.00774352	0.0134688	genetic suppressor element 1				DUF3736	S
100196150	gins3	-2.17741	3.92531	8.04368e-09	1.19516e-07	GINS complex subunit 3	gins3	K10734		Sld5	S
106582850	LOC106582850	-2.26625	4.7657	4.37962e-11	3.25364e-09	glucoside xylosyltransferase 2-like	gxylt2	K13676		Glyco_transf_8	G
106604348	LOC106604348	-2.51261	-1.85107	0.000668086	0.00151571	glutamate receptor 1-like	gria1	K05197		ANF_receptor,Lig_chan,Lig_chanGlu_bd	EPT
106578944	LOC106578944	-2.12502	-1.43749	0.00154399	0.00318357	glutamate receptor ionotropic, kainate 2	grik2	K05202		ANF_receptor,Lig_chan,Lig_chanGlu_bd	EPT
106582807	si:dkey-183j2.10	-2.65082	2.30748	3.44475e-09	6.4138e-08	glutamate receptor U1				Lig_chan,Lig_chanGlu_bd	EPT
106604527	gria2b	-3.33231	-3.08982	0.000222045	0.000577164	glutamate receptor, ionotropic, AMPA 2b	gria2	K05198		ANF_receptor,Lig_chan,Lig_chanGlu_bd	EPT
106612563	LOC106612563	-4.72893	-1.20211	3.02357e-06	1.4192e-05	glutathione S-transferase A2-like	gsta4	K00799	2.5.1.18	GST_C,GST_C_3,GST_N	O
106570366	LOC106570366	-2.33786	2.46904	2.14638e-08	2.53367e-07	glutathione S-transferase A-like		K00799	2.5.1.18	GST_C_3,GST_N_3	O
106566372	LOC106566372	-3.19628	0.267791	6.63205e-06	2.76467e-05	glutathione S-transferase Mu 3	gstm3	K00799	2.5.1.18	GST_C,GST_C_3,GST_N	O
106585460	gstt1a	-3.83521	3.1533	2.68766e-12	5.6825e-10	glutathione S-transferase theta 1a		K00799	2.5.1.18	GST_C,GST_N,GST_N_3	O
106562827	LOC106562827	-5.95949	1.77733	1.65275e-11	1.79007e-09	glutathione S-transferase theta-3		K00799	2.5.1.18	GST_C,GST_N	O
106581279	LOC106581279	-2.57666	-1.2381	0.000521391	0.00122014	glycerophosphodiester phosphodiesterase domain-containing protein 5	gdpd5			GDPD	C
106587738	LOC106587738	-3.90027	-0.439458	4.14671e-07	2.6998e-06	glycine amidinotransferase, mitochondrial	gatm	K00613	2.1.4.1	Amidinotransf	E
106587183	LOC106587183	-6.03211	-0.607258	1.45877e-07	1.15693e-06	glycine cleavage system H protein, mitochondrial	gcsh	K02437		GCV_H	E
106562090	gcshb	-6.30049	-2.97916	8.29066e-06	3.34096e-05	glycine cleavage system protein H (aminomethyl carrier), b	gcsh	K02437		GCV_H	E
106604454	glra4a	-2.38027	-1.52012	0.000282813	0.000713105	glycine receptor, alpha 4a	glra4	K05271		Neur_chan_LBD,Neur_chan_memb	T
106566433	gys2	-2.34466	-0.0104216	1.94844e-05	6.96659e-05	glycogen synthase 2	gys2	K00693	2.4.1.11	Glycogen_syn	G
106579759	LOC106579759	-2.59277	4.44388	4.4977e-11	3.29174e-09	glycogenin-1	gyg1	K00750	2.4.1.186	Glyco_transf_8	G
100286616	glpc	-2.09235	3.41399	1.20702e-09	3.02477e-08	Glycophorin-C	gypc	K06576			S
106609357	LOC106609357	-2.35609	0.267526	1.48634e-06	7.79003e-06	glycosyltransferase 8 domain-containing protein 2	glt8d2			Glyco_transf_8	G
106584350	LOC106584350	-2.17833	-2.3785	0.00288955	0.00558557	glypican-5		K08111		Glypican	T
106566318	LOC106566318	-2.29535	0.243565	7.8944e-06	3.20663e-05	GPN-loop GTPase 3	gpn3	K06883		ATP_bind_1	K
106562088	zgc:162592	-3.21369	-1.18647	0.000154476	0.000420607	G-protein coupled receptor				7tm_1	T
106565107	LOC106565107	-4.569	-3.78305	1.53747e-05	5.69258e-05	G-protein coupled receptor 37-like 1		K04244		7tm_1	T
106583496	LOC106583496	-2.06554	-0.938883	0.000973914	0.00211604	G-protein coupled receptor 37-like 1		K04244		7tm_1	T
106586109	LOC106586109	-2.40989	3.70927	7.61434e-11	4.61725e-09	G-protein coupled receptor 39	gpr39	K08412		7tm_1	T
123729261	LOC123729261	-2.17681	3.44471	2.43025e-10	9.88108e-09	G-protein coupled receptor 4-like	gpr132	K04312		7tm_1	T
106569085	LOC106569085	-2.38285	-1.44448	0.00030099	0.000754007	G-protein coupled receptor 54	kiss1r	K08374		7tm_1	T
106584051	LOC106584051	-2.5705	0.116642	1.22025e-06	6.6418e-06	G-protein-signaling modulator 2		K15837		GoLoco,TPR_12,TPR_7	T
106592503	LOC106592503	-2.4683	-0.567913	6.46259e-05	0.00019609	GRB2-related adapter protein	grap2	K07366		SH2,SH3_1	T
123725147	LOC123725147	-2.37209	-1.72196	0.00070754	0.00159407	growth arrest-specific protein 1-like		K06232		GDNF	S
106561804	LOC106561804	-2.06928	1.92422	2.49948e-07	1.78938e-06	growth arrest-specific protein 2-like	gas2			CH,GAS2	Z
106606940	LOC106606940	-3.13064	-0.25641	3.10078e-06	1.44854e-05	growth arrest-specific protein 7-like		K18618		FCH,WW,WW_FCH_linker	D
106589406	gch2	-2.62218	-0.700491	4.2519e-05	0.000136454	GTP cyclohydrolase 2		K01495	3.5.4.16	GTP_cyclohydroI	H
106565392	LOC106565392	-2.09359	1.98085	6.44248e-08	5.98593e-07	GTP-binding protein REM 1	rem1	K07847		Ras	S
106579659	LOC106579659	-2.89861	1.31416	3.67971e-08	3.85715e-07	GTP-binding protein Rheb	rheb	K07208		Ras	U
100196494	LOC100196494	-5.78709	-3.16571	4.5461e-07	2.90679e-06	guanidinoacetate N-methyltransferase	gamt	K00542	2.1.1		E
106603148	LOC106603148	-3.257	-2.59117	0.000510351	0.00119715	guanine nucleotide-binding protein G(I)/G(S)/G(O) subunit gamma-3	gng3	K04540		Ggamma	T
106601714	LOC106601714	-2.00134	0.292683	1.63134e-05	5.98808e-05	guanine nucleotide-binding protein G(I)/G(S)/G(O) subunit gamma-5		K04542		Ggamma	T
106606784	LOC106606784	-2.5533	-0.202239	1.89034e-05	6.79947e-05	guanine nucleotide-binding protein G(I)/G(S)/G(O) subunit gamma-5-like		K04542		Ggamma	T
106591843	LOC106591843	-3.84574	1.89857	9.80562e-11	5.48788e-09	guanine nucleotide-binding protein G(o) subunit alpha		K04640		Galpha	DT
106591866	LOC106591866	-2.3027	2.3282	1.44999e-08	1.86933e-07	guanine nucleotide-binding protein G(o) subunit alpha-like		K04640		Galpha	DT
106572857	LOC106572857	-2.57322	-0.693597	2.26725e-05	7.92581e-05	guanine nucleotide-binding protein G(t) subunit alpha-2-like		K04631		Galpha	DT
106588810	gmpr	-3.13274	-0.189078	1.32493e-06	7.09795e-06	guanosine monophosphate reductase	gmpr	K00364	1.7.1.7	IMPDH	F
106587812	LOC106587812	-2.86354	-1.72067	7.88833e-05	0.000233565	guanosine-3',5'-bis(diphosphate) 3'-pyrophosphohydrolase MESH1	hddc3	K21138	3.1.7	HD_4	T
106581930	gulp1a	-2.13152	0.158011	1.03149e-05	4.0453e-05	GULP PTB domain containing engulfment adaptor 1a	gulp1			PID	S
106593299	LOC106593299	-2.75189	-1.20186	8.91117e-05	0.000259516	H/ACA ribonucleoprotein complex non-core subunit NAF1	naf1	K14763		Gar1	S
106590802	LOC106590802	-2.13147	1.24732	8.64926e-07	4.98135e-06	H/ACA ribonucleoprotein complex non-core subunit NAF1	naf1	K14763		Gar1	S
123723831	LOC123723831	-2.01725	0.78367	2.03321e-05	7.22623e-05	H/ACA ribonucleoprotein complex non-core subunit NAF1-like	naf1	K14763		Gar1	S
106596183	LOC106596183	-2.26002	-0.56609	0.000239101	0.000615222	hatching enzyme 1.2-like				Astacin	O
106610170	LOC106610170	-3.442	3.25559	1.29164e-11	1.57832e-09	heart- and neural crest derivatives-expressed protein 2	hand2	K18486		HLH	K
123731723	LOC123731723	-2.65953	1.1016	1.92438e-07	1.44775e-06	heat shock 70 kDa protein 14-like	hspa14			HSP70	O
100196655	hsc70	-3.56198	5.95273	7.55691e-15	2.23301e-11	heat shock cognate 70		K03283		HSP70	O
106570227	LOC106570227	-2.43003	0.334031	5.92854e-06	2.51066e-05	heat shock factor-binding protein 1				HSBP1	KO
106592724	hspa12b	-2.16281	2.94117	2.14651e-09	4.55185e-08	heat shock protein 12B	hspa12b				O
106584909	LOC106584909	-2.86764	2.60185	1.28451e-10	6.4549e-09	heat shock protein beta-8	hspb8	K08879		HSP20	O
100286639	hspb11	-2.29489	2.90107	4.69801e-08	4.68047e-07	heat shock protein, alpha-crystallin-related, b11	hspb11	K19369		F5_F8_type_C	DO
106610218	LOC106610218	-7.48804	-2.33513	1.19625e-08	1.62053e-07	hedgehog-interacting protein	hhip	K06231		Folate_rec,GSDH	T
106602344	LOC106602344	-4.9412	-1.90349	1.84707e-06	9.34271e-06	hedgehog-interacting protein-like	hhip	K06231		Folate_rec,GSDH	T
100137056	hn1	-2.48886	3.6613	1.31946e-10	6.56326e-09	hematological and neurological expressed 1	hn1			JUPITER	S
100136929	hn1l	-2.13463	4.43535	6.67978e-11	4.2603e-09	hematological and neurological expressed 1-like	hn1l			JUPITER	S
106590330	LOC106590330	-2.14605	5.12578	3.80899e-11	2.94634e-09	heme oxygenase	hmox	K00510	1.14.14.18	Heme_oxygenase	P
106575379	LOC106575379	-2.83543	1.34935	1.19362e-08	1.61805e-07	heparan-sulfate 6-O-sulfotransferase 1-A	hs6st1	K02514		Sulfotransfer_2	GM
106582445	LOC106582445	-2.80405	-1.43923	0.000154455	0.000420589	heparan-sulfate 6-O-sulfotransferase 3-B-like	hs6st3	K08103		Sulfotransfer_2	GM
106580206	LOC106580206	-2.64024	2.20056	3.11476e-09	5.96483e-08	heparin cofactor 2	serpind1	K03912		Serpin	V
106612309	LOC106612309	-2.86646	2.06918	1.48783e-09	3.53602e-08	HIG1 domain family member 2A	higd2a			HIG_1_N	S
106605284	LOC106605284	-3.39722	-1.8831	5.68744e-05	0.000175613	high affinity nerve growth factor receptor-like	ntrk1	K03176	2.7.10.1	Iset,LRR_8,Pkinase_Tyr,TPKR_C2	T
106567806	hmgn7	-3.40493	5.38685	8.86099e-13	3.02944e-10	high mobility group nucleosomal binding domain 7		K11300		HMG14_17	S
123725488	LOC123725488	-6.05458	0.111598	1.00087e-08	1.41318e-07	histone H1-like					B
106567640	LOC106567640	-2.60991	1.71212	1.00068e-07	8.51081e-07	histone H2A		K11251		Histone,Histone_H2A_C	B
106577590	LOC106577590	-2.69971	6.19425	3.93384e-10	1.34311e-08	histone H2A.Z	h2afz	K11251		Histone,Histone_H2A_C	B
106580840	LOC106580840	-2.00632	4.28851	4.283e-10	1.41821e-08	histone H3.3A	h3f3a	K11253		Histone	B
106578873	LOC106578873	-2.00542	6.08996	8.59499e-09	1.25873e-07	histone H3.3A	h3f3a	K11253		Histone	B
106569940	LOC106569940	-2.47851	3.26769	2.49512e-09	5.07696e-08	histone H3-like centromeric protein A	cenpa	K11495		Histone	B
106560435	LOC106560435	-2.33095	3.57348	4.99733e-09	8.42024e-08	histone-binding protein N1/N2-like	nasp	K11291		SHNiTPR,TPR_8	BD
106607053	LOC106607053	-2.08427	3.52854	5.69995e-10	1.76457e-08	HMG box-containing protein 4	hmgxb4	K11298		DUF4171,HMG_box	K
106590222	LOC106590222	-2.68078	2.12258	5.34677e-09	8.82523e-08	HMG domain-containing protein 4		K11298			B
100194461	hoxd10a	-2.43369	1.80617	1.27148e-08	1.6917e-07	homeobox D10a	hoxd10	K09295		Homeobox	K
100196640	hoxd9a	-2.33971	3.43677	1.84934e-10	8.29309e-09	homeobox D9a	hoxd9	K09294		Homeobox,Hox9_act	K
106566393	LOC106566393	-4.04509	-0.353213	1.50774e-07	1.1849e-06	homeobox protein aristaless-like 3	alx3	K09323		Homeobox	K
106600836	LOC106600836	-4.48378	-2.63818	2.78768e-05	9.4702e-05	homeobox protein Hox-B2a	hoxb2	K09302		Homeobox	K
100194463	hoxd1aa	-2.97223	3.8919	8.61846e-11	5.04092e-09	homeobox protein HoxD1aa	hoxb1	K09301		Homeobox	K
106589309	LOC106589309	-6.26945	1.09289	7.03272e-11	4.41176e-09	homeobox protein MOX-1	meox1	K09322		Homeobox	K
106579330	LOC106579330	-3.55164	2.01906	4.31816e-11	3.235e-09	homeobox protein MOX-1-like	meox1	K09322		Homeobox	K
106564299	LOC106564299	-4.11842	-2.96313	0.000151882	0.000414174	homeobox protein prophet of Pit-1-like
106610959	LOC106610959	-2.74814	-0.519631	2.1351e-05	7.53115e-05	homeobox protein SIX2-like	six2	K19472		Homeobox,SIX1_SD	K
106573173	LOC106573173	-3.83711	3.96348	1.33386e-11	1.59298e-09	homeodomain-interacting protein kinase 2-like	hipk2	K08826	2.7.11.1	Pkinase	T
106566776	hyal3	-2.23806	-0.638576	7.61503e-05	0.000226398	hyaluronidase 3	hyal3	K01197	3.1.35	EGF_2,Glyco_hydro_56	G
106610332	LOC106610332	-4.69323	-2.30382	2.48558e-05	8.57974e-05	hydroperoxide isomerase ALOXE3-like		K18684	4.1.152,5.4.4.7	Lipoxygenase	E
106574169	hykk.2	-2.22405	2.77257	1.49032e-09	3.53602e-08	hydroxylysine kinase, tandem duplicate 2	hykk	K18201	2.7.1.81	APH	S
106609541	LOC106609541	-4.88657	-3.09762	1.89566e-05	6.81373e-05	Ig kappa-b4 chain C region-like
106570852	ier5l	-2.40535	5.29817	6.92934e-11	4.36609e-09	immediate early response 5-like	ier5l			IER	S
106579905	LOC106579905	-5.12536	-3.5081	5.37758e-06	2.31268e-05	immediate early response gene 5-like protein	ier5l			IER	S
106574385	zgc:174945	-2.16899	-0.642048	0.000149188	0.000407804	immunoglobulin domain-containing protein				ig	S
106608736	LOC106608736	-4.96196	-3.3583	1.29546e-05	4.91746e-05	immunoglobulin kappa light chain-like					T
106588302	LOC106588302	-3.18136	-2.10889	0.000529274	0.00123585	immunoglobulin kappa variable 1-39				Vset	S
106581497	LOC106581497	-2.62547	1.41424	4.34366e-07	2.80246e-06	immunoglobulin superfamily member 10-like	igsf10			Iset,Ig_3,LRR_8	T
106591804	irg1l	-3.64822	-2.39969	0.000243225	0.000624538	immunoresponsive gene 1, like		K17724	4.1.1.6	MmgE_PrpD	S
123729587	LOC123729587	-3.60285	-2.17077	6.60041e-05	0.000199614	inactive dipeptidyl peptidase 10-like				DPPIV_N,Peptidase_S9	O
106613925	LOC106613925	-4.06958	0.547285	1.92664e-08	2.33314e-07	inactive N-acetylated-alpha-linked acidic dipeptidase-like protein 2	naaladl2	K01301	3.4.171	Peptidase_M28	OP
106602354	inpp4b	-4.39614	-1.34495	6.592e-07	3.97697e-06	inositol polyphosphate-4-phosphatase type II B	inpp4b	K01109	3.1.3.66		T
106573500	LOC106573500	-5.31275	-2.34702	4.60076e-07	2.93845e-06	insulin gene enhancer protein ISL-2B	isl2	K18492		Homeobox,LIM	K
106608778	LOC106608778	-3.54174	-0.726541	2.11596e-06	1.05e-05	insulin receptor substrate 1-B		K16172		IRS,PH	T
106577633	LOC106577633	-3.31485	-0.814784	3.96384e-06	1.78454e-05	insulin receptor substrate 1-B		K16172		IRS,PH	T
106604642	LOC106604642	-4.49063	-1.88598	9.89224e-05	0.000284705	insulin-like growth factor-binding protein 7	igfbp7			Iset,IGFBP,Ig_3,Kazal_2	T
106605385	LOC106605385	-2.43537	0.146505	8.23288e-06	3.32002e-05	integrin alpha-8	itga8	K06584		FGGAP,Integrin_alpha,Integrin_alpha2	W
106564975	LOC106564975	-2.25366	-0.204898	5.94198e-05	0.000182603	integrin alpha-L					W
106579263	itga3b	-3.39032	1.54871	2.32726e-09	4.82403e-08	integrin, alpha 3b	itga3	K06482		FGGAP,Integrin_alpha2	W
106607463	LOC106607463	-3.23709	-1.16842	1.00028e-05	3.93808e-05	interferon a3					O
123741678	LOC123741678	-2.34242	-1.58615	0.000425136	0.00102012	interferon a3-like					O
100137019	ifna1	-2.27049	-1.48451	0.000602493	0.00138358	interferon alpha 1					O
106586842	LOC106586842	-2.12595	-1.94728	0.00402467	0.00751169	interferon alpha/beta receptor 1a					T
106583071	LOC106583071	-2.59987	0.388406	3.26917e-06	1.51492e-05	interferon regulatory factor 6	irf6	K10154		IRF,IRF3	S
106573916	LOC106573916	-2.33164	-0.890472	0.000107611	0.000306577	interferon-induced protein 44-like				MMR_HSR1	S
106583430	LOC106583430	-2.0752	-1.45547	0.00459171	0.00844194	interferon-induced protein 44-like					S
106583388	il19l	-3.07395	-1.86386	0.000132647	0.000368048	interleukin 19 like	il20	K05444		IL10	S
106563436	LOC106563436	-2.54245	0.89441	1.01963e-07	8.63854e-07	interleukin-13 receptor subunit alpha-2-like	il13ra2	K05077		IL6Rabind	T
100380871	il31r	-3.11188	-1.14619	3.93987e-05	0.000127616	Interleukin-31 receptor A	il31ra	K05060		Lep_receptor_Ig,fn3	T
106577833	LOC106577833	-2.70783	-0.0649332	2.07241e-06	1.0313e-05	interleukin-8-like					G
106567636	ift46	-2.07126	1.94312	1.79844e-07	1.3656e-06	intraflagellar transport 46 homolog (Chlamydomonas)	ift46	K19682		IFT46_B_C	S
106590872	LOC106590872	-2.50035	1.74135	2.36831e-07	1.71483e-06	intraflagellar transport protein 43 homolog B-like	ift43	K19675		IFT43	S
106607633	LOC106607633	-3.66401	-2.35988	0.000344886	0.00084892	inverted formin-2-like				Drf_FH3,Drf_GBD,FH2	TZ
106613537	dio1	-2.61663	2.97367	5.4279e-10	1.70263e-08	iodothyronine deiodinase 1	dio1	K01562	11.99.4	T4_deiodinase	C
106561155	isl2a	-3.75919	-3.01658	0.000248232	0.000635564	ISL LIM homeobox 2a	isl2	K18492		Homeobox,LIM	K
106576099	LOC106576099	-4.39606	-2.71909	4.88309e-05	0.000153788	islet amyloid polypeptide	iapp	K08039		Calc_CGRP_IAPP	T
106606216	LOC106606216	-2.23212	3.45244	1.15329e-09	2.92608e-08	jmjC domain-containing protein 8	jmjd8			Cupin_8	BT
106602884	LOC106602884	-2.41264	1.88339	1.55624e-08	1.97246e-07	junctional adhesion molecule A	f11r	K06089		Ig_3,ig	T
106606605	LOC106606605	-2.02433	4.21582	1.0229e-09	2.69183e-08	jupiter microtubule associated homolog 1-like	hn1			JUPITER	S
106587018	kazald3	-3.29422	2.0584	3.87909e-10	1.33627e-08	Kazal-type serine peptidase inhibitor domain 3	kazald1			Iset,IGFBP,Ig_3,Kazal_1,Kazal_2	T
106610781	LOC106610781	-2.80354	1.00087	9.4801e-08	8.15769e-07	kelch repeat and BTB domain-containing protein 11	kbtbd11	K10476		BTB,Kelch_1,Kelch_6	S
106599787	klhl14	-2.33546	-0.788475	0.000604277	0.00138671	kelch-like family member 14	klhl14	K10451		BACK,BTB,Kelch_1	T
106567202	LOC106567202	-2.65912	-0.00167398	3.26477e-06	1.51326e-05	kelch-like protein 12	klhl12	K10450		BACK,BTB,Kelch_1	T
106560960	LOC106560960	-2.2379	2.27071	8.70462e-09	1.26958e-07	kelch-like protein 25	klhl25	K10462		BACK,BTB,Kelch_1	T
106587813	LOC106587813	-2.31405	7.84114	1.18983e-11	1.51614e-09	keratin, type I cytoskeletal 13		K07604		Filament	S
106581236	LOC106581236	-2.02131	7.2481	1.54678e-11	1.7246e-09	KH domain-containing, RNA-binding, signal transduction-associated protein 1	khdrbs1	K13198		KH_1,Qua1,Sam68YY	A
106588624	LOC106588624	-2.48876	-1.54515	0.000434643	0.00103938	KH domain-containing, RNA-binding, signal transduction-associated protein 3-like	khdrbs3	K14942		KH_1,Qua1,Sam68YY	A
123730423	LOC123730423	-2.24093	-2.02789	0.0054267	0.00980033	kinase suppressor of Ras 2-like	ksr2	K18529	2.7.11.1	KSR1SAM,Pkinase_Tyr	T
106582687	LOC106582687	-3.06277	-1.22069	0.000125102	0.000349734	kinesin-like protein KIF21B	kif21b	K10395		Kinesin,WD40	Z
106569018	LOC106569018	-2.49521	1.70684	1.17315e-08	1.59682e-07	kinesin-like protein KIF26B					Z
106607663	klf11a	-2.16286	1.18609	2.31326e-06	1.12964e-05	Kruppel-like factor 11a					K
106611908	LOC106611908	-5.37344	0.18181	1.10955e-08	1.52944e-07	Kv channel-interacting protein 1-like	kcnip1			EFhand_7,EFhand_8	T
100195569	lage3	-2.63766	2.0391	5.25847e-08	5.11212e-07	L antigen family member 3	lage3	K15902		Pcc1	S
106561879	LOC106561879	-2.27475	4.48137	3.36686e-10	1.2292e-08	lactoylglutathione lyase	glo1	K01759	4.4.1.5	Glyoxalase	G
106573006	lad1	-2.05438	-0.330704	4.26574e-05	0.000136806	ladinin	lad1				S
106594701	LOC106594701	-3.01355	-2.67152	0.000816253	0.00180747	lamin-L(III)-like	lmna	K07611		Filament,LTD	DY
106611996	LOC106611996	-4.5738	-1.8064	6.44059e-06	2.6963e-05	lateral signaling target protein 2 homolog	zfyve28	K17603		FYVE	S
106577624	LOC106577624	-2.86098	-0.636238	4.58839e-05	0.000145696	leucine rich adaptor protein 1-like	lurap1l			LURAP	S
106599346	lrrc17	-4.27178	0.399415	2.90094e-08	3.2044e-07	leucine rich repeat containing 17	lrrc17			LRRCT,LRR_8	T
106579382	lrrc3ca	-2.72243	-1.49029	0.00118696	0.00252756	leucine rich repeat containing 3Ca	lrrc3c			DUF3700,LRRNT,LRR_1,LRR_8	TW
106613228	lrrc51	-3.23787	-0.462872	1.29295e-06	6.95001e-06	leucine rich repeat containing 51	lrrc51			LRR_9	A
106570094	lrrc71	-2.77947	-0.719561	3.88985e-05	0.000126197	leucine rich repeat containing 71	lrrc71			LRR_6	S
106604562	LOC106604562	-2.35693	1.7207	2.56611e-08	2.90884e-07	leucine-rich repeat and immunoglobulin-like domain-containing nogo receptor-interacting protein 2	lingo2			Iset,LRR_8	T
106602758	LOC106602758	-5.12856	1.03675	3.38472e-10	1.2307e-08	leucine-rich repeat transmembrane neuronal protein 1-like	lrrtm1	K16665		LRR_8	T
106602393	si:dkey-87k14.1	-2.07535	3.41497	7.02298e-10	2.0351e-08	leucine-rich repeat transmembrane protein FLRT2	flrt2	K16362		LRRCT,LRR_8,fn3	T
106591571	LOC106591571	-4.42748	-0.641851	2.95955e-07	2.05834e-06	leucine-rich repeat-containing protein 17-like	lrrc17			LRRCT,LRR_8	T
106580528	LOC106580528	-2.30003	-1.38781	0.000263176	0.000669384	leukocyte surface antigen CD53-like	cd53	K06489		Tetraspannin	S
106601125	lfng	-2.34296	-0.214342	4.27256e-05	0.000137009	LFNG O-fucosylpeptide 3-beta-N-acetylglucosaminyltransferase	lfng	K05948	2.4.122	Fringe	G
100195513	lasp1	-2.39898	5.70396	8.47202e-12	1.17387e-09	LIM and SH3 protein 1				LIM,Nebulin,SH3_9	T
106580011	LOC106580011	-4.7742	-0.911801	2.34958e-07	1.70343e-06	LIM domain transcription factor LMO4.1-like				LIM	K
106565532	LOC106565532	-2.92306	0.622026	3.77086e-07	2.4961e-06	limb region 1 homolog-like protein				LMBR1	V
106590529	LOC106590529	-2.32782	-0.628034	4.41571e-05	0.000140824	lipocalin-like					S
106578301	LOC106578301	-2.54935	-1.52419	0.000625181	0.00142951	liprin-alpha-3				SAM_1,SAM_2	S
106579176	LOC106579176	-2.62938	-1.77983	0.000307866	0.000769208	liprin-alpha-3-like				SAM_1,SAM_2	S
100196535	cp063	-3.09002	0.387546	2.26974e-07	1.65733e-06	LisH domain-containing protein C16orf63 homolog	fopnl	K16535		FOP_dimer	S
106591175	LOC106591175	-2.7884	-0.743586	8.32867e-06	3.35391e-05	LITAF-like zinc ribbon domain-containing protein		K19363		zfLITAFlike	S
106573043	LOC106573043	-2.01426	0.00168059	3.86873e-05	0.000125626	L-lactate dehydrogenase A chain-like	ldha	K00016	1.1.17	Ldh_1_C,Ldh_1_N	C
106612015	LOC106612015	-2.18894	3.69125	6.20619e-10	1.87851e-08	long-chain-fatty-acid--CoA ligase 1		K01897	6.1.3	AMPbinding,AMPbinding_C	I
123724023	LOC123724023	-2.58924	-1.08795	5.43418e-05	0.000168816	low affinity immunoglobulin gamma Fc region receptor II-like					T
106579098	lrp2b	-2.80533	-2.72084	0.000748806	0.00167488	low density lipoprotein receptor-related protein 2b		K06233		EGF_CA,FXa_inhibition,Ldl_recept_a,Ldl_recept_b,cEGF	T
100286542	lsm10	-2.10827	2.50528	1.25881e-07	1.0257e-06	LSM10, U7 small nuclear RNA associated	lsm10			LSM	A
100195033	lum	-3.74106	-1.929	5.3105e-05	0.000165442	lumican	lum	K08122		LRRNT,LRR_4,LRR_6,LRR_8	T
106603899	lcp2a	-4.24351	2.63006	3.68256e-12	6.78137e-10	lymphocyte cytosolic protein 2a	lcp2	K07361		SAM_2,SH2	T
100195572	LOC100195572	-2.38242	0.820869	1.28636e-06	6.92241e-06	LYR motif containing 1	lyrm1			Complex1_LYR	S
106597138	lyrm4	-2.39938	3.64007	3.81055e-09	6.93601e-08	LYR motif containing 4		K22069		Complex1_LYR	A
100195194	loxa	-2.27044	0.635201	2.32161e-06	1.13333e-05	lysyl oxidase a	lox	K00277	1.4.3.13	Lysyl_oxidase	S
106596213	LOC106596213	-3.56571	-0.250148	2.82373e-07	1.97863e-06	macrophage mannose receptor 1-like					TV
100196518	mif	-2.16159	3.96248	1.75901e-08	2.17725e-07	macrophage migration inhibitory factor	mif	K07253	5.3.1	MIF	V
100195462	smad5	-2.10418	5.20299	1.36693e-10	6.70381e-09	MAD homolog 5 (Drosophila)	smad5	K16790		MH1,MH2	K
106575096	mdh1b	-3.45375	-0.825027	3.34297e-06	1.54474e-05	malate dehydrogenase 1B, NAD (soluble)	mdh1b			Ldh_1_C	C
100286665	LOC100286665	-2.37364	3.80675	2.92203e-10	1.12003e-08	male-enhanced antigen 1	mea1			MEA1	S
106568162	LOC106568162	-2.25576	1.68371	9.58918e-08	8.22872e-07	malignant fibrous histiocytoma-amplified sequence 1 homolog	mfhas1			COR,LRR_8,Roc	S
106608081	LOC106608081	-2.13957	1.69912	4.6444e-07	2.96037e-06	MAM domain-containing glycosylphosphatidylinositol anchor protein 2	mdga2			Ig_3,MAM	T
106566689	LOC106566689	-4.09835	-2.68706	0.00034754	0.000854715	MAM domain-containing protein 2-like				MAM	S
100196468	mbl2	-3.08541	2.47076	9.27337e-11	5.3044e-09	Mannose-binding protein C	mbl2	K03991		Collagen,Lectin_C	TV
106570376	LOC106570376	-3.20471	-2.54444	0.000317599	0.000790136	mannosyl-oligosaccharide 1,2-alpha-mannosidase IA					G
106579474	LOC106579474	-3.38189	-0.705018	7.16643e-06	2.95253e-05	MAP7 domain-containing protein 2-like					S
106611066	LOC106611066	-3.77729	-1.6069	2.80727e-05	9.52657e-05	MAPK/MAK/MRK overlapping kinase-like	mok	K08830	2.7.112	Pkinase	T
123732149	LOC123732149	-2.45351	-0.458784	2.25355e-05	7.88563e-05	maternal embryonic leucine zipper kinase-like	melk	K08799	2.7.11.1	KA1,Pkinase	T
106565022	mmp24	-2.69812	-1.90147	0.000320763	0.000797174	matrix metallopeptidase 24	mmp24	K08002		DUF3377,Hemopexin,PG_binding_1,Peptidase_M10	OW
100306863	mmp25b	-2.4257	-2.31707	0.00284233	0.00550249	matrix metallopeptidase 25b	mmp25	K08003		Hemopexin,PG_binding_1,Peptidase_M10	O
106580680	mmp28	-3.40766	3.58741	3.17871e-12	6.30658e-10	matrix metallopeptidase 28	mmp28	K08006		Hemopexin,PG_binding_1,Peptidase_M10	O
106563158	LOC106563158	-5.79031	-2.9254	7.90173e-07	4.61603e-06	matrix metalloproteinase-17					OW
106566877	LOC106566877	-2.81717	0.218106	4.21245e-06	1.87869e-05	matrix metalloproteinase-23	mmp23b	K08001		Ig_2,Peptidase_M10,ShK	OW
100195893	med11	-2.37346	2.87917	1.32548e-08	1.74749e-07	mediator complex subunit 11	med11	K15131		Med11	K
106569879	med22	-2.28621	3.67212	1.98051e-10	8.67019e-09	mediator complex subunit 22	med22	K15139		Med22	K
100286496	med31	-2.05676	4.45689	4.95448e-10	1.59073e-08	mediator complex subunit 31	med31	K15153		Med31	K
106608932	LOC106608932	-2.09739	-0.888424	0.00500042	0.00911353	mediator of RNA polymerase II transcription subunit 11	med11	K15131		Med11	K
106589335	LOC106589335	-2.48813	2.5327	1.72727e-08	2.14821e-07	mediator of RNA polymerase II transcription subunit 9-like	med9	K15149		Med9	K
106595227	meig1	-2.94138	0.53651	3.33513e-07	2.26438e-06	meiosis/spermiogenesis associated 1	meig1			Meiosis_expr	S
106610022	LOC106610022	-2.97266	0.662813	5.44391e-07	3.37208e-06	meiotic nuclear division protein 1 homolog	mnd1			Mnd1	D
106602746	mnd1	-2.39749	3.85377	8.36027e-10	2.32042e-08	meiotic nuclear divisions 1 homolog (S. cerevisiae)	mnd1			Mnd1	D
106572600	LOC106572600	-2.42602	-1.61533	0.000738546	0.00165453	melanocyte protein PMEL-like		K17304		PKD	S
106591140	LOC106591140	-2.33003	1.27506	1.64749e-06	8.49581e-06	membrane-associated guanylate kinase, WW and PDZ domain-containing protein 2					O
106609395	LOC106609395	-2.05661	1.7463	2.5408e-07	1.81442e-06	membrane-associated guanylate kinase, WW and PDZ domain-containing protein 2	magi2	K05629		Guanylate_kin,MAGI_u1,MAGI_u5,PDZ,WW	O
106576148	LOC106576148	-2.21142	0.841749	5.73266e-07	3.52721e-06	mesoderm-specific transcript homolog protein	mest			Abhydrolase_1	I
106576124	LOC106576124	-2.57449	-1.54299	0.00220654	0.00438862	metabotropic glutamate receptor 8-like		K04608		7tm_3,ANF_receptor,NCD3G	T
106562552	LOC106562552	-3.75679	-1.54853	4.97709e-05	0.000156403	metallophosphoesterase MPPED2					S
106572374	LOC106572374	-4.10866	-1.56776	1.64547e-05	6.03453e-05	metalloprotease TIKI1-like	trabd2a			TraB	T
106589839	LOC106589839	-2.8216	-1.51317	0.000599045	0.00137592	metalloproteinase inhibitor 2	timp2			TIMP	O
106566273	LOC106566273	-3.61342	1.04557	1.29455e-08	1.71703e-07	metalloproteinase inhibitor 4	timp4			TIMP	O
100195433	mep50	-2.0978	6.45961	7.5381e-11	4.59743e-09	Methylosome protein 50	wdr77	K13221		WD40	A
106565650	LOC106565650	-3.44509	3.35255	9.05361e-11	5.20174e-09	MICOS complex subunit MIC10		K17784		DUF543	S
106583097	LOC106583097	-2.79544	4.57591	5.95485e-10	1.81591e-08	MICOS complex subunit Mic10		K17784		DUF543	S
106566851	LOC106566851	-2.37227	5.45179	6.20056e-09	9.78344e-08	MICOS complex subunit MIC10-like	minos1	K17784		DUF543	S
106590880	LOC106590880	-2.25116	-1.70478	0.000668693	0.00151673	microsomal glutathione S-transferase 1-like	mgst1	K00799	2.5.1.18	MAPEG	S
100194503	map1lc3a	-2.48055	5.4628	1.13037e-11	1.47325e-09	microtubule-associated protein 1 light chain 3 alpha	map1lc3a	K10435		Atg8	Z
106603641	LOC106603641	-3.14647	1.57158	1.27585e-08	1.69538e-07	microtubule-associated protein RP/EB family member 3-like	mapre3	K10436		CH,EB1	Z
106607040	LOC106607040	-3.01521	0.0136239	6.94022e-06	2.87427e-05	microtubule-associated serine/threonine-protein kinase 1-like	mast1	K08789	2.7.11.1	DUF1908,PDZ,Pkinase	T
106604690	mgarpa	-2.81331	-0.955611	3.21379e-05	0.000106975	mitochondria localized glutamic acid rich protein a	mgarp			AIFMLS	S
106576152	LOC106576152	-2.91087	-1.09377	1.89546e-05	6.81373e-05	mitochondrial 10-formyltetrahydrofolate dehydrogenase	aldh1l2	K00289	1.5.1.6	Aldedh,Formyl_trans_C,Formyl_trans_N,PPbinding	F
106612036	micu3b	-2.10405	0.541754	7.96416e-06	3.22899e-05	mitochondrial calcium uptake family, member 3b	micu3			EFhand_8	T
106564234	LOC106564234	-2.02205	1.28261	8.40697e-07	4.86241e-06	mitochondrial dicarboxylate carrier	slc25a10	K13577		Mito_carr	C
106577478	LOC106577478	-2.89211	4.74573	8.78118e-13	3.02944e-10	mitochondrial import receptor subunit TOM40 homolog	tomm40	K11518		Porin_3	U
106611697	LOC106611697	-2.26681	6.51692	8.55031e-10	2.35159e-08	mitochondrial import receptor subunit TOM5 homolog	tomm5	K17773		TOM_sub5	T
106583555	LOC106583555	-2.98056	3.64263	5.42828e-10	1.70263e-08	mitochondrial import receptor subunit TOM6 homolog	tomm6	K17772		TOM6p	S
106607438	LOC106607438	-2.34004	2.86241	1.78742e-08	2.20382e-07	mitochondrial import receptor subunit TOM7 homolog	tomm7	K17771		Tom7	U
106562586	LOC106562586	-2.30238	1.14839	1.75098e-07	1.33453e-06	mitochondrial inner membrane protease subunit 1-like	immp1l	K09647		Peptidase_S24,Peptidase_S26	O
106586746	LOC106586746	-2.36634	4.24839	1.29836e-10	6.4902e-09	mitochondrial pyruvate carrier 2	mpc2	K22139		MPC	C
106604719	mrpl11	-2.46808	6.13314	1.936e-10	8.56732e-09	mitochondrial ribosomal protein L11	mrpl11	K02867		Ribosomal_L11,Ribosomal_L11_N	J
106604773	mrpl18	-2.37476	5.96759	1.95958e-09	4.2729e-08	mitochondrial ribosomal protein L18	mrpl18	K02881		Ribosomal_L18p	J
123729243	mrpl28	-2.24764	4.81986	6.8982e-10	2.0153e-08	mitochondrial ribosomal protein L28	mrpl28	K02902		Ribosomal_L28	J
106597610	mrpl35	-2.23485	5.18763	8.70322e-10	2.38174e-08	mitochondrial ribosomal protein L35	mrpl35	K02916		Ribosomal_L35p	J
106599400	mrps14	-2.11031	4.05475	6.10643e-09	9.6819e-08	mitochondrial ribosomal protein S14	mrps14	K02954		Ribosomal_S14	J
106588708	mrps18b	-2.26645	5.43611	2.87441e-11	2.54007e-09	mitochondrial ribosomal protein S18B	mrps18b	K16174		Ribosomal_S18	J
106563636	mrps18c	-2.10943	4.45241	4.20807e-10	1.39989e-08	mitochondrial ribosomal protein S18C	mrps18c	K02963		Ribosomal_S18	J
106603174	mtif3	-2.01533	1.24895	3.72529e-07	2.47051e-06	mitochondrial translational initiation factor 3	mtif3	K02520		IF3_C,IF3_N	J
100136932	p38a	-2.9849	-0.854085	1.69521e-05	6.18931e-05	mitogen activated protein kinase p38a		K04441	2.7.114	Pkinase	T
100194763	mapk3	-3.32574	3.11539	1.11618e-10	5.98862e-09	mitogen-activated protein kinase 3	mapkapk3	K04444	2.7.11.1	Pkinase	T
106604288	LOC106604288	-2.07651	-0.00420259	1.49279e-05	5.55319e-05	mitogen-activated protein kinase 8	mapk8	K04440	2.7.114	Pkinase	T
100192337	map2k6	-2.68606	-2.4559	0.00131224	0.00275772	mitogen-activated protein kinase kinase 6		K04433	2.7.12	Pkinase	T
106571336	LOC106571336	-2.05564	0.307449	1.25847e-05	4.79196e-05	mitogen-activated protein kinase kinase kinase 5-like	map3k5	K04426	2.7.115	DUF4071,Pkinase	T
106580893	LOC106580893	-2.79181	-0.815829	0.00013589	0.00037599	mitogen-activated protein kinase kinase kinase kinase 5	map4k1	K04408	2.7.11.1	CNH,Pkinase	T
106589937	LOC106589937	-2.65986	4.36708	2.05618e-09	4.41274e-08	mitoregulin-like	linc00116			LapA_dom	S
106584536	LOC106584536	-2.10815	-0.152969	0.000143808	0.000395101	mixed lineage kinase domain-like protein	mlkl	K08849	2.7.11.1	Pkinase_Tyr	T
106583862	mkrn2os.1	-2.79338	-0.523089	5.48383e-05	0.000170173	MKRN2 opposite strand, tandem duplicate 1	mkrn2os			DUF4796	S
106586370	LOC106586370	-2.51939	5.46662	6.12074e-10	1.85658e-08	MOB-like protein phocein	mob4	K04078		Cpn10,Mob1_phocein	D
106576810	LOC106576810	-2.00253	-0.580795	0.00326761	0.00622862	molybdenum cofactor sulfurase-like	mocos	K15631	2.8.1.9	Aminotran_5,MOSC,MOSC_N	H
106582732	LOC106582732	-3.32363	0.825473	5.34088e-08	5.16965e-07	monocarboxylate transporter 1	slc16a1	K08179		MFS_1	G
106604358	LOC106604358	-2.291	1.16192	2.39938e-07	1.73244e-06	MORC family CW-type zinc finger protein 3-like	morc4			HATPase_c_3,zfCW	D
106563534	LOC106563534	-2.32976	3.05362	2.68793e-09	5.35019e-08	mothers against decapentaplegic homolog 6		K04677		MH1,MH2	K
106560974	mov10l1	-3.12613	-2.25499	0.000317399	0.000789775	Mov10 like RISC complex RNA helicase 1	mov10l1	K13983	3.6.4.13	AAA_11,AAA_12,S1like	L
100196349	mphosph6	-2.37184	3.2104	8.68374e-10	2.37869e-08	M-phase phosphoprotein 6	mphosph6	K12593		MPP6	D
106612723	LOC106612723	-3.29682	-2.4434	0.000259985	0.000662449	mRNA decay activator protein ZFP36L1-like		K18753		zfCCCH	S
106579100	muc13b	-3.08176	-0.377705	7.47622e-06	3.0638e-05	mucin 13b, cell surface associated	muc13	K17298		SEA	T
106572557	LOC106572557	-2.84613	1.83127	2.28059e-09	4.75492e-08	mucin-12	aim1			Crystall,Ricin_B_lectin	S
106591811	LOC106591811	-4.56638	-3.01483	1.12891e-05	4.37033e-05	mucin-2		K10955		C8,Mucin2_WxxW,TIL,VWD	VW
106602672	LOC106602672	-2.27877	-0.772312	0.000213057	0.000556486	mucin-2-like					S
123731460	LOC123731460	-3.44962	-0.169615	1.64394e-06	8.48056e-06	mucin-4-like
106573936	LOC106573936	-5.31495	-3.42808	6.12136e-06	2.58197e-05	multidrug and toxin extrusion protein 1		K03327		MatE	V
106560280	LOC106560280	-2.25663	5.46332	8.60275e-11	5.04092e-09	multifunctional protein ADE2-like	paics	K01587	4.1.11,6.3.6	AIRC,Myb_DNAbind_4,SAICAR_synt	F
106584870	megf11	-2.0639	-1.89646	0.00397885	0.00743297	multiple EGF-like-domains 11	megf11			Laminin_EGF,hEGF	T
100286572	myct1b	-2.05109	-0.78651	0.00212873	0.00425201	myc target 1b				Myc_target_1	S
106583543	LOC106583543	-2.09352	2.09771	2.29325e-07	1.67261e-06	myelin basic protein		K17269		Myelin_MBP	S
106582469	LOC106582469	-2.68923	-2.59394	0.000962918	0.00209422	myelin-associated glycoprotein-like	mag	K06771		C2set_2,Ig_3,Vset	T
106606522	LOC106606522	-3.06319	-0.329575	3.31874e-06	1.53454e-05	myeloid-associated differentiation marker homolog				MARVEL	V
106606521	LOC106606521	-3.2932	1.39046	5.3502e-09	8.82523e-08	myeloid-associated differentiation marker-like				MARVEL	V
106569692	LOC106569692	-2.74918	-0.212178	5.65511e-06	2.41132e-05	myomegalin	pde4dip	K16549		Cnn_1N,zfAD	S
106591119	LOC106591119	-4.97856	-3.03999	4.128e-06	1.84683e-05	myosin heavy chain, fast skeletal muscle					Z
106565367	LOC106565367	-2.57844	0.132437	2.18823e-06	1.07967e-05	myosin heavy chain, fast skeletal muscle					Z
106595688	LOC106595688	-3.58229	-2.71246	0.000101299	0.000290766	myosin heavy chain, fast skeletal muscle-like					Z
106587297	LOC106587297	-2.22934	-1.53573	0.000471561	0.00111699	myosin light chain kinase 3		K00907	2.7.11.18	Pkinase	T
106583240	LOC106583240	-2.19071	8.37306	6.95808e-10	2.02451e-08	myosin light polypeptide 6	myl6	K12751		EFhand_6	T
106579078	LOC106579078	-3.44131	-1.25463	6.26694e-06	2.63481e-05	myosin regulatory light chain 2, skeletal muscle-like		K12758		EFhand_6	Z
100196805	mlrb	-3.09578	-0.453439	3.49444e-06	1.60512e-05	Myosin regulatory light chain 2B, cardiac muscle isoform					Z
100194642	LOC100194642	-5.28761	-2.2662	5.34149e-06	2.30236e-05	myosin, light polypeptide 3-1	myl1	K05738		EFhand_6	Z
100286447	mypc1	-3.46405	0.250318	8.44364e-07	4.88164e-06	Myosin-binding protein C, slow-type	mybpc2	K12558		Iset,fn3	T
106570066	LOC106570066	-3.47996	0.103582	5.12749e-07	3.2046e-06	N(G),N(G)-dimethylarginine dimethylaminohydrolase 2-like	ddah2	K01482	3.5.3.18		E
106606975	LOC106606975	-2.51133	1.81648	6.01141e-08	5.67594e-07	Na(+)/H(+) exchange regulatory cofactor NHE-RF1-like		K13365		EBP50_C,PDZ	S
106601791	LOC106601791	-3.47733	-2.34062	0.000114814	0.000324597	Na(+)/H(+) exchange regulatory cofactor NHE-RF2	slc9a3r2	K13358		EBP50_C,PDZ	S
106606537	LOC106606537	-2.81337	-1.81153	0.000371718	0.000907066	Na(+)/H(+) exchange regulatory cofactor NHE-RF2-like	slc9a3r2	K13358		EBP50_C,PDZ	S
106564993	LOC106564993	-2.19363	-1.25374	0.000390763	0.000947625	N-acetylmuramoyl-L-alanine amidase-like	pglyrp2	K01446		Amidase_2	M
106602938	LOC106602938	-2.40813	4.642	1.712e-09	3.87514e-08	NADH dehydrogenase [ubiquinone] 1 alpha subcomplex subunit 2	ndufa2	K03946		L51_S25_CIB8	C
106573873	LOC106573873	-2.53627	3.72903	2.69731e-09	5.35862e-08	NADH dehydrogenase [ubiquinone] 1 alpha subcomplex subunit 7	ndufa7	K03951		CIB14_5a	C
106608198	LOC106608198	-2.34967	2.95753	5.48759e-08	5.26849e-07	NADH dehydrogenase [ubiquinone] 1 beta subcomplex subunit 1
106601814	LOC106601814	-2.65466	3.9542	2.65698e-11	2.4464e-09	NADH dehydrogenase [ubiquinone] 1 beta subcomplex subunit 10-like	ndufb10	K03966		NDUFB10	C
106566834	LOC106566834	-2.45975	4.74604	7.31789e-10	2.09293e-08	NADH dehydrogenase [ubiquinone] 1 beta subcomplex subunit 11, mitochondrial	ndufb11	K11351		ESSS	S
106578447	LOC106578447	-2.11556	4.31341	1.52191e-08	1.94189e-07	NADH dehydrogenase [ubiquinone] 1 beta subcomplex subunit 4-like	ndufb4	K03960		NDUF_B4	C
106591659	LOC106591659	-3.9439	3.25228	5.27575e-12	8.55601e-10	NADH dehydrogenase [ubiquinone] 1 beta subcomplex subunit 7-like	ndufb7	K03963		NDUF_B7	C
106596057	LOC106596057	-2.28677	5.00934	4.59529e-10	1.49219e-08	NADH dehydrogenase [ubiquinone] 1 beta subcomplex subunit 8, mitochondrial	ndufb8	K03964		NDUF_B8	C
106581904	LOC106581904	-3.21518	2.52254	2.91996e-11	2.54199e-09	NADH dehydrogenase [ubiquinone] flavoprotein 3, mitochondrial	ndufv3	K03944		NDUFV3	C
100286672	ndua4	-2.10726	7.65072	2.26315e-08	2.64688e-07	NADH dehydrogenase 1 alpha subcomplex subunit 4	ndufa4	K03948		B12D	S
100196034	ndua6	-2.03234	4.38864	3.08532e-08	3.35866e-07	NADH dehydrogenase 1 alpha subcomplex subunit 6	ndufa6	K03950		Complex1_LYR	C
100196528	nduba	-2.30962	5.39948	1.83201e-11	1.87424e-09	NADH dehydrogenase 1 beta subcomplex subunit 10	ndufb10	K03966		NDUFB10	C
100195906	ndub7	-2.85301	4.14946	1.62276e-11	1.7789e-09	NADH dehydrogenase 1 beta subcomplex subunit 7	ndufb7	K03963		NDUF_B7	C
106561701	ndufa8	-2.22756	5.17164	7.5034e-10	2.13529e-08	NADH:ubiquinone oxidoreductase subunit A8	ndufa8	K03952		CHCH	C
106581414	LOC106581414	-2.15726	-1.54049	0.00213034	0.00425427	NADPH oxidase 4	nox4	K21423		FAD_binding_8,Ferric_reduct,NAD_binding_6	PQ
106566919	naa80	-2.28477	-0.354567	2.09882e-05	7.42808e-05	N-alpha-acetyltransferase 80, NatH catalytic subunit	nat6			Acetyltransf_1	S
100196556	nano1	-3.46346	0.246585	2.11398e-07	1.56077e-06	Nanos homolog 1	nanos1	K18741		zfnanos	S
106574048	nrd1b	-2.12729	-1.13239	0.00126598	0.00267507	nardilysin b (N-arginine dibasic convertase)
106569590	LOC106569590	-3.92447	-0.407666	1.64306e-07	1.26546e-06	natural killer cell receptor 2B4-like					S
106612138	LOC106612138	-3.27916	-1.12494	2.76424e-05	9.40626e-05	NEDD4-binding protein 3-A	n4bp3			Fez1	S
106604261	LOC106604261	-2.4134	-0.575693	1.86958e-05	6.73357e-05	NEDD4-binding protein 3-A	n4bp3			Fez1	S
106569431	LOC106569431	-2.08581	3.76872	6.0023e-09	9.56047e-08	NEDD8	nedd8	K12158		ubiquitin	DO
106584838	neil1	-2.37702	0.339143	2.19393e-06	1.08192e-05	nei-like DNA glycosylase 1	neil1	K10567	4.99.18	Fapy_DNA_glyco,H2TH,Neil1DNA_bind	S
106569798	ntng2b	-2.85982	3.20573	9.29758e-11	5.30699e-09	netrin g2b	ntng2	K16359		Laminin_EGF,Laminin_N	T
106568183	LOC106568183	-2.12664	0.110808	0.000140354	0.00038669	netrin receptor UNC5C	unc5c	K07521		Death,Iset,Ig_3,TSP_1,UPA,ZU5	T
106564677	LOC106564677	-4.504	3.49406	4.2956e-13	1.98661e-10	netrin-1	ntn1	K06843		Laminin_EGF,Laminin_N,NTR	W
106600076	LOC106600076	-3.4043	-1.66915	1.70343e-05	6.21513e-05	neurabin-1		K17551		PDZ,SAM_2	T
106575122	LOC106575122	-2.23923	-2.04967	0.00133841	0.00280631	neural cell adhesion molecule 2	ncam2	K06491		Iset,fn3	T
106589055	LOC106589055	-2.19272	-1.62572	0.00221258	0.00439973	neurensin-1-like	nrsn2			Neurensin	S
106601594	LOC106601594	-2.94476	-1.71956	0.000114191	0.000323092	neurexophilin-1-like	nxph3	K16656		Neurexophilin	S
106580977	LOC106580977	-2.81355	-0.762832	1.16434e-05	4.48618e-05	neurobeachin					U
106576941	LOC106576941	-4.49459	-1.53992	8.68648e-06	3.4774e-05	neuroblast differentiation-associated protein AHNAK				DUF4097	S
106565194	LOC106565194	-2.63843	-0.750281	1.81205e-05	6.5653e-05	neuroendocrine convertase 1	pcsk1	K01359	3.41.93	P_proprotein,Peptidase_S8,Proho_convert,S8_prodomain	O
106604422	LOC106604422	-3.4201	0.309629	2.57687e-07	1.83512e-06	neurofilament medium polypeptide-like		K07606		Filament	S
106589827	LOC106589827	-2.65092	-2.35577	0.000543462	0.00126361	neuromedin-K receptor	tacr2	K04223		7tm_1	T
106560273	LOC106560273	-4.49397	-1.85788	4.40788e-06	1.95303e-05	neuromedin-U-like	nmu	K05249		NMU	S
106573239	LOC106573239	-2.44913	3.68041	3.00959e-09	5.80816e-08	neuron navigator 2-like		K19483	3.6.4.12	CH	Z
106592065	LOC106592065	-3.04967	-0.946727	3.43995e-05	0.000113615	neuronal acetylcholine receptor subunit alpha-3		K04808		Neur_chan_LBD,Neur_chan_memb	T
106611786	LOC106611786	-2.7343	-1.19355	8.10436e-05	0.000239118	neuronal acetylcholine receptor subunit alpha-7		K04809		Neur_chan_LBD,Neur_chan_memb	T
106585536	ncs1b	-2.97061	-2.18337	0.000179119	0.000478395	neuronal calcium sensor 1b	ncs1	K19932		EFhand_1,EFhand_6,EFhand_7	T
106602380	LOC106602380	-4.54884	0.144767	5.33779e-09	8.82523e-08	neuronal membrane glycoprotein M6-a					S
106567451	LOC106567451	-5.49507	-3.08494	2.41716e-06	1.17235e-05	neuronal vesicle trafficking-associated protein 2	hgnc:24955			Calcyon	S
106602638	LOC106602638	-2.49162	-1.20426	0.000361307	0.000884687	neuropeptide Y receptor type 2-like	npy2r	K04205		7tm_1	T
106572941	LOC106572941	-3.02357	-2.18969	0.000167083	0.000450421	neuropeptides B/W receptor type 2-like	npbwr1	K05268		7tm_1	T
100270810	LOC100270810	-2.07201	0.566751	5.13642e-06	2.22438e-05	neutrophil cytosolic factor 1	ncf1	K08011		NECFESHC,PX,SH3_1,p47_phox_C	T
106603897	nhp2	-2.00473	6.39904	5.49662e-10	1.7184e-08	NHP2 ribonucleoprotein homolog (yeast)	nhp2	K11129		Ribosomal_L7Ae	A
106599047	nmnat3	-2.07551	2.67523	2.56084e-08	2.90401e-07	nicotinamide nucleotide adenylyltransferase 3	nmnat3	K06210	2.7.7.1,2.7.7.18	CTP_transf_like	H
100196366	nipsnap3a	-2.38568	4.94985	4.64618e-12	7.8938e-10	nipsnap homolog 3A (C. elegans)	nipsnap3a			NIPSNAP	S
106585241	nos1	-2.20048	4.23497	4.95366e-11	3.45702e-09	nitric oxide synthase 1 (neuronal)	nos1	K13240	1.14.13.39	FAD_binding_1,Flavodoxin_1,NAD_binding_1,NO_synthase,PDZ	C
106581788	nostrin	-3.52266	-2.49685	0.000323685	0.000802967	nitric oxide synthase trafficking	nostrin	K20126		FCH,SH3_1,SH3_9	T
106568287	LOC106568287	-2.22248	2.65779	2.73166e-09	5.40706e-08	N-lysine methyltransferase KMT5A-A-like	setd8	K11428	2.1.1.43	SET	S
106585777	LOC106585777	-3.386	-0.784511	3.96914e-06	1.78608e-05	noelin				Noelin1,OLF	W
106603327	LOC106603327	-2.59145	4.18831	7.00511e-11	4.40412e-09	non-histone chromosomal protein HMG-14A		K11300		HMG14_17	S
106577586	LOC106577586	-3.84424	-2.42722	7.44938e-05	0.000221926	nuclear factor 1 B-type-like	nfib	K09169		CTF_NFI,MH1,NfI_DNAbd_preN	K
106577966	LOC106577966	-4.91094	-1.90229	1.19247e-06	6.52072e-06	nuclear factor 7, brain		K12015	2.37	zfB_box,zfC3HC4_2	O
106569777	LOC106569777	-2.98673	0.229335	3.44021e-07	2.32466e-06	nuclear factor of activated T-cells, cytoplasmic 1					K
106605067	LOC106605067	-2.68438	1.35525	2.55188e-07	1.82016e-06	nuclear factor of activated T-cells, cytoplasmic 1-like	nfatc1	K04446		RHD_DNA_bind,RHD_dimer	K
106572627	LOC106572627	-2.17574	-1.98903	0.00489714	0.0089455	nuclear factor of activated T-cells, cytoplasmic 2-like	nfatc2	K17332		RHD_DNA_bind,RHD_dimer	S
106605922	LOC106605922	-5.13083	0.136091	9.04617e-09	1.30869e-07	nuclear pore membrane glycoprotein 210	nup210l	K14314		Big_2	UY
106610679	LOC106610679	-2.06735	-0.00965589	2.41765e-05	8.3716e-05	nuclear receptor coactivator 7	tldc2			LysM,TLD	L
106563256	si:ch211-15d5.11	-2.06284	-1.28106	0.000957919	0.00208462	nuclear receptor coactivator 7	tldc2			LysM,TLD	L
100380645	LOC100380645	-5.24178	-1.66122	2.23058e-06	1.09665e-05	nuclear receptor subfamily 2 group F member 5	nr2f5	K08702		Hormone_recep,zfC4	K
106605293	nr2f5	-2.43365	-1.31682	0.000490365	0.00115683	nuclear receptor subfamily 2, group F, member 5	nr2f5	K08702		Hormone_recep,zfC4	K
106590177	LOC106590177	-2.18374	1.05501	1.37366e-06	7.30184e-06	nuclear receptor-binding protein 2-like	nrbp2	K08875		Pkinase_Tyr	T
106588586	LOC106588586	-3.4489	4.55114	1.26965e-11	1.57046e-09	nuclear transport factor 2	nutf2			NTF2	U
106570230	LOC106570230	-2.38521	6.08643	4.96632e-09	8.37788e-08	nuclear transport factor 2	nutf2			NTF2	U
106604300	nxt2	-2.42318	6.32015	1.11579e-10	5.98862e-09	nuclear transport factor 2-like export factor 2	nxt2	K14285		NTF2	A
106608689	LOC106608689	-2.06797	-1.8407	0.00322992	0.00616419	nuclear valosin-containing protein-like	nvl	K14571		AAA,Nucleolin_bd	O
106566803	LOC106566803	-3.14151	-2.01229	7.99996e-05	0.000236355	nucleolar protein 4-like	nol4l				S
106561867	LOC106561867	-2.44073	0.954581	6.65396e-07	4.00345e-06	nucleoredoxin-like protein 2	nxnl2	K17609	1.8.1.8	Thioredoxin_8	O
100196233	ntpcr	-2.41823	1.01016	1.80008e-06	9.14391e-06	nucleoside-triphosphatase, cancer-related	ntpcr	K06928	3.6.1.15	NTPase_1	O
100195065	np1l1	-2.06267	7.1276	9.39376e-12	1.26475e-09	Nucleosome assembly protein 1-like 1	nap1l1	K11279		NAP	BD
106604943	LOC106604943	-2.42736	4.26151	3.92521e-11	2.99565e-09	nucleotide exchange factor SIL1-like	sil1	K14001		Fes1	O
106578979	nudt13	-2.64689	-0.254266	7.78546e-06	3.1705e-05	nudix (nucleoside diphosphate linked moiety X)-type motif 13	nudt13			NUDIX,NUDIXlike,zfNADHPPase	L
106583421	nudt2	-2.10993	5.70761	1.17354e-09	2.95642e-08	nudix (nucleoside diphosphate linked moiety X)-type motif 2	nudt2	K01518	3.6.1.17	NUDIX	T
106560577	si:ch73-61d6.3	-2.55544	-1.70903	0.00065563	0.00149006	occludin	ocln	K06088		MARVEL,Occludin_ELL	S
106567131	olfml3a	-2.57482	4.16678	3.27389e-11	2.69914e-09	olfactomedin-like 3a				OLF	W
106599115	LOC106599115	-3.6404	-1.77355	4.87959e-05	0.000153695	olfactomedin-like protein 2B	olfml2b			OLF	W
106565879	LOC106565879	-2.77975	-1.95061	0.000223116	0.000579155	olfactory receptor class A-like protein 1		K04614		V1R	T
106571077	LOC106571077	-2.57419	4.57202	1.00541e-08	1.41646e-07	oligosaccharyltransferase complex subunit 4 (non-catalytic)	ost4			Ost4	S
123743518	ost4	-2.54823	4.99285	1.29751e-08	1.7201e-07	oligosaccharyltransferase complex subunit 4 (non-catalytic)	ost4			Ost4	S
106567646	LOC106567646	-3.74127	-1.44365	1.82525e-05	6.60391e-05	opioid-binding protein/cell adhesion molecule-like		K06773		Iset,Ig_3	T
106565102	optc	-2.99504	-1.47372	3.95522e-05	0.000128026	opticin	optc	K08127		LRR_8	S
106576352	orc5	-2.12748	3.62295	2.52966e-10	1.01553e-08	origin recognition complex, subunit 5	orc5	K02607		AAA_16,ORC5_C	L
106589216	LOC106589216	-3.1715	0.68082	3.90119e-07	2.56393e-06	ORM1-like protein 3	ormdl3			ORMDL	S
106586678	otc	-3.5282	1.32229	1.38321e-09	3.34017e-08	ornithine transcarbamylase	otc	K00611	2.1.3.3	OTCace,OTCace_N	E
106571765	otofa	-2.25291	-0.0779344	4.46803e-05	0.000142334	otoferlin a	otof	K19949		C2,FerB,FerI,Ferlin_C	M
100195575	otor	-2.30242	2.86543	1.44076e-08	1.86164e-07	otoraplin	otor			SH3_2	T
106565268	LOC106565268	-3.43958	-1.25629	1.99279e-05	7.10197e-05	P2Y purinoceptor 1		K04270		7tm_1	S
106603791	pax9	-2.03017	-1.22152	0.00106518	0.00229494	paired box 9	pax9	K09382		PAX	K
106583194	LOC106583194	-2.76628	1.04533	4.34264e-07	2.80244e-06	PAK4-inhibitor inka1				FAM212	S
106582755	LOC106582755	-2.64263	3.8165	1.06298e-10	5.77916e-09	PAK4-inhibitor inka2-like				FAM212	S
106604552	LOC106604552	-3.35046	-0.0289864	1.59233e-07	1.23471e-06	palmitoyltransferase ZDHHC9-like	zdhhc9	K16675	2.3.125	DHHC	S
106566296	LOC106566296	-2.07972	5.45631	9.09399e-09	1.31361e-07	pancreatic progenitor cell differentiation and proliferation factor B	ppdpf			PPDFL	S
100195390	LOC100195390	-2.39849	3.77388	5.87555e-11	3.90014e-09	papillary renal cell carcinoma (translocation-associated)	prcc	K13105		PRCC	D
106582829	si:ch211-222l21.1	-2.95152	7.70887	4.69964e-11	3.36452e-09	parathymosin		K13784		Prothymosin	S
106570232	LOC106570232	-2.90596	-1.11811	8.68032e-05	0.000253803	partitioning defective 6 homolog gamma-like	pard6g	K06093		PB1,PDZ	T
106583570	LOC106583570	-2.84941	-1.48063	0.000278748	0.000703911	paxillin	pxn	K05760		LIM,Paxillin	TZ
106579400	pagr1	-2.24174	4.39736	5.51085e-10	1.72096e-08	PAXIP1 associated glutamate-rich protein 1	pagr1	K14973		PAXIP1_C	K
106567361	si:ch211-251b21.1	-4.68565	0.498656	3.20961e-09	6.09932e-08	PBP2_iGluR_non_NMDA_like domain-containing protein				Lig_chan,Lig_chanGlu_bd	EPT
106573334	LOC106573334	-3.5361	5.22476	1.61585e-11	1.7789e-09	PCNA-associated factor	kiaa0101			PAF	S
100196159	paf	-3.23219	3.69031	1.14135e-10	6.05533e-09	PCNA-associated factor	kiaa0101			PAF	S
106612021	pdlim3b	-2.95084	5.10114	1.26322e-12	3.65672e-10	PDZ and LIM domain 3b				DUF4749,LIM,PDZ	TZ
100380652	LOC100380652	-2.82807	-1.61736	0.000108879	0.000309751	peptidase inhibitor 16	pi16	K20412		CAP	S
106578758	LOC106578758	-2.34164	2.80915	5.70884e-09	9.21866e-08	peptidyl-prolyl cis-trans isomerase A					O
106567968	ptrh2	-2.57072	4.2851	1.25001e-10	6.37071e-09	peptidyl-tRNA hydrolase 2	ptrh2	K04794	3.1.19	PTH2	S
106571548	ptrhd1	-2.43674	1.68456	1.05339e-07	8.85882e-07	peptidyl-tRNA hydrolase domain containing 1	ptrhd1			PTH2	S
106606327	LOC106606327	-2.07183	6.14979	6.89188e-10	2.0153e-08	peripheral myelin protein 22		K19289		PMP22_Claudin	S
106564567	LOC106564567	-2.13057	6.20824	1.80523e-09	4.03182e-08	peroxiredoxin-1	prdx2	K03386	1.11.1.15	1cysPrx_C,AhpCTSA	O
106603145	LOC106603145	-3.04801	4.27685	1.27099e-11	1.57046e-09	peroxiredoxin-5, mitochondrial	prdx5	K11187	1.11.1.15	Redoxin	O
106569414	LOC106569414	-2.75348	-0.243165	4.31333e-06	1.91798e-05	peroxiredoxin-6	prdx6	K11188	1.11.1.15,1.11.1.7	1cysPrx_C,AhpCTSA	O
106613558	LOC106613558	-2.92459	-2.13131	0.000535413	0.00124804	peroxiredoxin-like 2A
106600385	LOC106600385	-2.11813	3.8013	5.04071e-09	8.46336e-08	peroxisomal biogenesis factor 19	pex19	K13337		Pex19	U
106563296	LOC106563296	-3.47601	1.02764	2.85196e-09	5.56415e-08	PH and SEC7 domain-containing protein 1	psd4	K12494		PH_9,Sec7	T
100196818	phf5a	-2.24549	5.0088	1.00803e-08	1.41875e-07	PHD finger protein 5A	phf5a	K12834		PHF5	K
100196273	pemt	-2.02586	2.1762	7.41596e-08	6.70278e-07	phosphatidylethanolamine N-methyltransferase	pemt	K00551	2.1.1.17,2.1.1.71	PEMT	I
106560579	pde6d	-2.22573	1.79888	2.09672e-08	2.49153e-07	phosphodiesterase 6D, cGMP-specific, rod, delta	pde6d	K13758		GMP_PDE_delta	T
123724424	LOC123724424	-2.29353	1.95236	1.63255e-08	2.04826e-07	phospholipase A and acyltransferase 4-like	rarres3	K16817	3.1.1.32,3.1.1.4	LRAT	S
100194926	ppat	-2.49324	4.07241	8.30099e-11	4.91567e-09	phosphoribosyl pyrophosphate amidotransferase	ppat	K00764	2.4.14	GATase_6,Pribosyltran	F
106606986	LOC106606986	-2.01782	1.57433	1.40853e-06	7.45341e-06	phosphoribosyl pyrophosphate synthase-associated protein 1				Pribosyl_synth,Pribosyltran_N	EF
106575120	gart	-2.04907	5.50164	1.37795e-11	1.6216e-09	phosphoribosylglycinamide formyltransferase	gart	K11787	2.1,6.3.3.1,6.3.4.13	AIRS,AIRS_C,Formyl_trans_N,GARS_A,GARS_C,GARS_N	F
100196629	serb	-3.47034	-1.0903	4.41425e-06	1.95434e-05	Phosphoserine phosphatase	psph	K01079	3.1.3.3	Hydrolase	E
100196800	pter	-3.07259	3.95996	2.47856e-12	5.38159e-10	phosphotriesterase related	pter	K07048		PTE	S
123728230	LOC123728230	-2.42824	0.601479	4.81318e-06	2.10194e-05	phytanoyl-CoA dioxygenase, peroxisomal-like	phyh	K00477	1.14.11.18	PhyH	I
106571968	LOC106571968	-3.94869	-3.03304	0.000173561	0.000465336	piezo-type mechanosensitive ion channel component 2		K22128		PIEZO,Piezo_RRas_bdg	S
106579641	LOC106579641	-2.51159	-0.429837	1.51465e-05	5.62071e-05	piezo-type mechanosensitive ion channel component 2		K22128		PIEZO,Piezo_RRas_bdg	S
106566694	LOC106566694	-2.18042	0.926167	5.88156e-06	2.49261e-05	piezo-type mechanosensitive ion channel component 2-like		K22128		PIEZO,Piezo_RRas_bdg	S
106585892	LOC106585892	-6.30755	-2.49741	3.65269e-07	2.43254e-06	piggyBac transposable element-derived protein 4-like					S
123725126	LOC123725126	-3.52596	0.680131	1.8749e-08	2.28697e-07	piggyBac transposable element-derived protein 4-like					S
106603571	LOC106603571	-2.22923	7.77589	7.89751e-12	1.12149e-09	pigment epithelium-derived factor-like	serpinf1	K19614		Serpin	V
100196547	pir	-2.21116	0.317707	1.12574e-05	4.36041e-05	pirin	pir	K06911		Pirin,Pirin_C	S
106575362	LOC106575362	-5.93354	-3.04416	5.36007e-06	2.30863e-05	pituitary tumor-transforming gene 1 protein-interacting protein					S
106611025	pgfb	-2.04188	-1.77754	0.00535747	0.00969248	placental growth factor b	pgf	K16859		PDGF	T
106577641	LOC106577641	-4.07383	3.87482	1.03253e-12	3.23863e-10	placenta-specific gene 8 protein-like					S
106586483	LOC106586483	-3.32308	-2.11345	0.000199861	0.000526112	plastin-2	lcp1	K17276		CH,EFhand_1,EFhand_5,EFhand_7,EFhand_8	Z
106604525	LOC106604525	-2.47918	-0.902552	0.000153325	0.000417752	platelet-derived growth factor C	pdgfc	K05450		CUB,PDGF	T
106565100	plekha6	-3.20345	3.56823	6.39474e-12	9.97405e-10	pleckstrin homology domain containing, family A member 6	plekha6			PH	T
106578440	phldb2b	-2.39505	-2.26092	0.00104405	0.00225419	pleckstrin homology-like domain, family B, member 2b				PH	T
106569778	LOC106569778	-2.28639	3.86112	2.08322e-09	4.45272e-08	plectin	plec	K10388		CH,Plectin	Z
106578707	LOC106578707	-2.35716	-0.651422	0.00012319	0.000344894	plexin domain-containing protein 2	plxdc2			PSI	W
106581674	pcbp3	-2.98623	-1.08575	2.52682e-05	8.70419e-05	poly(rC) binding protein 3	pcbp3	K21444		KH_1	A
106582661	LOC106582661	-2.64461	6.59716	6.17453e-11	4.01457e-09	poly(rC)-binding protein 2
106578531	LOC106578531	-2.11651	1.57177	1.24938e-07	1.01918e-06	polyadenylate-binding protein 4-like	pabpc4	K13126		PABP,RRM_1	AJ
100286659	si:dkey-6i22.5	-2.30771	5.58611	1.25174e-10	6.37071e-09	Polyamine-modulated factor 1	pmf1	K11546		Nnf1	K
106564949	LOC106564949	-2.52415	2.61783	1.90452e-09	4.20098e-08	polycomb complex protein BMI-1	pcgf2	K11460		RAWUL,zfC3HC4_2	O
106566819	LOC106566819	-2.33807	-1.43811	0.00112403	0.00240936	polyhomeotic-like protein 2		K11457		PHC2_SAM_assoc,SAM_1	S
106572235	LOC106572235	-2.20783	1.20953	1.25859e-06	6.80635e-06	polyhomeotic-like protein 2		K11457		PHC2_SAM_assoc,SAM_1	S
106585221	LOC106585221	-2.21034	0.845761	2.59265e-06	1.2473e-05	potassium channel subfamily T member 1-like	kcnt1	K04946		BK_channel_a,Ion_trans_2	P
106598568	LOC106598568	-3.4219	-2.22922	9.93731e-05	0.000285842	potassium channel subfamily T member 2	kcnt2	K04947		BK_channel_a,Ion_trans_2	P
106561886	kcnk5a	-2.85118	-1.27998	2.7403e-05	9.33545e-05	potassium channel, subfamily K, member 5a	kcnk5	K04916		Ion_trans_2	P
106609300	LOC106609300	-4.74888	-0.4078	2.24548e-07	1.64172e-06	potassium voltage-gated channel subfamily D member 2-like		K04892		BTB_2,DUF3399,Ion_trans,Shaltype	P
106561712	LOC106561712	-2.30136	-0.837246	7.63776e-05	0.000226993	potassium voltage-gated channel subfamily D member 2-like		K04892		BTB_2,DUF3399,Ion_trans,Shaltype	P
106568517	LOC106568517	-3.03763	0.993739	1.649e-07	1.26936e-06	potassium/sodium hyperpolarization-activated cyclic nucleotide-gated channel 1	hcn1	K04954		Ion_trans,Ion_trans_N,cNMP_binding	P
106572198	prdm16	-2.54535	0.317729	1.3932e-06	7.38872e-06	PR domain containing 16	prdm16	K22410		zfC2H2,zfC2H2_6	K
106585542	pbx3b	-5.97396	-2.28179	3.79755e-06	1.71999e-05	pre-B-cell leukemia homeobox 3b	pbx3	K15610		Homeobox,PBC	K
106599262	LOC106599262	-3.06899	1.98208	2.57109e-10	1.02495e-08	pre-B-cell leukemia transcription factor 1-like		K09355		Homeobox,PBC	K
100196481	pfdn1	-2.30297	5.79359	7.37249e-10	2.10401e-08	prefoldin subunit 1	pfdn1	K09548		Prefoldin_2	O
106578050	LOC106578050	-2.22795	4.67574	1.25437e-10	6.37071e-09	prefoldin subunit 3-like	vbp1			Prefoldin	O
106583068	LOC106583068	-2.23458	3.11681	4.33708e-09	7.61337e-08	prefoldin subunit 5	pfdn5	K04797		Prefoldin	O
106612051	pfdn6	-2.1273	6.78826	1.94737e-10	8.6001e-09	prefoldin subunit 6	pfdn6	K04798		Prefoldin_2	O
106601835	pam16	-2.17433	3.04037	2.35814e-08	2.72946e-07	presequence translocase associated motor 16	pam16	K17805		Pam16	U
106567229	LOC106567229	-2.03584	0.515397	7.07852e-06	2.92222e-05	prickle planar cell polarity protein 3-A-like	prickle3	K04511		LIM,PET	TZ
106562616	LOC106562616	-3.06056	1.50802	9.14587e-09	1.3191e-07	probable DNA polymerase				DNA_pol_B_2	S
106567301	LOC106567301	-2.12176	-0.219361	0.00404544	0.00754453	probable low affinity copper uptake protein 2	slc31a2	K14687		Ctr	P
106583191	LOC106583191	-2.45336	5.48074	2.74309e-09	5.42593e-08	probable protein BRICK1	brk1	K05752			S
106606348	LOC106606348	-2.2966	3.44627	2.49552e-09	5.07696e-08	probable tRNA pseudouridine synthase 1	trub1	K03177	5.4.995	TruB_C_2,TruB_N	J
106562440	LOC106562440	-2.69566	2.32338	2.69762e-09	5.35862e-08	pro-cathepsin H		K01366	3.42.16	Inhibitor_I29,Peptidase_C1	O
106560797	LOC106560797	-4.25776	2.5286	7.09186e-12	1.05508e-09	procathepsin L-like		K01365	3.42.15	Inhibitor_I29,Peptidase_C1	O
106584384	LOC106584384	-2.63675	-0.830467	0.000140675	0.000387464	procollagen galactosyltransferase 2	colgalt2	K11703	2.4.1.50	Glyco_tranf_2_4,Glyco_transf_25	O
106561586	LOC106561586	-2.57661	1.81023	6.15913e-08	5.78613e-07	procollagen galactosyltransferase 2	cercam	K11703	2.4.1.50	Glyco_tranf_2_4,Glyco_transf_25	O
106605637	LOC106605637	-2.0377	2.33792	8.45158e-09	1.24347e-07	programmed cell death 1 ligand 1-like				Vset	T
106580445	LOC106580445	-2.14786	7.0337	3.96456e-10	1.34715e-08	proliferating cell nuclear antigen	pcna	K04802		PCNA_C,PCNA_N	L
123727803	LOC123727803	-2.11574	0.160957	3.03327e-05	0.000101761	proliferating cell nuclear antigen-like	pcna	K04802		PCNA_C,PCNA_N	L
106570205	prcc	-2.11512	1.7932	6.87308e-07	4.11276e-06	proline rich mitotic checkpoint control factor	prcc	K13105		PRCC	D
100195716	bca3	-2.04116	1.57425	3.84351e-06	1.73749e-05	Proline-rich protein BCA3	akip1				S
100195785	LOC100195785	-4.89282	4.36857	1.43959e-13	1.13136e-10	Pro-neuregulin-4, membrane-bound isoform	nrg4	K05458		DUF3149	T
106571040	LOC106571040	-2.13382	-2.45065	0.00410341	0.00764165	prospero homeobox protein 1		K20212		HPD	K
106589359	LOC106589359	-2.66131	-0.805407	0.00013673	0.000377983	prostaglandin E2 receptor EP1 subtype-like		K04258		7tm_1	S
106575548	ptgfrnb	-2.36835	0.756051	1.33138e-06	7.12574e-06	prostaglandin F2 receptor inhibitor b					T
106608861	LOC106608861	-2.42675	3.03928	2.65272e-10	1.04581e-08	prostaglandin reductase 1-like	ptgr1	K13948	1.3.1.48,1.3.1.74	ADH_N_2,ADH_zinc_N	S
106585418	ptgs1	-2.24802	1.30451	2.75386e-07	1.93843e-06	prostaglandin-endoperoxide synthase 1	ptgs1	K00509	1.14.99.1	An_peroxidase,EGF	S
106584001	psmg4	-2.24811	4.72738	2.79914e-08	3.11709e-07	proteasome (prosome, macropain) assembly chaperone 4	psmg4	K11878		PAC4	S
106566739	LOC106566739	-2.4702	0.318864	1.05736e-06	5.89574e-06	proteasome 20S subunit alpha 7	psma7	K02731	3.45.1	Proteasome,Proteasome_A_N	O
123732759	LOC123732759	-2.46983	-1.66526	0.0019628	0.00395121	protein ALP1-like					L
123730417	LOC123730417	-2.11471	-1.14362	0.000800458	0.00177677	protein ALP1-like					L
106565304	LOC106565304	-2.30763	2.4073	1.34918e-07	1.08386e-06	protein CBFA2T2-like	cbfa2t2			NHR2,TAFH,zfMYND	S
106583217	LOC106583217	-2.62	10.3257	1.67116e-09	3.82211e-08	protein cereblon	crbn	K11793		LON_substr_bdg,YippeeMis18	S
106571455	LOC106571455	-2.47517	-1.09759	0.000104666	0.000299317	protein cornichon homolog 3	cnih3	K20368		Cornichon	OTU
106606513	LOC106606513	-2.84647	-1.29128	7.15359e-05	0.00021421	protein crumbs homolog 3-like	crb3	K06090			S
106564433	LOC106564433	-2.32016	4.51982	1.80178e-09	4.02726e-08	protein CutA homolog	cuta	K03926		CutA1	P
106590866	LOC106590866	-2.17209	2.03431	7.2242e-07	4.28335e-06	protein CutA homolog	cuta	K03926		CutA1	P
106586224	LOC106586224	-2.72871	1.91022	3.75356e-09	6.85901e-08	protein dpy-30 homolog	dpy30	K14965		Dpy30	K
106564822	LOC106564822	-2.52216	4.53219	1.99301e-09	4.32597e-08	protein dpy-30 homolog	dpy30	K14965		Dpy30	K
106605148	LOC106605148	-2.34903	2.47153	1.35998e-08	1.77819e-07	protein FAM110C-like	fam110d			FAM110_C,FAM110_N	S
106564906	LOC106564906	-2.46947	0.527267	1.78786e-06	9.09966e-06	protein FAM136A-like	fam136a			DUF842	S
106603706	LOC106603706	-2.68646	1.18349	1.60122e-08	2.01946e-07	protein FAM168A				TCRP1	S
106590876	LOC106590876	-4.14527	-2.40589	0.000109854	0.000312099	protein FAM83F-like	fam83f			DUF1669	S
106575773	LOC106575773	-2.29631	2.36091	7.64991e-09	1.14801e-07	protein Hikeshi	c11orf73			DUF775	S
106584290	LOC106584290	-2.85203	-0.886355	2.02744e-05	7.20752e-05	protein Hook homolog 1-like	hook1	K16612		HOOK	S
106561064	LOC106561064	-3.23923	-2.01126	0.000190717	0.000505069	protein inscuteable homolog	insc			INSC_LBD	S
106576746	pkdcca	-4.82462	-3.13941	5.98119e-06	2.52883e-05	protein kinase domain containing, cytoplasmic a	pkdcc	K17548		PIP49_C	T
106599566	si:ch73-49p17.1	-2.32251	4.80108	1.68868e-09	3.84677e-08	protein LBH				Lbh	K
106589484	LOC106589484	-2.36066	2.41289	2.25056e-09	4.71582e-08	protein lin-52 homolog	lin52	K21775		LIN52	S
106609408	LOC106609408	-2.17525	0.0608378	2.84505e-05	9.62879e-05	protein lin-7 homolog A	lin7a	K19931		L27,PDZ	W
106590038	LOC106590038	-2.06383	-0.776817	0.000621875	0.0014232	protein lyl-1	lyl1	K15604		HLH	K
123735055	LOC123735055	-2.32646	-0.437244	3.4696e-05	0.000114436	protein odd-skipped-related 2-like	osr2	K09215		zfC2H2	K
106609082	si:dkey-183c6.8	-2.36668	0.126498	3.60226e-06	1.64645e-05	protein O-GlcNAcase		K15719	2.3.1.48,3.1.169	NAGidase	O
106570530	LOC106570530	-2.59694	-1.08087	0.000540356	0.00125792	protein PALS2	mpp6			Guanylate_kin,L27,PDZ,SH3_2	T
106586467	LOC106586467	-3.71249	-2.19316	0.000107642	0.000306629	protein phosphatase 1 regulatory subunit 1C-like	ppp1r1c	K17549		DARPP32	S
106603982	LOC106603982	-2.01639	-2.06383	0.00351005	0.00664108	protein phosphatase Slingshot homolog 2	ssh2	K05766	3.1.3.16,3.1.3.48	DEK_C,DSPc	V
106578195	ppm1ka	-2.79658	-0.33319	5.22481e-05	0.000163164	protein phosphatase, Mg2+/Mn2+ dependent 1Ka		K17505	3.1.3.16	PP2C	T
106582733	ppm1j	-2.03887	0.530067	3.63807e-05	0.000119177	protein phosphatase, Mg2+/Mn2+ dependent, 1J	ppm1j	K17503	3.1.3.16	PP2C	T
106588175	LOC106588175	-2.02159	8.56532	4.07596e-08	4.16911e-07	protein S100-A1		K17274		EFhand_1,EFhand_7,S_100	T
106574877	LOC106574877	-2.04726	-0.0831837	0.000419943	0.00100904	protein S100-A5				EFhand_1,S_100	T
106607750	LOC106607750	-2.22761	2.31643	5.97547e-09	9.52837e-08	protein-L-isoaspartate(D-aspartate) O-methyltransferase	pcmt1	K00573	2.1.1.77	PCMT	O
106608317	LOC106608317	-2.02999	0.933258	5.03801e-06	2.18722e-05	protein-tyrosine kinase 2-beta	ptk2b	K05871	2.7.10	FERM_M,Focal_AT,Pkinase_Tyr	T
106604451	pcdh19	-4.73023	0.367917	4.28513e-09	7.54537e-08	protocadherin 19	pcdh19	K16499		Cadherin,Cadherin_2	T
106613153	LOC106613153	-2.92721	-0.620606	6.63297e-06	2.76467e-05	protocadherin Fat 3	fat3	K16506		Cadherin,EGF,EGF_CA,Laminin_G_2	T
106604827	LOC106604827	-2.79272	-2.22594	0.0003699	0.00090317	protocadherin gamma-A12-like					S
106611784	LOC106611784	-4.69707	-0.405822	2.65818e-08	2.993e-07	protocadherin-10	pcdh10	K16499		Cadherin,Cadherin_2,Cadherin_C_2	S
106603248	LOC106603248	-2.0951	-1.29611	0.000657538	0.00149404	protocadherin-10		K16499		Cadherin,Cadherin_2,Cadherin_C_2,Cadherin_tail	S
106611509	LOC106611509	-2.06649	-0.0105462	4.14073e-05	0.000133276	protocadherin-19	pcdh19	K16499		Cadherin,Cadherin_2	T
106565711	LOC106565711	-5.23781	-0.843411	6.82197e-08	6.26309e-07	proton-associated sugar transporter A	slc45a1	K15378		MFS_1,MFS_2	G
106593543	LOC106593543	-3.20152	-0.990126	2.67953e-05	9.14965e-05	proto-oncogene vav	vav1	K05730		C1_1,CAMSAP_CH,PH,RhoGEF,SH2,SH3_1,SH3_2	T
106594609	LOC106594609	-2.86923	0.603283	1.88892e-07	1.4252e-06	proto-oncogene vav-like	vav1	K05730		C1_1,CAMSAP_CH,PH,RhoGEF,SH2,SH3_1,SH3_2	T
106580906	LOC106580906	-5.46634	-2.81641	1.13787e-06	6.2682e-06	PTB-containing, cubilin and LRP1-interacting protein-like	pid1			PID_2	S
100196830	pcbd2	-3.91126	2.14479	3.85018e-10	1.33627e-08	pterin-4 alpha-carbinolamine dehydratase 2	pcbd2	K01724	4.1.96	Pterin_4a	K
100286615	phs	-2.57401	3.84823	3.55691e-10	1.27279e-08	Pterin-4-alpha-carbinolamine dehydratase	pcbd1	K01724	4.1.96	Pterin_4a	K
106579964	p2rx7	-4.21269	-3.19288	4.49563e-05	0.000143133	purinergic receptor P2X, ligand-gated ion channel, 7	p2rx7	K05220		P2X_receptor	T
106603900	LOC106603900	-4.26623	-2.05732	5.52162e-06	2.36252e-05	putative ammonium transporter 1		K03320		Ammonium_transp	P
106597037	LOC106597037	-2.30376	0.409969	2.33224e-06	1.13728e-05	putative E3 ubiquitin-protein ligase UBR7	ubr7	K11979	2.37	zfUBR	S
106607856	LOC106607856	-2.84531	2.19646	2.45118e-08	2.80642e-07	putative peptidyl-tRNA hydrolase PTRHD1	ptrhd1			PTH2	S
106576865	LOC106576865	-2.27368	-1.02216	0.000236854	0.000610156	putative ZDHHC-type palmitoyltransferase 6		K20032	2.3.125	Ank_2,Ank_3,Ank_4,DHHC	S
100196716	pyroxd2	-2.40364	0.157522	2.61412e-06	1.25656e-05	pyridine nucleotide-disulphide oxidoreductase domain 2	pyroxd2			Amino_oxidase,NAD_binding_8	H
106589290	LOC106589290	-3.59695	2.08685	1.79748e-10	8.14371e-09	pyridoxine-5'-phosphate oxidase	pnpo	K00275	1.4.3.5	PNP_phzG_C,Putative_PNPOx	H
106565137	zgc:112334	-3.4088	-0.545998	7.40347e-07	4.36877e-06	rab GDP dissociation inhibitor beta		K17255		GDI	O
106585294	LOC106585294	-2.48193	0.951846	4.74789e-07	3.01421e-06	rabphilin-3A	rph3a	K19938		C2,FYVE_2	U
106590206	LOC106590206	-4.74117	-2.92678	4.0103e-05	0.000129573	RALY RNA binding protein like	ralyl			RRM_1	A
106564356	LOC106564356	-2.434	-1.96653	0.00132719	0.00278565	rano class II histocompatibility antigen, A beta chain-like					S
106583006	LOC106583006	-2.48909	-0.999533	0.000122655	0.00034364	rap1 GTPase-activating protein 1		K17700		GoLoco,Rap_GAP	T
106602845	LOC106602845	-2.01109	-1.02471	0.000731745	0.00164068	rap1 GTPase-activating protein 2-like		K17708		Rap_GAP	T
100380800	ngap	-3.75404	0.197102	2.01173e-07	1.49963e-06	Ras GTPase-activating protein nGAP	rasal3	K17633		C2,RasGAP	T
100306744	LOC100306744	-2.39356	2.32679	1.28785e-08	1.70972e-07	ras homolog gene family, member Q	rhoq	K07194		Ras	U
106610298	LOC106610298	-2.11958	0.52259	6.74266e-06	2.80384e-05	ras-related C3 botulinum toxin substrate 3	rac3	K07861		Ras	U
106613716	LOC106613716	-2.98573	0.455373	1.60124e-07	1.23994e-06	ras-related protein Rab-11B					U
106599038	LOC106599038	-2.1159	1.30861	1.8773e-07	1.41719e-06	ras-related protein Rab-11B-like		K07905		Ras	U
106589699	LOC106589699	-2.34431	-1.16025	0.00128829	0.00271458	ras-related protein Rab-3D-like	rab3d	K07884		Ras	U
106582744	LOC106582744	-2.98872	5.7977	6.62091e-13	2.52808e-10	ras-related protein Rap-1A	rap1a	K04353		Ras	S
106606999	LOC106606999	-4.32639	-2.60081	5.56052e-05	0.000172128	ras-related protein Rap-2a-like				Ras	S
106561157	LOC106561157	-3.81446	-2.92744	0.000457269	0.00108602	ras-specific guanine nucleotide-releasing factor 2	rasgrf2	K12326		PH,RasGEF,RasGEF_N,RhoGEF	T
100196451	ret1	-2.66512	5.67979	1.53123e-09	3.59129e-08	receptor tyrosine kinase	rbp5			Lipocalin	I
106574173	LOC106574173	-2.47707	-1.83724	0.000790799	0.00175765	receptor-transporting protein 2-like	rtp3			zf3CxxC	S
106582506	LOC106582506	-2.47816	3.45506	2.64064e-10	1.04393e-08	receptor-type tyrosine-protein phosphatase-like N		K07817	3.1.3.48	RESP18,Receptor_IA2,Y_phosphatase	T
106607343	LOC106607343	-2.98067	2.03988	5.66796e-09	9.16603e-08	recQ-mediated genome instability protein 2-like	rmi2	K15365		RMI2	S
106573022	LOC106573022	-2.95389	-0.389073	6.96255e-06	2.88143e-05	reelin-like	reln	K06249		EGF_2,Reeler	T
106582658	rims4	-3.54315	-1.06875	2.79728e-06	1.32995e-05	regulating synaptic membrane exocytosis 4	rims4	K15299		C2	U
106607567	LOC106607567	-3.52044	-3.12205	0.000600459	0.00137906	regulator of G-protein signaling 11-like	rgs11	K16449		DEP,Ggamma,RGS	T
106560296	LOC106560296	-6.08314	1.21539	2.30953e-10	9.52613e-09	regulator of G-protein signaling 5		K16449		RGS	T
106568731	LOC106568731	-5.57686	1.95009	4.76994e-12	8.02882e-10	regulator of G-protein signaling 5		K16449		RGS	T
106571069	LOC106571069	-2.17431	-0.893474	0.000219406	0.000571396	regulator of G-protein signaling 6-like		K16449		DEP,Ggamma,RGS	T
106584092	LOC106584092	-3.08298	-1.28035	3.67754e-05	0.000120266	regulator of G-protein signaling 8	rgs8	K16449		RGS	T
106560297	LOC106560297	-2.36911	0.571109	1.12683e-06	6.21869e-06	regulator of G-protein signaling 8-like	rgs8	K16449		RGS	T
106585245	LOC106585245	-2.21228	2.99052	3.22351e-09	6.11806e-08	replication factor C subunit 5	rfc5	K10756		AAA,DNA_pol3_delta2,Rep_fac_C	L
106583294	rpa2	-2.06486	4.96879	3.63515e-10	1.28892e-08	replication protein A2	rpa2	K10739		RPA_C	L
106588685	rpa3	-2.05431	7.08596	1.67439e-10	7.77108e-09	replication protein A3	rpa3	K10740		Rep_facA_3	S
106608589	LOC106608589	-2.06107	3.26157	5.48527e-09	8.98772e-08	reticulon-3-A	rtn3	K20723		Reticulon	U
106578316	LOC106578316	-2.42938	1.66022	2.80195e-08	3.11797e-07	retinoic acid receptor alpha	rara	K08527		Hormone_recep,zfC4	K
106605265	LOC106605265	-3.08498	-0.316497	1.74078e-06	8.90451e-06	retinoic acid receptor beta		K08528		Hormone_recep,zfC4	K
106582123	LOC106582123	-4.42016	1.8596	3.31757e-11	2.69914e-09	retinoic acid receptor beta-like		K08528		Hormone_recep,zfC4	K
100195744	rbp4	-3.92138	-1.50068	5.50765e-06	2.35725e-05	retinol binding protein 4, plasma	rbp4	K18271		Lipocalin	S
106586205	LOC106586205	-2.30109	-1.74103	0.000679937	0.00153917	retinol dehydrogenase 7	dhrs9	K11154		adh_short	Q
106571195	rhag	-2.01059	5.96499	2.28014e-10	9.50101e-09	Rh associated glycoprotein	rhag	K06580		Ammonium_transp	U
100196095	LOC100196095	-2.24741	0.923038	9.45036e-05	0.000273322	Rhesus blood group, B glycoprotein	rhag	K06580		Ammonium_transp	U
106588821	ripor2	-2.57525	0.334619	4.21035e-06	1.87804e-05	RHO family interacting cell polarization regulator 2	fam65b			PL48	S
106586330	arhgap15	-2.47496	1.16535	2.04287e-06	1.01904e-05	Rho GTPase activating protein 15	arhgap15	K20637		PH,RhoGAP	T
106604280	LOC106604280	-2.51943	-0.282207	2.06075e-05	7.31337e-05	rho GTPase-activating protein 22	arhgap22	K20642		PH,RhoGAP	T
106563759	LOC106563759	-2.06331	1.37991	3.03767e-07	2.09956e-06	rho GTPase-activating protein 24-like		K20642		RhoGAP	T
106576827	LOC106576827	-2.20844	-0.566954	5.44271e-05	0.000169025	rho guanine nucleotide exchange factor 5-like	arhgef5	K20684		ARHGEF5_35,RhoGEF,SH3_1,SH3_9	T
106564658	LOC106564658	-2.45473	-0.669469	0.000147952	0.000405005	rhomboid-related protein 3-like	rhbdl3	K02857	3.41.105	EFhand_7,Rhomboid	T
106565190	LOC106565190	-2.36412	-1.14757	0.000491784	0.00115945	rho-related BTB domain-containing protein 3-like	rhobtb3	K07869		BTB,Ras	S
100195558	rnaseh2c	-2.21632	6.68453	8.86313e-10	2.42087e-08	ribonuclease H2, subunit C	rnaseh2c	K10745		RNase_H2_suC	S
100196531	rpp30	-2.05729	4.66375	3.91832e-10	1.34132e-08	ribonuclease P/MRP 30 subunit	rpp30	K03539	3.16.5	RNase_P_p30	J
106607664	LOC106607664	-2.05037	8.10443	9.83046e-11	5.49101e-09	ribonucleoside-diphosphate reductase subunit M2	rrm2	K10808	1.17.4.1	Ribonuc_red_sm	F
106611449	LOC106611449	-2.1362	4.9829	8.91846e-10	2.43365e-08	ribose-5-phosphate isomerase-like	rpia	K01807	5.3.1.6	Rib_5P_isom_A	G
106577204	LOC106577204	-2.14204	4.09557	5.30021e-09	8.78535e-08	ribosomal protein 63, mitochondrial	mrpl57			MRP63	J
100194648	rl10a	-2.28388	7.97495	5.75822e-10	1.773e-08	ribosomal protein L10a-2	rpl10a	K02865		Ribosomal_L1	J
106588488	rpl11	-2.19692	9.74224	1.3928e-09	3.3605e-08	ribosomal protein L11	rpl11	K02868		Ribosomal_L5,Ribosomal_L5_C	J
106563035	rpl13a	-2.38476	9.46031	7.61051e-10	2.16361e-08	ribosomal protein L13a	rpl13a	K02872		Ribosomal_L13	J
100195751	rpl14	-2.11318	9.13535	5.03946e-09	8.46336e-08	ribosomal protein L14	rpl14	K02875		Ribosomal_L14e	J
100136354	LOC100136354	-2.19932	6.81089	1.71429e-09	3.87727e-08	ribosomal protein L18a	rpl18a	K02882		Ribosomal_L18A	J
100194595	rpl19	-2.20075	6.61865	1.12604e-10	6.0076e-09	ribosomal protein L19					J
106579508	rpl21	-2.01522	8.86896	4.71157e-09	8.02401e-08	ribosomal protein L21	rpl21	K02889		Ribosomal_L21e	J
100196813	rpl27a	-2.62285	8.84148	6.21932e-10	1.88049e-08	ribosomal protein L27a	rpl27a	K02900		Ribosomal_L27A	J
100194608	rpl28	-2.29923	8.56827	1.28148e-09	3.16345e-08	ribosomal protein L28	rpl28	K02903		Ribosomal_L28e	J
106583787	rpl29	-2.72591	8.67792	5.43854e-09	8.92653e-08	ribosomal protein L29	rpl29	K02905		Ribosomal_L29e	J
106577457	rpl34	-2.68427	7.70511	6.7539e-11	4.27793e-09	ribosomal protein L34	rpl34	K02915		Ribosomal_L34e	J
100194607	LOC100194607	-2.53768	9.27856	1.79836e-09	4.02277e-08	ribosomal protein L34	rpl34	K02915		Ribosomal_L34e	J
100194561	LOC100194561	-2.90433	8.52627	4.0696e-10	1.3678e-08	ribosomal protein L35		K02918		Ribosomal_L29	J
106570388	rpl35	-2.71817	8.28645	3.46686e-10	1.24628e-08	ribosomal protein L35	rpl35	K02918		Ribosomal_L29	J
100194611	rpl38	-2.59999	8.67157	4.66073e-09	7.9755e-08	ribosomal protein L38	rpl38	K02923		Ribosomal_L38e	J
106608334	rps12	-2.70885	8.84312	2.05203e-09	4.40715e-08	ribosomal protein S12	rps12	K02951		Ribosomal_L7Ae	J
100194506	rps13	-2.23429	7.99681	1.82294e-08	2.23512e-07	ribosomal protein S13					J
100194652	LOC100194652	-2.50654	8.60861	1.28231e-09	3.16345e-08	ribosomal protein S14-2	rps14	K02955		Ribosomal_S11	J
100136359	rig	-2.61683	8.53021	2.56832e-10	1.02495e-08	ribosomal protein S15	rps15	K02958		Ribosomal_S19	J
106576324	rps16	-2.06454	8.38866	5.79906e-09	9.32521e-08	ribosomal protein S16	rps16	K02960		Ribosomal_S9	J
100195814	rps20	-2.02812	9.48348	6.88381e-08	6.3158e-07	ribosomal protein S20	rps20	K02969		Ribosomal_S10	J
106566347	rps21	-3.31946	7.90266	1.01057e-10	5.55776e-09	ribosomal protein S21	rps21	K02971		Ribosomal_S21e	J
100194654	LOC100194654	-2.16068	9.62102	6.94576e-09	1.06812e-07	ribosomal protein S27-3	rps27a	K02977		Ribosomal_S27,ubiquitin	J
106598980	rps28	-2.73692	8.60064	5.75076e-10	1.77261e-08	ribosomal protein S28	rps28	K02979		Ribosomal_S28e	J
100194514	rps29	-2.40907	7.57412	3.20099e-08	3.45951e-07	ribosomal protein S29	rps29	K02980		Ribosomal_S14	J
106588211	rps5	-2.06922	9.77291	3.08422e-09	5.91618e-08	ribosomal protein S5		K02989		Ribosomal_S7	J
100195867	rps8a	-2.02662	9.58161	8.0015e-09	1.18983e-07	ribosomal protein S8a	rps8	K02995		Ribosomal_S8e	J
100194651	rla2	-4.27314	7.92579	3.05496e-12	6.18424e-10	ribosomal protein, large P2, like 1-2	rplp2	K02943		Ribosomal_60s	J
106570403	rplp1	-2.19421	8.85193	3.56984e-08	3.77385e-07	ribosomal protein, large, P1	rplp1	K02942		Ribosomal_60s	J
106574280	LOC106574280	-2.63708	2.95993	7.41953e-11	4.55431e-09	ribosome biogenesis protein SLX9 homolog	fam207a			SLX9	S
106583422	rfesd	-2.58937	1.59719	5.35509e-08	5.17085e-07	Rieske (Fe-S) domain containing	rfesd			Rieske,Rieske_2	S
106562630	si:ch73-314g15.3	-2.02942	1.99345	1.81718e-07	1.37799e-06	Rieske and Ferritin_like domain-containing protein				DUF455,Rieske,Rieske_2	S
106562905	LOC106562905	-2.36762	-1.79257	0.0013497	0.00282583	RING finger protein 122	rnf122	K15699		zfRING_2	O
106560779	rbpms2a	-3.36748	1.58985	1.06436e-09	2.76551e-08	RNA binding protein, mRNA processing factor 2a	rbpms2			RRM_1	A
123723714	LOC123723714	-2.20595	1.16632	7.14627e-07	4.24508e-06	RNA-binding protein 4.1-like	rbm4b	K13187		RRM_1,zfCCHC	A
106583321	LOC106583321	-2.06486	2.89309	1.60256e-08	2.01946e-07	RNA-binding protein Musashi homolog 1	msi1	K14411		RRM_1	A
106575691	LOC106575691	-2.70936	0.0185158	1.20047e-05	4.60149e-05	ropporin-1	ropn1				S
106607925	LOC106607925	-2.05607	0.736628	2.86879e-06	1.35817e-05	R-spondin-3-like				Furinlike_2	O
106577405	LOC106577405	-2.5659	0.428065	8.33142e-07	4.82361e-06	ryanodine receptor 2	ryr2	K04962		EFhand_8,Ins145_P3_rec,Ion_trans,MIR,RIH_assoc,RR_TM46,RYDR_ITPR,RyR,SPRY	T
106613696	ryr2a	-2.21185	-1.21406	0.00756842	0.0131908	ryanodine receptor 2a (cardiac)	ryr2	K04962		EFhand_8,Ins145_P3_rec,Ion_trans,MIR,RIH_assoc,RR_TM46,RYDR_ITPR,RyR,SPRY	T
106592449	LOC106592449	-3.68984	-0.286287	1.93325e-05	6.92183e-05	ryanodine receptor 2-like	ryr2	K04962		EFhand_8,Ins145_P3_rec,Ion_trans,MIR,RIH_assoc,RR_TM46,RYDR_ITPR,RyR,SPRY	T
106608253	LOC106608253	-2.04715	-0.372218	0.000364728	0.000892603	ryanodine receptor 3-like	ryr3	K04963		Ins145_P3_rec,Ion_trans,MIR,RIH_assoc,RR_TM46,RYDR_ITPR,RyR,SPRY	T
100286437	LOC100286437	-6.84856	-0.0298471	2.78271e-09	5.47017e-08	S100 calcium binding protein, beta (neural)	s100b			EFhand_1,S_100	T
106574292	s100b	-6.27999	-0.376402	8.27457e-09	1.22057e-07	S100 calcium binding protein, beta (neural)	s100b			EFhand_1,S_100	T
100306745	s10ae	-2.55168	5.81691	9.31507e-11	5.30699e-09	S100-A14	s100a14			S_100	S
100196571	s10a5	-2.24213	5.05795	3.56754e-08	3.77281e-07	S100-A5				EFhand_1,S_100	T
106613186	LOC106613186	-2.09232	-2.02242	0.00379765	0.0071318	sarcolipin
106566489	LOC106566489	-2.07429	1.74773	1.52305e-06	7.95469e-06	scavenger receptor cysteine-rich type 1 protein M130	kcnd1	K04891		BTB_2,DUF3399,Ion_trans,Shaltype	P
106582291	LOC106582291	-2.65506	1.60775	1.59899e-08	2.01768e-07	sclerostin domain-containing protein 1-like	sostdc1			Sclerostin	S
106578833	zgc:65997	-3.08977	-2.03311	0.000122509	0.000343293	SDR family oxidoreductase				adh_short	Q
106573615	zgc:110339	-2.46988	0.788385	5.67913e-07	3.50031e-06	SDR family oxidoreductase				adh_short	Q
106590555	sec61g	-2.46337	1.94848	5.02401e-07	3.15443e-06	SEC61 translocon subunit gamma	sec61g	K07342		SecE	U
106610025	LOC106610025	-2.70222	3.72911	2.88382e-11	2.54052e-09	secreted frizzled-related protein 2	sfrp2	K02176		Fz,NTR	T
106611674	selenoh	-2.34158	5.12972	4.21984e-09	7.44878e-08	selenoprotein H	selenoh			Rdx	S
106583745	si:dkey-49n23.1	-2.99847	5.26905	6.64281e-13	2.52808e-10	semaphorin-3D		K06840		Sema,Vset	T
106573452	LOC106573452	-2.49198	-0.847218	8.62941e-05	0.000252469	semaphorin-3D-like	sema3d	K06840		Sema	T
106582759	LOC106582759	-2.46079	0.266251	6.93722e-06	2.87345e-05	semaphorin-3F-like	sema3f	K06840		Sema,ig	T
106608804	serpinh2	-3.03684	-1.33532	4.83252e-05	0.000152364	serine (or cysteine) peptidase inhibitor, clade H, member 2		K09501		Serpin	V
106604707	LOC106604707	-2.21078	1.14188	3.22903e-07	2.20652e-06	serine protease 23		K09627		Trypsin,Trypsin_2	O
106612009	LOC106612009	-2.47566	-2.06696	0.00153247	0.00316324	serine protease inhibitor Kazal-type 1				Kazal_1	S
106584788	LOC106584788	-2.13417	4.09256	1.69742e-10	7.83971e-09	serine/arginine-rich splicing factor 7	srsf7	K12896		RRM_1,zfCCHC	A
106603841	LOC106603841	-3.02498	0.542545	1.39112e-07	1.1139e-06	serine/threonine-protein kinase 32A	stk32a	K08793	2.7.11.1	Pkinase	T
106604291	LOC106604291	-2.4823	-1.339	0.000327157	0.000810875	serine/threonine-protein kinase ATG1-like		K08857	2.7.11.1	Pkinase	T
106589899	LOC106589899	-3.9942	0.0691858	6.34103e-08	5.91334e-07	serine/threonine-protein kinase LMTK1	aatk	K17480	2.7.10.1	Pkinase_Tyr	T
106571978	LOC106571978	-2.3711	4.20506	2.60882e-10	1.03634e-08	serine/threonine-protein kinase Sgk2	sgk2	K13303	2.7.11.1	Pkinase,Pkinase_C	T
106607180	LOC106607180	-2.89021	-2.77917	0.00113515	0.00242938	serine/threonine-protein kinase WNK4	wnk4	K08867	2.7.11.1	OSR1_C,Pkinase	T
106578445	LOC106578445	-2.152	-1.91997	0.00259963	0.00507394	serine-rich adhesin for platelets
106607000	LOC106607000	-3.59723	-1.13563	4.52634e-06	1.99406e-05	serotonin N-acetyltransferase		K00669	2.3.1.87	Acetyltransf_1	K
106567928	LOC106567928	-2.21075	0.0444255	1.92959e-05	6.91304e-05	serpin H1-like		K09501		Serpin	V
106593510	sgk1	-2.94907	-2.51069	0.00037766	0.000919678	serum/glucocorticoid regulated kinase 1	sgk1	K13302	2.7.11.1	Pkinase,Pkinase_C	T
106571802	LOC106571802	-2.84921	-0.0460335	8.14661e-07	4.73775e-06	sestrin-1-like	sesn1	K10141		PA26	S
106586496	LOC106586496	-2.51281	-0.515736	1.9469e-05	6.96197e-05	S-formylglutathione hydrolase	esd	K01070	3.1.12	Esterase	S
106612115	zgc:92242	-3.78068	1.18299	1.2876e-09	3.171e-08	SH2 domain-containing protein 4A		K17577			S
106579369	LOC106579369	-2.25389	-0.149066	4.41119e-05	0.000140711	SH3 and cysteine-rich domain-containing protein 2-like	stac2			C1_1,SH3_9,STAC2_u1	T
106577017	LOC106577017	-2.4606	-0.32336	1.07208e-05	4.17949e-05	SH3 and PX domain-containing protein 2A	sh3pxd2a			PX,SH3_1	T
106586780	LOC106586780	-2.23497	-1.03143	0.00027743	0.000701451	SH3 and PX domain-containing protein 2A-like	sh3pxd2a			PX,SH3_1,SH3_2	T
106567509	LOC106567509	-2.28467	0.269791	4.33027e-05	0.000138533	SH3 and PX domain-containing protein 2B-like	sh3pxd2b			PX,SH3_1,SH3_2	T
100195888	sh3bg	-2.86591	-1.10255	1.80069e-05	6.52827e-05	SH3 domain-binding glutamic acid-rich protein	sh3bgr	K22384		SH3BGR	S
106603326	LOC106603326	-3.23849	2.16832	7.7883e-10	2.20101e-08	SH3 domain-binding glutamic acid-rich-like protein	sh3bgrl			SH3BGR	S
106567805	LOC106567805	-2.5822	3.4781	6.1266e-09	9.69991e-08	SH3 domain-binding glutamic acid-rich-like protein	sh3bgrl			SH3BGR	S
106581123	LOC106581123	-2.10316	-1.81889	0.00305844	0.00587306	SH3 domain-binding glutamic acid-rich-like protein	sh3bgr	K22384		SH3BGR	S
106568489	shc3	-2.41495	0.31227	2.45969e-06	1.19015e-05	SHC (Src homology 2 domain containing) transforming protein 3	shc3	K17448		PID,SH2	T
106604475	shisa3	-2.99466	2.6871	1.90631e-10	8.44902e-09	shisa family member 3	shisa3			Shisa	S
106576057	LOC106576057	-2.31597	4.1205	2.40247e-08	2.77178e-07	short transmembrane mitochondrial protein 1	c7orf73			DUF4535	S
106566814	LOC106566814	-8.70702	-0.41174	1.92275e-09	4.22812e-08	short-chain dehydrogenase/reductase 3	dhrs3	K11146	1.1.1.300	adh_short	Q
100380445	dhrs3	-5.368	1.51711	3.37189e-11	2.7342e-09	Short-chain dehydrogenase/reductase 3	dhrs3	K11146	1.1.1.300	adh_short	Q
106582983	LOC106582983	-5.14282	-1.07247	2.55542e-06	1.23063e-05	short-chain dehydrogenase/reductase 3	dhrs3	K11146	1.1.1.300	adh_short	Q
106609889	LOC106609889	-2.49725	0.00147709	6.87534e-06	2.8503e-05	sialic acid synthase-like	nans	K05304	2.5.1.132,2.5.1.56,2.5.1.57	NeuB,SAF	M
106591560	LOC106591560	-3.3557	-2.12758	8.16716e-05	0.000240816	sialoadhesin-like
106609323	LOC106609323	-3.01752	-1.7008	6.30622e-05	0.000192019	signal peptide, CUB and EGF-like domain-containing protein 1	scube1			CUB,EGF_CA,Ephrin_rec_like,FXa_inhibition,cEGF	T
106582390	srp14	-2.31958	4.59975	1.30499e-11	1.57832e-09	signal recognition particle 14	srp14	K03104		SRP14	U
100196084	srp19	-2.20178	5.77001	7.63213e-11	4.61725e-09	signal recognition particle 19					U
106586142	LOC106586142	-2.47661	-1.80175	0.000564834	0.00130617	signal transducer and activator of transcription 1-alpha/beta					KT
106585065	LOC106585065	-3.00779	-0.662238	2.36708e-05	8.22341e-05	single-stranded DNA-binding protein 2-like	ssbp2			SSDP	KL
106584424	LOC106584424	-2.05667	1.80285	3.57792e-07	2.39387e-06	single-stranded DNA-binding protein 3	ssbp4			SSDP	KL
106583296	smug1	-2.5898	1.72807	4.72589e-08	4.70167e-07	single-strand-selective monofunctional uracil-DNA glycosylase 1	smug1	K10800		UDG	S
100196178	siva1	-2.40654	3.64031	1.25333e-10	6.37071e-09	SIVA1, apoptosis-inducing factor	siva1			Siva	S
106589716	six2a	-4.33573	2.98353	9.42404e-13	3.14071e-10	SIX homeobox 2a	six2	K19472		Homeobox,SIX1_SD	K
100196213	ssa27	-2.10268	2.94287	1.26732e-08	1.68875e-07	Sjoegren syndrome/scleroderma autoantigen 1 homolog	sssca1			Auto_antip27	DV
106569695	LOC106569695	-2.76306	0.262835	1.12064e-05	4.34244e-05	SLAM family member 5-like					S
106611956	LOC106611956	-2.79101	-0.798506	1.55625e-05	5.74495e-05	slit homolog 3 protein	slit3	K06850		EGF,LRRCT,LRRNT,LRR_8,Laminin_G_2,hEGF	T
106583180	LOC106583180	-2.39807	0.728344	8.65583e-07	4.98413e-06	SLIT-ROBO Rho GTPase-activating protein 3	srgap3	K07526		FCH,RhoGAP,SH3_1,SH3_2	T
100195618	smap	-2.48724	4.22005	2.54324e-09	5.14105e-08	Small acidic protein	c11orf58			SMAP	S
123726272	LOC123726272	-2.36365	4.28414	1.55621e-10	7.36634e-09	small Cajal body-specific RNA 2
123727584	LOC123727584	-2.30882	8.91672	2.35736e-09	4.87227e-08	small Cajal body-specific RNA 2
123729362	LOC123729362	-4.21703	5.74762	8.91543e-13	3.02944e-10	small Cajal body-specific RNA 6
123729361	LOC123729361	-4.18994	6.33138	1.12587e-13	1.13136e-10	small Cajal body-specific RNA 6
123729363	LOC123729363	-2.21491	5.02831	1.33947e-08	1.75943e-07	small Cajal body-specific RNA 6
106561178	LOC106561178	-2.41283	4.86404	3.78948e-10	1.32481e-08	small EDRK-rich factor 2	serf2			4F5	S
106580593	LOC106580593	-2.26128	4.81131	3.41666e-09	6.3865e-08	small integral membrane protein 15	smim15			UPF0542	S
123744658	LOC123744658	-2.59108	-2.37689	0.00122254	0.00259365	small integral membrane protein 32-like
106613643	LOC106613643	-2.97141	0.460447	2.39588e-07	1.73084e-06	small integral membrane protein 7-like	smim7				S
106607705	smim8	-2.55406	3.60979	5.34948e-09	8.82523e-08	small integral membrane protein 8	smim8			DUF4500	S
106571284	LOC106571284	-2.43961	2.08618	7.52645e-08	6.78117e-07	small integral membrane protein 8	smim8			DUF4500	S
100196079	ruxg	-2.60604	6.42799	2.5719e-09	5.18797e-08	Small nuclear ribonucleoprotein G	snrpg	K11099		LSM	A
100195665	snrpe	-2.68407	6.04935	3.09475e-10	1.16998e-08	small nuclear ribonucleoprotein polypeptide E	snrpe	K11097		LSM	A
100196021	snrpb	-2.78722	7.51384	1.31956e-12	3.65672e-10	small nuclear ribonucleoprotein polypeptides B and B1	snrpb	K11086		LSM	K
123744697	LOC123744697	-2.811	-1.85441	0.000130671	0.000363273	small nuclear ribonucleoprotein Sm D3-like	snrpd3	K11088		LSM	A
106603724	LOC106603724	-2.28634	-2.31317	0.001846	0.00373691	smoothelin-like protein 2				CH	Z
106567643	LOC106567643	-3.76097	-2.33264	5.57839e-05	0.000172619	sodium- and chloride-dependent GABA transporter 2		K05039		SNF	T
106567608	LOC106567608	-2.65657	1.01825	2.02874e-07	1.50953e-06	sodium- and chloride-dependent GABA transporter 2-like
106570077	LOC106570077	-2.75234	0.934511	2.2375e-07	1.63705e-06	sodium bicarbonate cotransporter 3	slc4a7	K13858		Band_3_cyto,HCO3_cotransp	P
106603364	scn4bb	-3.11679	-1.6723	0.000220845	0.000574464	sodium channel, voltage-gated, type IV, beta b		K04848		Vset	T
106580848	LOC106580848	-2.72085	-1.47405	6.4711e-05	0.000196285	sodium/calcium exchanger 2-like	slc8a2	K05849		Calxbeta,Na_Ca_ex,Na_Ca_ex_C	PT
106583044	LOC106583044	-4.07225	1.82634	5.70149e-11	3.81855e-09	sodium/hydrogen exchanger 3	slc9a3	K12040		Na_H_Exchanger	P
106569766	LOC106569766	-3.11209	-0.275429	2.71107e-06	1.2951e-05	sodium/hydrogen exchanger 3	slc9a3	K12040		Na_H_Exchanger	P
106607771	nkain2	-2.37693	-0.501985	1.95146e-05	6.97303e-05	sodium/potassium transporting ATPase interacting 2	nkain2			NKAIN	S
106602593	LOC106602593	-6.77975	-1.39687	1.12669e-07	9.37035e-07	sodium/potassium/calcium exchanger 2-like		K13750		Na_Ca_ex	PT
106607058	LOC106607058	-2.18155	-0.307184	2.65475e-05	9.08131e-05	sodium/potassium/calcium exchanger 3-like	slc24a3	K13751		Na_Ca_ex	PT
106603606	LOC106603606	-2.22487	-1.77374	0.000962277	0.00209331	sodium/potassium-transporting ATPase subunit beta-2	atp1b2	K01540		Na_KATPase	P
100306839	s38a3	-3.1131	1.90453	5.00125e-10	1.60034e-08	Sodium-coupled neutral amino acid transporter 3	slc38a5	K14992		Aa_trans	E
106610885	LOC106610885	-3.88962	-1.17895	1.42502e-05	5.33993e-05	sodium-dependent lysophosphatidylcholine symporter 1-B-like				MFS_2	G
106603291	LOC106603291	-2.45723	1.22318	2.83143e-07	1.98179e-06	sodium-dependent multivitamin transporter-like		K14386		SSF	P
106589096	LOC106589096	-2.08064	-0.96077	0.000821665	0.00181789	sodium-dependent neutral amino acid transporter B(0)AT1-like		K05334		SNF	T
106589614	slc16a3b	-2.11927	-0.97523	0.000298811	0.000749207	solute carrier family 16 member 3b	slc16a3	K08180		MFS_1	G
106588744	LOC106588744	-2.92796	-2.74476	0.00306816	0.00588775	solute carrier family 2, facilitated glucose transporter member 9	slc2a15b	K08146		Sugar_tr	G
106571318	LOC106571318	-6.34325	-2.91491	5.38758e-07	3.34081e-06	solute carrier family 22 member 6-A		K08202		Sugar_tr	S
106607431	slc25a17	-2.00837	2.32719	2.2034e-08	2.586e-07	solute carrier family 25 member 17	slc25a17	K13354		Mito_carr	C
106573189	slc25a18	-3.27069	0.608114	3.20827e-07	2.19759e-06	solute carrier family 25 member 18	slc25a18	K15107		Mito_carr	C
106607855	slc25a27	-3.60054	-0.168053	1.124e-07	9.3507e-07	solute carrier family 25 member 27	slc25a27	K15112		Mito_carr	C
106602726	slc25a4	-3.50132	-2.03706	3.7693e-05	0.000122802	solute carrier family 25 member 4	slc25a4	K05863		Mito_carr	C
100194655	LOC100194655	-2.52184	2.3065	2.97006e-09	5.75131e-08	solute carrier family 25-2	slc25a4	K05863		Mito_carr	C
106612889	LOC106612889	-2.35359	-1.16705	0.00300901	0.0057906	solute carrier family 35 member F2		K15287		SLC35F	EG
106579091	slc4a1b	-3.02184	-2.19293	0.00040663	0.000980854	solute carrier family 4 member 1b (Diego blood group)		K06573		Band_3_cyto,HCO3_cotransp	P
106583790	slc6a1b	-2.88048	0.299454	6.37873e-07	3.86311e-06	solute carrier family 6 member 1b	slc6a1	K05034		SNF	T
106566494	slc6a8	-2.01082	2.41432	3.36951e-07	2.28609e-06	solute carrier family 6 member 8	slc6a8	K05039		SNF	T
106603569	LOC106603569	-3.44122	4.78706	3.18145e-13	1.62157e-10	solute carrier organic anion transporter family member 2B1-like	slco2b1	K14352		Kazal_2,OATP	Q
106602561	LOC106602561	-2.4	-1.57623	0.000525132	0.00122729	sorbin and SH3 domain-containing protein 2-like	sorbs2			SH3_1,SH3_9,Sorb	T
106610737	spata17	-3.00125	-1.23519	1.86545e-05	6.72631e-05	spermatogenesis associated 17	spata17			IQ	Z
123723726	LOC123723726	-4.15867	-0.257614	3.02258e-07	2.09249e-06	sphingosine 1-phosphate receptor 2-like	s1pr2	K04292		7tm_1	T
106568491	LOC106568491	-2.21273	0.544787	7.9881e-06	3.23732e-05	sphingosine 1-phosphate receptor 3	s1pr3	K04290		7tm_1	T
100286727	ska1	-2.01056	4.16148	6.6738e-09	1.03303e-07	spindle and kinetochore associated complex subunit 1	ska1			SKA1	S
100195579	ska2	-2.28446	2.34232	1.08322e-08	1.50366e-07	spindle and kinetochore associated complex subunit 2	ska2			DUF3161,SKA2	S
100195948	s18l2	-2.20604	2.60467	4.33012e-08	4.37658e-07	SS18-like protein 2	ss18l2			SSXT	K
106589773	st3gal7	-2.5719	-0.890933	3.78178e-05	0.000123111	ST3 beta-galactoside alpha-2,3-sialyltransferase 7		K03370	2.4.99.9	Glyco_transf_29	G
106573779	st8sia2	-2.7238	-1.22626	4.92899e-05	0.000155058	ST8 alpha-N-acetyl-neuraminide alpha-2,8-sialyltransferase 2	st8sia2	K06612		Glyco_transf_29	G
106579860	stc1	-4.39133	1.77593	1.8157e-11	1.87414e-09	stanniocalcin 1	stc1			Stanniocalcin	S
106612893	stard13b	-2.01992	0.315112	2.65231e-05	9.07528e-05	StAR-related lipid transfer (START) domain containing 13b	stard13	K20632		RhoGAP,SAM_2,START	T
106603308	LOC106603308	-3.11628	0.298831	7.11671e-07	4.2315e-06	stAR-related lipid transfer protein 13	stard8	K20632		RhoGAP,START	T
106570260	LOC106570260	-2.2067	6.04045	5.90396e-10	1.80618e-08	stathmin		K04381		Stathmin	S
106588646	LOC106588646	-2.04805	6.71077	1.04743e-09	2.74402e-08	stathmin		K04381		Stathmin	S
106583652	LOC106583652	-2.19088	-0.359403	4.39774e-05	0.000140376	stathmin-3	stmn3			Stathmin	S
106600422	LOC106600422	-3.75447	0.0636954	3.81059e-08	3.96236e-07	sterile alpha motif domain-containing protein 13-like	samd13			SAM_1	S
106563767	LOC106563767	-6.32576	-1.83033	4.54712e-07	2.9068e-06	sterile alpha motif domain-containing protein 9				FIIND	S
106601794	LOC106601794	-4.9648	-3.58135	5.21586e-06	2.25433e-05	sterile alpha motif domain-containing protein 9-like				SAM_2	S
106610438	LOC106610438	-3.59281	-1.30987	6.78113e-05	0.000204192	sterile alpha motif domain-containing protein 9-like					S
106571038	LOC106571038	-2.11789	-2.17213	0.00263424	0.00513516	steroid hormone receptor ERR2	esrrb	K08553		Hormone_recep,zfC4	K
106560430	scp2b	-2.08465	3.03077	2.17517e-08	2.56025e-07	sterol carrier protein 2b		K08764	2.3.1.176	SCP2	I
106599652	LOC106599652	-2.26543	2.8202	1.32403e-09	3.23561e-08	stonustoxin subunit beta-like				fn3	T
106613106	stox1	-3.30858	1.06704	6.60054e-08	6.08524e-07	storkhead box 1	stox1			Stork_head	S
106612411	LOC106612411	-3.07904	4.84656	4.97305e-12	8.25266e-10	stress-associated endoplasmic reticulum protein 1					U
106606249	LOC106606249	-2.43352	3.95785	9.91742e-11	5.49942e-09	succinate dehydrogenase assembly factor 4, mitochondrial-like	c6orf57			DUF1674	S
106579067	sult1st6	-4.91345	1.51472	3.29935e-11	2.69914e-09	sulfotransferase family 1, cytosolic sulfotransferase 6					S
106590044	LOC106590044	-2.56386	-0.532698	6.68867e-05	0.000201941	supervillin	svil	K10369		Gelsolin,VHP	Z
106600794	LOC106600794	-2.29164	-0.497545	6.33129e-05	0.0001927	supervillin-like		K10369		Gelsolin,VHP	Z
106591927	LOC106591927	-2.5076	-2.08495	0.00239784	0.00472564	suppressor of cytokine signaling 1-like	socs1	K04694		SH2,SOCS_box	T
123723652	LOC123723652	-2.05338	-2.13233	0.00413567	0.0076962	suppressor of cytokine signaling 1-like	socs1	K04694		SH2,SOCS_box	T
106561549	LOC106561549	-4.36266	-1.20826	6.35054e-06	2.66407e-05	suppressor of tumorigenicity 7 protein homolog	st7			ST7	S
106580157	LOC106580157	-2.14571	3.04103	3.57474e-09	6.6084e-08	survival motor neuron protein 1		K13129		SMN	A
106585806	smn1	-2.14882	3.6535	9.70051e-10	2.58285e-08	survival of motor neuron 1, telomeric		K13129		SMN	A
100195612	swi5	-2.17431	3.81244	1.54949e-09	3.62026e-08	SWI5 homologous recombination repair protein	swi5			Swi5	S
106589256	LOC106589256	-3.9873	-0.58301	4.44887e-07	2.85936e-06	synapse differentiation-inducing gene protein 1-like	syndig1l			CD225	S
106576939	LOC106576939	-3.50552	0.210267	9.19559e-08	7.96086e-07	synaptic vesicular amine transporter	slc18a2	K08155		MFS_1	U
106602805	synj2bp	-2.13862	3.2687	6.84547e-10	2.00812e-08	synaptojanin 2 binding protein	synj2bp	K20057		PDZ	S
106589230	syt15	-4.63217	-3.74529	1.19013e-05	4.57013e-05	synaptotagmin XV	syt15	K19914		C2	TU
106582708	LOC106582708	-4.89121	0.594548	1.07491e-08	1.49518e-07	synaptotagmin-2		K19902		C2	TU
106587514	LOC106587514	-2.01008	1.03652	6.25508e-06	2.63098e-05	synaptotagmin-7-like	syt7	K19907		C2	TU
106593647	LOC106593647	-3.14659	-2.52877	0.000191759	0.000507499	synaptotagmin-C-like	syt3	K19903		C2	TU
106560807	LOC106560807	-3.05306	0.289305	6.76583e-07	4.06305e-06	synemin, intermediate filament protein	synm	K10376		Filament	S
106611118	LOC106611118	-2.05129	-1.94258	0.00621681	0.011051	syntaxin-binding protein 6	stxbp6	K08519		Sec3PIP2_bind,Synaptobrevin	U
106585120	tacr1a	-3.13926	-0.981819	2.16335e-05	7.61012e-05	tachykinin receptor 1a	tacr1	K04222		7tm_1	T
106607057	LOC106607057	-3.19103	-0.338677	1.99959e-06	9.99551e-06	target of Myb protein 1	tom1			GAT,VHS	U
100196077	tatdn3	-2.17031	-0.312655	4.73676e-05	0.000149708	TatD DNase domain containing 3	tatdn3	K03424		TatD_DNase	L
106571000	tbx18	-2.53171	0.912687	3.59262e-07	2.40038e-06	T-box transcription factor 18	tbx18	K10183		Tbox	K
106590324	LOC106590324	-2.4748	0.393438	1.47823e-06	7.76056e-06	T-cell acute lymphocytic leukemia protein 1-like	lyl1	K15604		HLH	K
106571216	tcte1	-2.11529	-1.40573	0.000925813	0.00202102	t-complex-associated-testis-expressed 1	tcte1			LRR_6	S
106567800	tenm1	-4.82886	-1.41736	6.78986e-07	4.0732e-06	teneurin transmembrane protein 1	tenm1			Ten_N,ToxGHH	T
106584422	tent5ba	-3.32492	-2.83412	0.000294651	0.00074001	terminal nucleotidyltransferase 5ba	fam46b			NTP_transf_7	S
123727292	LOC123727292	-2.36268	-1.4127	0.000264011	0.000671269	testis-expressed protein 49-like				FAM183	S
123742377	LOC123742377	-5.03896	-3.25972	1.8663e-05	6.72767e-05	testis-specific gene A8 protein-like	mgarp			AIFMLS
106582727	tspan2a	-4.59942	-0.255945	2.67165e-08	3.00286e-07	tetraspanin 2a	tspan2	K17354		Tetraspannin	S
106609778	tspan33a	-4.70112	-2.67508	2.1716e-05	7.63257e-05	tetraspanin 33a	tspan33	K17346		Tetraspannin	S
106609301	LOC106609301	-4.3501	-2.42292	3.75562e-05	0.000122427	tetraspanin-12-like	tspan12	K17355		Tetraspannin	S
106570321	LOC106570321	-2.04464	-0.639344	0.000440519	0.00105202	tetraspanin-13-like	tspan13	K17356		Tetraspannin	S
123729206	ttc12	-3.01781	-1.53155	3.59635e-05	0.000117962	tetratricopeptide repeat domain 12	ttc12			TPR_1,TPR_2,TPR_8	O
106560806	ttc23	-2.28162	0.196361	8.22318e-06	3.31658e-05	tetratricopeptide repeat domain 23	ttc23			TPR_12	S
106581594	ttc36	-3.2446	2.37109	2.2931e-10	9.51762e-09	tetratricopeptide repeat domain 36	ttc36			TPR_12	S
123743452	LOC123743452	-2.92879	-1.13753	6.6934e-05	0.000201998	tetratricopeptide repeat protein 27-like	ttc27			TPR_2,TPR_8	S
106577780	LOC106577780	-2.12711	1.92407	2.95444e-08	3.25216e-07	tetratricopeptide repeat protein 5-like	ttc5			TPR_16,TTC5_OB	S
106598889	thap4	-2.16523	3.09569	2.76506e-09	5.45382e-08	THAP domain containing 4	thap4			DUF1794,THAP	S
106582026	txndc9	-2.08881	1.76477	5.36283e-06	2.30946e-05	thioredoxin domain containing 9	txndc9			Thioredoxin	CO
106579563	LOC106579563	-3.00883	-0.852294	4.65716e-06	2.04287e-05	thioredoxin domain-containing protein 6	nme8	K19868		NDK,Thioredoxin	FO
106604727	LOC106604727	-2.25947	5.38555	9.04025e-11	5.20174e-09	thioredoxin-dependent peroxide reductase, mitochondrial	prdx3	K20011	1.11.1.15	1cysPrx_C,AhpCTSA	O
106580182	LOC106580182	-3.86611	-1.80056	3.97016e-05	0.000128467	thioredoxin-interacting protein-like		K20910		Arrestin_C,Arrestin_N	S
123742395	LOC123742395	-2.07088	2.1639	9.28969e-07	5.27778e-06	thioredoxin-like		K03671		Thioredoxin	O
106611665	LOC106611665	-2.31038	0.693378	6.77719e-06	2.81533e-05	thioredoxin-related transmembrane protein 2-B				Thioredoxin	O
106604663	LOC106604663	-2.11853	2.14699	3.66709e-08	3.84957e-07	thioredoxin-related transmembrane protein 2-B-like				Thioredoxin	O
100196082	tstd3	-2.24709	2.1467	8.99987e-08	7.8317e-07	thiosulfate sulfurtransferase like domain containing 3	tstd3			Rhodanese	P
100196455	LOC100196455	-2.58661	6.46817	1.76322e-09	3.96592e-08	THO complex 7	thoc7	K13176		THOC7	S
106565610	thnsl2	-2.28541	2.33704	4.88869e-09	8.26646e-08	threonine synthase-like 2	thnsl2			PALP,Thr_synth_N	E
106613640	LOC106613640	-2.04653	1.8775	1.55217e-07	1.21214e-06	thrombospondin-4-like	comp	K04659		COMP,EGF_CA,TSP_3,TSP_C	T
106583094	LOC106583094	-2.6243	-1.28975	0.000115582	0.000326575	thyroid hormone receptor-associated protein 3		K13112		Btz,THRAP3_BCLAF1	S
106566671	LOC106566671	-2.55335	0.527168	4.57443e-07	2.92229e-06	tight junction protein ZO-2-like	tjp2	K06098		Guanylate_kin,PDZ,SH3_2	T
106570457	LOC106570457	-2.57927	3.56772	4.3311e-11	3.23619e-09	tissue factor pathway inhibitor 2	tfpi2			Kunitz_BPTI	O
106588942	tfpi2	-2.42809	3.79169	6.36807e-10	1.9095e-08	tissue factor pathway inhibitor 2	tfpi2			Kunitz_BPTI	O
106571369	LOC106571369	-4.6381	-1.03449	8.66456e-07	4.98714e-06	titin				AspBHydro_N	S
106582043	LOC106582043	-2.89768	0.708143	1.00283e-07	8.52156e-07	titin homolog	rpgr	K19607		RCC1	DZ
106567744	LOC106567744	-6.77328	-0.700404	1.00507e-08	1.41646e-07	TNF receptor-associated factor 2	traf2	K03173	2.37	TRAF_BIRC3_bd,zfTRAF	T
106564804	LOC106564804	-2.80803	-1.6566	0.000133757	0.000370772	TNF receptor-associated factor 5-like	traf5	K09849		zfC3HC4,zfTRAF	O
106586302	LOC106586302	-2.44824	1.57898	4.94309e-08	4.87191e-07	TOG array regulator of axonemal microtubules protein 1-like					S
106586066	LOC106586066	-2.22354	-0.409957	3.29807e-05	0.000109462	tomoregulin-2	tmeff2			Kazal_2	S
106587588	LOC106587588	-2.30904	2.32461	4.14785e-09	7.35812e-08	TOX high mobility group box family member 3	tox3			HMG_box	K
106562393	LOC106562393	-2.29071	-0.0843108	5.53728e-05	0.000171552	TOX high mobility group box family member 3	tox3			HMG_box	K
106608950	LOC106608950	-2.42548	0.80253	3.60232e-06	1.64645e-05	trafficking protein particle complex subunit 14				DUF4707	S
106586438	LOC106586438	-2.27729	0.381037	4.54189e-06	1.99999e-05	trans-1,2-dihydrobenzene-1,2-diol dehydrogenase-like		K00078	1.1.1.179,1.3.10	GFO_IDH_MocA	GQ
106613171	LOC106613171	-3.41673	-1.38234	2.19966e-05	7.72263e-05	transcription cofactor HES-6		K09087		HLH,Hairy_orange	K
106581358	LOC106581358	-2.22415	-0.907891	0.000289086	0.000727699	transcription cofactor HES-6		K09087		HLH,Hairy_orange	K
106599548	LOC106599548	-3.32732	1.90013	2.1695e-10	9.17394e-09	transcription cofactor HES-6-like	hes6	K09087		HLH,Hairy_orange	K
106612499	LOC106612499	-3.02971	1.97261	3.8046e-10	1.32594e-08	transcription factor E2F2	e2f2	K09389		E2F_CCMB,E2F_TDP	K
106583139	tfeb	-2.23049	-2.17461	0.00231753	0.00458637	transcription factor EB	tfeb	K15590		DUF3371,HLH,MITF_TFEB_C_3_N	K
106579008	LOC106579008	-2.52659	1.67057	1.53838e-08	1.95414e-07	transcription factor Sox-9-B	sox9	K18435		HMG_box,Sox_N	K
106582663	LOC106582663	-2.38267	1.12174	8.23708e-07	4.78154e-06	transcription factor Sp7-like	sp7	K09197		zfC2H2	K
106571989	LOC106571989	-3.02953	-1.91228	9.67122e-05	0.000279031	transcription regulator protein BACH2		K09042		BTB,bZIP_Maf	K
106585128	LOC106585128	-2.69389	5.90253	9.54113e-11	5.36881e-09	transcriptional and immune response regulator	c8orf4			TC1	S
106611410	LOC106611410	-2.82147	-2.19491	0.000331451	0.000820024	transcriptional-regulating factor 1-like	trerf1			ELM2,Myb_DNAbinding,zfC2H2_6	K
123724309	trnaf-gaa	-2.1923	-0.951714	0.00177686	0.00361438	transfer RNA phenylalanine (anticodon GAA)
106584159	LOC106584159	-2.24625	1.36552	2.98935e-07	2.07604e-06	transforming growth factor beta receptor type 3	tgfbr3	K05843		Zona_pellucida	T
106611047	LOC106611047	-3.94334	-1.49103	1.91638e-05	6.87522e-05	transforming growth factor beta-3 proprotein	tgfb3	K13377		TGF_beta,TGFb_propeptide	T
106612633	LOC106612633	-2.20382	10.5149	1.38055e-11	1.6216e-09	transgelin	tagln	K20526		CH,Calponin	Z
106566906	tgm2a	-2.82164	-2.56699	0.000821746	0.00181789	transglutaminase 2, C polypeptide A		K05625	2.3.13	Transglut_C,Transglut_N,Transglut_core	S
106585358	LOC106585358	-2.47947	-1.8017	0.000818554	0.00181229	transient receptor potential cation channel subfamily M member 3-like	trpm3	K04978		Ion_trans,TRPM_tetra	PT
106596808	LOC106596808	-2.76707	-0.0568901	2.01572e-06	1.00655e-05	transient receptor potential cation channel subfamily M member 5-like	trpm5	K04979		Ion_trans	PT
106581586	trpc6b	-2.62082	-0.094931	9.34505e-05	0.000270523	transient receptor potential cation channel, subfamily C, member 6b	trpc6	K04969		Ank_2,Ion_trans,TRP_2	PT
106565155	LOC106565155	-4.83656	-1.15796	4.9298e-07	3.10862e-06	transketolase		K00615	2.1.1	Transket_pyr,Transketolase_C,Transketolase_N	G
106583717	tma7	-2.49396	5.50584	1.14465e-11	1.47895e-09	translation machinery associated 7 homolog	tma7			TMA7	S
106582215	LOC106582215	-3.20385	1.36395	1.33251e-08	1.75514e-07	translationally-controlled tumor protein homolog	tpt1			TCTP	DZ
106604456	timm8a	-2.30468	5.20539	1.31987e-10	6.56326e-09	translocase of inner mitochondrial membrane 8 homolog A (yeast)	timm8a	K17780		zfTim10_DDP	U
106565357	tomm6	-2.54815	6.13635	5.14669e-09	8.59579e-08	translocase of outer mitochondrial membrane 6 homolog (yeast)	tomm6	K17772		TOM6p	S
106588799	tomm7	-2.30454	4.99996	1.52546e-09	3.58364e-08	translocase of outer mitochondrial membrane 7 homolog (yeast)	tomm7	K17771		Tom7	U
100286416	tspo	-2.27932	4.20315	2.08417e-09	4.45272e-08	translocator protein	tspo	K05770		TspO_MBR	T
106605200	LOC106605200	-2.32088	2.95991	1.50682e-08	1.92866e-07	transmembrane protein 106B	tmem106b			DUF1356	S
106589311	LOC106589311	-2.66717	0.640838	2.4521e-07	1.76261e-06	transmembrane protein 106B-like	tmem106a			DUF1356	S
106574226	LOC106574226	-2.32809	0.308731	2.79754e-06	1.32995e-05	transmembrane protein 107	tmem107			TMEM107	S
106561183	LOC106561183	-3.4286	-1.06896	1.15189e-05	4.44661e-05	transmembrane protein 116-like					S
[truncated: 383 more rows]

## Sheet: Enriched DOWN-BP
ID	Description	p.adjust	Count	Fold_Enrich	Gene_ID
[truncated: 37 more rows]
